# Supplementary material for: Comparative Transcriptomics Uncovers Upstream Factors Regulating BnFAD3 Expression and Affecting Linolenic Acid Biosynthesis in Yellow-Seeded Rapeseed (Brassica napus L.)
Source: Plants (Basel). 2024 Mar 7;13(6):760. doi: 10.3390/plants13060760 (PMC10974354; doi:10.3390/plants13060760)
Supplement: Supplementary file 1 [file plants-13-00760-s001.zip]

Archive with 4 entries (4 files):
- Dataset S1. All DEGs in four sets of comparison.xls
- Figure S1. Heatmap of the selected DEGs related to lipid.pptx
- Figure S2. Protein interaction network predicted based on DEGs.pptx
- Table S1. The primer sequences designed for the rapeseed genes used in RT.pdf
