# Supplementary material for: Comparative Transcriptomics Uncovers Upstream Factors Regulating BnFAD3 Expression and Affecting Linolenic Acid Biosynthesis in Yellow-Seeded Rapeseed (Brassica napus L.)
Source: Plants (Basel). 2024 Mar 7;13(6):760. doi: 10.3390/plants13060760 (PMC10974354; doi:10.3390/plants13060760)
Supplement: Supplementary file 1 [file plants-13-00760-s001.zip › Dataset S1. All DEGs in four sets of comparison.xls]

## Sheet: A28_vs_R8Q10
#ID	A28-1_Count	A28-2_Count	A28-3_Count	R8Q10-1_Count	R8Q10-2_Count	R8Q10-3_Count	A28-1_FPKM	A28-2_FPKM	A28-3_FPKM	R8Q10-1_FPKM	R8Q10-2_FPKM	R8Q10-3_FPKM	FDR	log2FC	regulated
BnaA01g00910D	0	0	0	147	430	164	0	0	0	2.2602	5.85076	2.70669	9.97513e-10	Inf	up
BnaA01g03810D	0	0	0	172	523	246	0	0	0	2.91285	7.82137	4.46739	7.83127e-12	Inf	up
BnaA01g08910D	0	0	0	1071	1170	1132	0	0	0	39.0296	37.6635	44.3078	6.04592e-40	Inf	up
BnaA01g10060D	0	0	0	105	282	91	0	0	0	2.77854	6.58465	2.58031	3.58076e-08	Inf	up
BnaA01g12890D	0	0	0	326	807	398	0	0	0	11.7023	25.6379	15.3582	6.31881e-18	Inf	up
BnaA01g21670D	0	0	0	283	61	73	0	0	0	15.9345	3.01664	4.41302	0.00201944	Inf	up
BnaA01g26560D	0	0	0	809	1075	566	0	0	0	59.7325	70.1585	44.8883	1.48907e-34	Inf	up
BnaA01g26600D	0	0	0	266	110	144	0	0	0	3.35424	1.22646	1.94077	1.11132e-09	Inf	up
BnaA01g26630D	0	0	0	70	78	53	0	0	0	0.89367	0.878444	0.724407	1.60984e-11	Inf	up
BnaA01g26770D	0	0	0	377	427	430	0	0	0	3.06291	3.06837	3.7516	4.85924e-23	Inf	up
BnaA01g26780D	0	0	0	1178	1515	1232	0	0	0	23.5696	26.7428	26.3766	9.49302e-42	Inf	up
BnaA01g26800D	0	0	0	305	382	349	0	0	0	3.63784	4.02048	4.4589	1.10899e-20	Inf	up
BnaA01g26810D	0	0	0	123	198	118	0	0	0	5.60716	8.00261	5.7712	2.28607e-13	Inf	up
BnaA01g27090D	0	0	0	3716	5237	2776	0	0	0	65.3078	81.3171	52.3787	1.93626e-45	Inf	up
BnaA01g27100D	0	0	0	200	404	206	0	0	0	7.07424	12.6261	7.79853	1.2636e-17	Inf	up
BnaA01g27130D	0	0	0	1264	1521	1353	0	0	0	23.2051	24.6769	26.6598	2.85797e-42	Inf	up
BnaA01g27150D	0	0	0	111	108	108	0	0	0	2.69476	2.31526	2.83003	2.80402e-12	Inf	up
BnaA01g27160D	0	0	0	602	603	898	0	0	0	6.18062	5.47527	9.91137	5.92926e-24	Inf	up
BnaA01g28440D	0	0	0	156	262	168	0	0	0	2.60679	3.8815	3.00062	5.62869e-15	Inf	up
BnaA01g29240D	0	0	0	1169	703	587	0	0	0	15.201	7.6168	7.6839	5.65251e-20	Inf	up
BnaA01g29630D	0	0	0	1537	1482	1826	0	0	0	16.5331	14.0862	21.0861	1.04964e-43	Inf	up
BnaA01g31500D	0	0	0	74	197	69	0	0	0	8.2954	19.5951	8.30161	3.12451e-08	Inf	up
BnaA02g08680D	0	0	0	749	825	1003	0	0	0	9.66553	9.18391	13.685	9.17295e-36	Inf	up
BnaA02g13880D	0	0	0	259	198	100	0	0	0	4.3205	2.91954	1.79019	5.86415e-13	Inf	up
BnaA02g21850D	0	0	0	98	57	41	0	0	0	2.46418	1.25753	1.10152	1.50775e-08	Inf	up
BnaA02g31100D	0	0	0	72	155	210	0	0	0	1.14481	2.31685	3.49605	3.36467e-08	Inf	up
BnaA02g31540D	0	0	0	340	293	116	0	0	0	14.5111	11.2639	5.32684	1.58924e-12	Inf	up
BnaA03g00930D	0	0	0	356	375	349	0	0	0	2.23699	2.08195	2.35401	3.18816e-21	Inf	up
BnaA03g01000D	0	0	0	61	45	75	0	0	0	2.13559	1.40551	2.82263	2.35878e-11	Inf	up
BnaA03g11540D	0	0	0	100	89	45	0	0	0	2.31384	1.82671	1.11673	1.15394e-11	Inf	up
BnaA03g18140D	0	0	0	194	239	119	0	0	0	11.9896	13.0195	7.87559	1.38464e-14	Inf	up
BnaA03g35720D	0	0	0	418	1811	107	0	0	0	9.07488	34.7829	2.49674	0.00247109	Inf	up
BnaA03g37180D	0	0	0	342	296	652	0	0	0	7.18043	5.41699	15.6399	4.47205e-10	Inf	up
BnaA03g37300D	0	0	0	84	108	101	0	0	0	1.90514	2.16291	2.46345	5.23502e-12	Inf	up
BnaA03g37330D	0	0	0	195	252	163	0	0	0	3.67792	4.34288	3.36706	2.93501e-15	Inf	up
BnaA03g37340D	0	0	0	169	111	79	0	0	0	3.70021	2.11912	1.8973	1.41675e-12	Inf	up
BnaA03g44090D	0	0	0	72	103	95	0	0	0	0.862443	1.09843	1.25964	7.63099e-12	Inf	up
BnaA03g45890D	0	0	0	100	65	143	0	0	0	1.14581	0.449192	1.21239	3.30223e-09	Inf	up
BnaA03g46260D	0	0	0	61	90	75	0	0	0	7.38033	9.58159	9.70019	1.33476e-11	Inf	up
BnaA03g52660D	0	0	0	99	159	166	0	0	0	1.19096	1.68628	2.14671	3.1649e-13	Inf	up
BnaA03g54270D	0	0	0	135	195	45	0	0	0	1.32015	1.63947	0.465053	2.6692e-08	Inf	up
BnaA03g57110D	0	0	0	92	95	83	0	0	0	10.4647	9.5408	10.1338	7.63283e-12	Inf	up
BnaA04g00860D	0	0	0	225	380	115	0	0	0	25.2913	37.8234	13.8176	2.48965e-12	Inf	up
BnaA04g04360D	0	0	0	183	75	50	0	0	0	8.25933	3.00384	2.40412	7.31959e-05	Inf	up
BnaA04g05980D	0	0	0	158	196	133	0	0	0	3.29646	3.59532	3.0111	6.93327e-14	Inf	up
BnaA04g06110D	0	0	0	198	288	198	0	0	0	2.83311	3.81001	2.98532	4.0881e-16	Inf	up
BnaA04g16300D	0	0	0	85	79	58	0	0	0	2.10474	1.75658	1.5728	1.38554e-11	Inf	up
BnaA04g16960D	0	0	0	3368	3067	2923	0	0	0	19.3563	15.9232	20.6248	1.93626e-45	Inf	up
BnaA04g17080D	0	0	0	47	66	50	0	0	0	1.48594	1.84227	1.69969	1.85864e-11	Inf	up
BnaA04g18770D	0	0	0	88	153	180	0	0	0	1.7865	2.75542	3.95884	3.37845e-13	Inf	up
BnaA04g22230D	0	0	0	363	164	132	0	0	0	9.19497	3.65847	3.59328	7.61417e-08	Inf	up
BnaA04g23170D	0	0	0	498	156	468	0	0	0	8.77441	2.42039	8.84113	1.45649e-09	Inf	up
BnaA04g23180D	0	0	0	84	60	52	0	0	0	1.31717	0.836735	0.869861	1.81216e-11	Inf	up
BnaA04g23200D	0	0	0	66	65	83	0	0	0	2.1837	1.93762	3.06579	1.68426e-11	Inf	up
BnaA04g24450D	0	0	0	161	100	122	0	0	0	2.76904	1.51061	2.23727	8.37352e-13	Inf	up
BnaA04g29080D	0	0	0	614	694	480	0	0	0	7.96173	7.98084	6.62031	3.40124e-29	Inf	up
BnaA05g07310D	0	0	0	556	498	318	0	0	0	8.28338	6.55631	5.01315	1.45735e-24	Inf	up
BnaA05g07590D	0	0	0	682	280	285	0	0	0	12.4742	4.51444	5.58598	2.90765e-09	Inf	up
BnaA05g07600D	0	0	0	91	308	145	0	0	0	1.63934	4.90586	2.80872	2.46948e-09	Inf	up
BnaA05g07610D	0	0	0	98	305	230	0	0	0	1.86396	5.1274	4.70031	5.36994e-12	Inf	up
BnaA05g10930D	0	0	0	270	311	67	0	0	0	12.1591	12.3782	3.22177	1.4423e-08	Inf	up
BnaA05g10960D	0	0	0	483	495	322	0	0	0	21.7963	19.7322	15.5893	1.0686e-23	Inf	up
BnaA05g16300D	0	0	0	73	68	39	0	0	0	1.49291	1.18991	0.841873	1.75258e-11	Inf	up
BnaA05g17980D	0	0	0	87	144	121	0	0	0	2.88591	3.51285	3.58389	1.64504e-12	Inf	up
BnaA05g19380D	0	0	0	134	169	159	0	0	0	2.47232	3.09782	3.17988	1.24784e-13	Inf	up
BnaA05g21500D	0	0	0	586	513	574	0	0	0	7.02451	5.43547	7.35335	3.36083e-28	Inf	up
BnaA05g21690D	0	0	0	215	61	52	0	0	0	13.3917	3.35361	3.45878	0.00132322	Inf	up
BnaA05g24550D	0	0	0	145	201	147	0	0	0	2.54674	3.08675	2.75188	5.9394e-14	Inf	up
BnaA05g29820D	0	0	0	94	138	115	0	0	0	2.31487	2.99906	3.06806	1.82883e-12	Inf	up
BnaA05g34480D	0	0	0	416	148	134	0	0	0	11.87	3.71669	4.06132	6.84556e-06	Inf	up
BnaA05g34970D	0	0	0	732	540	438	0	0	0	33.0155	21.5086	21.1908	1.68774e-28	Inf	up
BnaA06g03330D	0	0	0	1178	1233	1099	0	0	0	19.8585	18.3784	19.8857	1.86907e-40	Inf	up
BnaA06g03570D	0	0	0	370	1016	227	0	0	0	5.31363	12.9106	3.5074	1.97422e-07	Inf	up
BnaA06g05210D	0	0	0	142	107	100	0	0	0	2.02142	1.35854	1.58793	1.7718e-12	Inf	up
BnaA06g10700D	0	0	0	85	99	111	0	0	0	1.73352	1.86052	2.47653	5.17831e-12	Inf	up
BnaA06g11400D	0	0	0	117	87	102	0	0	0	2.80379	1.84817	2.63569	4.27481e-12	Inf	up
BnaA06g11740D	0	0	0	151	342	123	0	0	0	1.74427	3.49445	1.51607	1.5279e-11	Inf	up
BnaA06g14870D	0	0	0	314	294	217	0	0	0	5.90523	5.10094	4.36641	6.08208e-18	Inf	up
BnaA06g16690D	0	0	0	96	118	90	0	0	0	3.81641	4.16452	3.82065	4.23451e-12	Inf	up
BnaA06g17770D	0	0	0	181	187	115	0	0	0	2.45392	2.16694	1.63608	7.68471e-14	Inf	up
BnaA06g20020D	0	0	0	128	158	215	0	0	0	0.988295	1.08	1.82825	4.4035e-14	Inf	up
BnaA06g21190D	0	0	0	86	106	74	0	0	0	2.91065	3.19002	2.58519	7.79392e-12	Inf	up
BnaA06g21920D	0	0	0	185	113	63	0	0	0	6.55094	3.51696	2.37422	1.99975e-08	Inf	up
BnaA06g26180D	0	0	0	94	65	116	0	0	0	5.4479	3.34819	7.24208	7.76647e-12	Inf	up
BnaA06g29860D	0	0	0	162	103	185	0	0	0	2.66278	1.2877	2.87769	1.57774e-13	Inf	up
BnaA06g30630D	0	0	0	1093	1061	1119	0	0	0	22.0267	18.8899	24.2221	1.52317e-39	Inf	up
BnaA06g37480D	0	0	0	73	81	66	0	0	0	1.60758	1.65722	1.57086	1.43242e-11	Inf	up
BnaA07g02200D	0	0	0	183	245	472	0	0	0	5.71461	6.38261	15.0245	4.67054e-08	Inf	up
BnaA07g02210D	0	0	0	1515	652	620	0	0	0	26.8407	8.2956	9.03473	5.21568e-11	Inf	up
BnaA07g02240D	0	0	0	323	68	119	0	0	0	7.52327	1.39829	2.95885	0.000211296	Inf	up
BnaA07g02570D	0	0	0	369	384	374	0	0	0	3.9476	3.63962	4.13973	8.97824e-22	Inf	up
BnaA07g02950D	0	0	0	43	77	66	0	0	0	1.26386	1.50617	1.43177	1.81436e-11	Inf	up
BnaA07g12440D	0	0	0	74	87	72	0	0	0	1.68274	1.8493	1.91136	1.24771e-11	Inf	up
BnaA07g19920D	0	0	0	360	210	595	0	0	0	15.9845	8.2307	28.3316	9.38327e-09	Inf	up
BnaA07g20740D	0	0	0	522	481	406	0	0	0	6.59089	5.31253	5.52295	4.3056e-25	Inf	up
BnaA07g21480D	0	0	0	57	87	81	0	0	0	4.39637	5.94235	6.73098	1.37925e-11	Inf	up
BnaA07g27140D	0	0	0	148	159	157	0	0	0	2.33128	2.21272	2.66118	1.17766e-13	Inf	up
BnaA07g29410D	0	0	0	40	60	43	0	0	0	0.623586	0.957408	0.794085	1.68981e-11	Inf	up
BnaA07g32720D	0	0	0	354	406	420	0	0	0	9.43258	9.37033	11.8414	2.07634e-22	Inf	up
BnaA07g33580D	0	0	0	2581	527	532	0	0	0	45.8602	8.27538	10.0954	0.000308215	Inf	up
BnaA07g35950D	0	0	0	104	131	63	0	0	0	2.00728	2.23327	1.30943	4.47818e-12	Inf	up
BnaA07g37260D	0	0	0	161	139	52	0	0	0	7.22436	5.51759	2.48169	7.79085e-10	Inf	up
BnaA08g04960D	0	0	0	202	155	204	0	0	0	7.89058	5.62472	8.65641	9.06261e-15	Inf	up
BnaA08g08640D	0	0	0	285	60	806	0	0	0	7.63122	1.39663	23.01	0.00323718	Inf	up
BnaA08g14470D	0	0	0	50	48	56	0	0	0	1.15855	0.952118	1.3499	2.20903e-11	Inf	up
BnaA08g14520D	0	0	0	148	41	51	0	0	0	3.67407	0.870459	1.34109	0.000380251	Inf	up
BnaA08g21770D	0	0	0	396	634	529	0	0	0	17.6797	24.9978	25.3513	8.65856e-27	Inf	up
BnaA08g28350D	0	0	0	211	127	82	0	0	0	4.66857	2.47461	1.93544	5.82376e-10	Inf	up
BnaA09g02440D	0	0	0	426	536	505	0	0	0	6.48076	7.23154	8.28977	8.47206e-26	Inf	up
BnaA09g04290D	0	0	0	189	703	59	0	0	0	4.52371	14.9303	1.4997	0.00198364	Inf	up
BnaA09g05710D	0	0	0	44	41	102	0	0	0	1.80975	1.46441	4.49386	5.78097e-05	Inf	up
BnaA09g18460D	0	0	0	90	191	187	0	0	0	1.68369	3.22787	3.68619	1.07593e-13	Inf	up
BnaA09g19230D	0	0	0	99	115	97	0	0	0	1.93491	1.99551	2.04905	3.77026e-12	Inf	up
BnaA09g21920D	0	0	0	49	73	41	0	0	0	0.983625	1.29505	0.866976	1.67665e-11	Inf	up
BnaA09g23220D	0	0	0	176	120	111	0	0	0	3.16625	2.02329	2.26354	4.79519e-13	Inf	up
BnaA09g26690D	0	0	0	95	115	86	0	0	0	1.88445	1.98945	1.91092	4.86189e-12	Inf	up
BnaA09g27700D	0	0	0	106	93	84	0	0	0	1.22326	0.951823	1.04507	6.24182e-12	Inf	up
BnaA09g32430D	0	0	0	93	131	87	0	0	0	1.82066	2.2844	1.83844	3.67293e-12	Inf	up
BnaA09g32810D	0	0	0	53	63	63	0	0	0	1.89543	2.00077	2.41955	2.0062e-11	Inf	up
BnaA09g32850D	0	0	0	170	279	184	0	0	0	1.97286	2.73502	2.17063	1.61916e-15	Inf	up
BnaA09g34260D	0	0	0	66	75	55	0	0	0	2.56956	2.51474	2.20003	1.68981e-11	Inf	up
BnaA09g36900D	0	0	0	309	306	377	0	0	0	13.9422	12.176	18.2252	3.21297e-20	Inf	up
BnaA09g39140D	0	0	0	382	108	72	0	0	0	7.76354	1.85126	1.6421	0.00163961	Inf	up
BnaA09g41910D	0	0	0	44	86	56	0	0	0	1.7411	3.02259	2.36902	1.65539e-11	Inf	up
BnaA09g52780D	0	0	0	98	103	79	0	0	0	3.22702	3.0187	2.81425	6.40558e-12	Inf	up
BnaAnng02130D	0	0	0	182	251	274	0	0	0	3.97558	4.93262	6.44155	1.76599e-16	Inf	up
BnaAnng02410D	0	0	0	691	736	1335	0	0	0	44.0022	41.4276	91.3186	5.1302e-14	Inf	up
BnaAnng03340D	0	0	0	89	113	165	0	0	0	1.16655	1.60159	2.77472	2.65589e-12	Inf	up
BnaAnng03750D	0	0	0	207	170	103	0	0	0	5.31191	3.84624	2.83402	8.18941e-14	Inf	up
BnaAnng05960D	0	0	0	74	224	164	0	0	0	3.82085	10.5476	9.38166	1.12211e-11	Inf	up
BnaAnng06460D	0	0	0	53	79	56	0	0	0	0.703741	0.864045	0.737984	1.7159e-11	Inf	up
BnaAnng11320D	0	0	0	143	137	134	0	0	0	2.43539	2.06212	2.45708	4.04433e-13	Inf	up
BnaAnng14900D	0	0	0	41	110	44	0	0	0	1.20865	2.88159	1.38337	4.84574e-08	Inf	up
BnaAnng15040D	0	0	0	54	112	94	0	0	0	5.1043	9.58394	9.76583	8.60541e-12	Inf	up
BnaAnng15280D	0	0	0	64	48	56	0	0	0	2.84572	1.74363	2.24872	2.22218e-11	Inf	up
BnaAnng16200D	0	0	0	138	111	92	0	0	0	3.58541	2.56601	2.58913	2.09689e-12	Inf	up
BnaAnng24060D	0	0	0	95	136	127	0	0	0	6.18328	7.85455	8.89654	1.44973e-12	Inf	up
BnaAnng30530D	0	0	0	101	123	78	0	0	0	3.10566	3.44122	2.56818	4.29793e-12	Inf	up
BnaAnng33530D	0	0	0	92	124	84	0	0	0	1.72971	2.00219	1.69985	4.46565e-12	Inf	up
BnaAnng34360D	0	0	0	63	158	74	0	0	0	2.32052	5.19256	2.94355	2.05309e-11	Inf	up
BnaAnng35880D	0	0	0	1013	1238	686	0	0	0	26.7481	28.8789	19.4581	9.94208e-38	Inf	up
BnaAnng35990D	0	0	0	56	158	129	0	0	0	2.39853	5.97898	5.93014	3.28542e-11	Inf	up
BnaC01g03030D	0	0	0	145	74	46	0	0	0	18.811	8.50222	6.41075	2.95234e-06	Inf	up
BnaC01g08730D	0	0	0	209	370	270	0	0	0	3.5882	5.39026	4.54876	3.20886e-18	Inf	up
BnaC01g08760D	0	0	0	91	99	94	0	0	0	1.63139	1.57533	1.79312	6.1414e-12	Inf	up
BnaC01g13800D	0	0	0	39	63	37	0	0	0	3.20798	4.6082	3.22984	1.50242e-11	Inf	up
BnaC01g13840D	0	0	0	62	61	46	0	0	0	0.924254	0.792204	0.775555	1.91114e-11	Inf	up
BnaC01g22340D	0	0	0	95	217	64	0	0	0	1.78007	3.09535	1.04	3.36637e-08	Inf	up
BnaC01g24940D	0	0	0	67	41	34	0	0	0	2.24358	1.3883	1.02686	2.76792e-10	Inf	up
BnaC01g29020D	0	0	0	43	66	118	0	0	0	0.436408	0.595235	1.30088	6.1256e-06	Inf	up
BnaC01g34780D	0	0	0	149	49	118	0	0	0	7.17163	2.0593	6.07022	7.49015e-08	Inf	up
BnaC01g38010D	0	0	0	202	118	71	0	0	0	1.12393	0.581732	0.4445	1.55255e-08	Inf	up
BnaC01g39170D	0	0	0	2418	2911	1674	0	0	0	88.9152	94.5884	66.0895	1.93626e-45	Inf	up
BnaC01g39470D	0	0	0	136	103	113	0	0	0	2.17446	1.46385	1.95943	1.6667e-12	Inf	up
BnaC01g40540D	0	0	0	91	77	100	0	0	0	1.1437	0.933012	1.36389	8.3362e-12	Inf	up
BnaC01g44900D	0	0	0	96	116	155	0	0	0	3.97853	4.22713	6.88136	1.2004e-12	Inf	up
BnaC02g03560D	0	0	0	511	722	470	0	0	0	1.93908	2.4696	1.9413	2.86158e-28	Inf	up
BnaC02g03720D	0	0	0	114	155	122	0	0	0	2.42434	2.90393	2.77984	7.02045e-13	Inf	up
BnaC02g07980D	0	0	0	195	134	149	0	0	0	4.56703	2.93637	3.82946	8.09321e-14	Inf	up
BnaC02g11250D	0	0	0	115	118	40	0	0	0	4.02175	3.70077	1.51035	3.72383e-10	Inf	up
BnaC02g11300D	0	0	0	317	270	178	0	0	0	7.18783	5.2083	4.25894	3.75587e-17	Inf	up
BnaC02g11320D	0	0	0	449	357	308	0	0	0	3.42913	2.3985	2.57639	1.3066e-21	Inf	up
BnaC02g11420D	0	0	0	67	55	54	0	0	0	1.31876	0.939639	0.818207	2.05321e-11	Inf	up
BnaC02g11470D	0	0	0	300	520	296	0	0	0	8.80938	13.5064	9.33722	1.79145e-21	Inf	up
BnaC02g11480D	0	0	0	489	313	280	0	0	0	14.1874	8.01495	8.70801	2.90182e-21	Inf	up
BnaC02g11570D	0	0	0	361	598	304	0	0	0	15.7817	23.1834	14.255	3.93335e-23	Inf	up
BnaC02g11600D	0	0	0	379	337	340	0	0	0	8.8793	6.93624	8.6558	5.79162e-21	Inf	up
BnaC02g11630D	0	0	0	102	99	74	0	0	0	2.1356	1.91489	1.50121	6.95289e-12	Inf	up
BnaC02g11680D	0	0	0	162	162	137	0	0	0	4.27816	3.78722	3.84423	1.28862e-13	Inf	up
BnaC02g11850D	0	0	0	1094	956	1020	0	0	0	24.3396	18.7909	24.3686	1.39858e-38	Inf	up
BnaC02g11890D	0	0	0	364	262	192	0	0	0	7.07776	5.0195	4.54628	7.20934e-18	Inf	up
BnaC02g11930D	0	0	0	164	61	143	0	0	0	6.67978	2.28006	6.45224	5.35324e-09	Inf	up
BnaC02g12080D	0	0	0	867	1132	841	0	0	0	65.7342	75.8573	68.4927	3.0811e-37	Inf	up
BnaC02g12220D	0	0	0	95	202	86	0	0	0	1.36551	2.34485	1.207	8.41097e-13	Inf	up
BnaC02g12380D	0	0	0	87	118	69	0	0	0	1.04687	1.25463	0.886219	6.73159e-12	Inf	up
BnaC02g12450D	0	0	0	1113	951	787	0	0	0	32.8161	25.2388	25.0239	2.29604e-37	Inf	up
BnaC02g12780D	0	0	0	534	545	498	0	0	0	54.9458	49.6174	55.0459	4.6149e-27	Inf	up
BnaC02g12900D	0	0	0	134	191	161	0	0	0	3.28182	4.13683	4.22435	6.94573e-14	Inf	up
BnaC02g12960D	0	0	0	675	850	660	0	0	0	17.3952	19.3199	18.2246	1.16555e-32	Inf	up
BnaC02g13140D	0	0	0	91	105	125	0	0	0	2.56557	2.19161	3.71442	3.19768e-12	Inf	up
BnaC02g13180D	0	0	0	414	438	366	0	0	0	15.6042	14.592	14.8689	8.43791e-23	Inf	up
BnaC02g13300D	0	0	0	160	269	152	0	0	0	2.75948	4.16021	2.87098	6.57525e-15	Inf	up
BnaC02g13480D	0	0	0	903	966	832	0	0	0	7.62401	7.28524	7.69613	1.85571e-36	Inf	up
BnaC02g13590D	0	0	0	116	256	90	0	0	0	1.78823	3.48963	1.48014	8.5466e-11	Inf	up
BnaC02g13600D	0	0	0	524	1287	295	0	0	0	21.8658	47.4648	13.1988	1.07194e-08	Inf	up
BnaC02g13690D	0	0	0	347	599	342	0	0	0	6.10482	8.6218	6.1772	1.85769e-23	Inf	up
BnaC02g13700D	0	0	0	93	149	127	0	0	0	1.67866	2.34463	2.42112	1.14032e-12	Inf	up
BnaC02g17030D	0	0	0	48	48	49	0	0	0	1.22874	1.17191	1.31212	2.03099e-11	Inf	up
BnaC02g17520D	0	0	0	536	311	139	0	0	0	34.8825	20.7649	9.70729	7.84381e-08	Inf	up
BnaC02g17710D	0	0	0	68	166	79	0	0	0	1.55924	3.37114	1.9494	3.72131e-12	Inf	up
BnaC02g21180D	0	0	0	147	283	210	0	0	0	2.83375	4.54819	4.54159	1.32323e-15	Inf	up
BnaC02g26320D	0	0	0	89	152	39	0	0	0	2.95111	4.47075	1.37001	3.98329e-08	Inf	up
BnaC02g29950D	0	0	0	972	1131	915	0	0	0	37.0296	37.8445	37.555	2.82214e-38	Inf	up
BnaC02g31150D	0	0	0	109	64	158	0	0	0	3.70824	1.91667	5.77051	3.15942e-08	Inf	up
BnaC02g31390D	0	0	0	74	86	60	0	0	0	1.31411	1.34655	1.09479	1.37925e-11	Inf	up
BnaC02g31640D	0	0	0	95	169	95	0	0	0	2.60747	3.84545	2.75055	1.3969e-12	Inf	up
BnaC02g36830D	0	0	0	284	349	244	0	0	0	7.39582	8.19978	7.14168	1.34716e-18	Inf	up
BnaC02g36850D	0	0	0	1494	1715	950	0	0	0	26.4663	26.7164	17.9562	2.81154e-42	Inf	up
BnaC02g36890D	0	0	0	161	72	199	0	0	0	12.781	5.20878	17.5221	1.92131e-08	Inf	up
BnaC02g37050D	0	0	0	614	811	679	0	0	0	5.75445	6.71784	6.83134	5.00389e-32	Inf	up
BnaC02g37080D	0	0	0	262	344	301	0	0	0	5.0651	7.27843	6.75852	4.84763e-19	Inf	up
BnaC02g37090D	0	0	0	1558	1765	734	0	0	0	21.5082	21.2656	10.7722	7.20634e-29	Inf	up
BnaC02g37260D	0	0	0	210	93	70	0	0	0	2.09744	0.821658	0.745314	2.72909e-06	Inf	up
BnaC02g37280D	0	0	0	501	431	560	0	0	0	8.53404	6.50005	10.1275	3.0984e-26	Inf	up
BnaC02g37290D	0	0	0	377	316	469	0	0	0	9.38321	6.95181	12.5262	2.5934e-22	Inf	up
BnaC02g37340D	0	0	0	69	292	41	0	0	0	2.70077	10.1258	1.72956	0.00288942	Inf	up
BnaC02g37350D	0	0	0	640	915	806	0	0	0	8.85552	11.1833	11.9718	4.62718e-34	Inf	up
BnaC02g37380D	0	0	0	758	580	394	0	0	0	55.4842	37.4788	30.9271	1.26218e-27	Inf	up
BnaC02g37410D	0	0	0	369	399	329	0	0	0	3.93594	4.14429	4.13542	2.19221e-21	Inf	up
BnaC02g37430D	0	0	0	1332	1387	1370	0	0	0	17.175	15.8024	18.9222	3.50433e-42	Inf	up
BnaC02g37580D	0	0	0	696	760	1159	0	0	0	6.15047	5.5516	10.4264	8.20402e-21	Inf	up
BnaC02g37590D	0	0	0	238	168	338	0	0	0	4.15433	2.46532	6.35118	1.02658e-12	Inf	up
BnaC02g37640D	0	0	0	144	196	136	0	0	0	1.95225	2.37934	2.48178	9.08972e-14	Inf	up
BnaC02g37690D	0	0	0	131	132	146	0	0	0	2.92841	2.60023	3.51395	4.54763e-13	Inf	up
BnaC02g37700D	0	0	0	78	88	110	0	0	0	2.00904	2.00307	3.04478	7.28292e-12	Inf	up
BnaC02g37730D	0	0	0	141	172	136	0	0	0	2.32511	3.05382	2.51686	1.75233e-13	Inf	up
BnaC02g37740D	0	0	0	364	381	309	0	0	0	24.1827	19.1112	22.1299	7.01358e-21	Inf	up
BnaC02g38080D	0	0	0	65	61	104	0	0	0	1.15683	0.962144	1.99589	1.21358e-10	Inf	up
BnaC02g38090D	0	0	0	176	398	186	0	0	0	1.45261	2.77054	1.63335	1.40188e-16	Inf	up
BnaC02g38180D	0	0	0	336	297	398	0	0	0	5.99683	4.68833	7.62773	9.7912e-21	Inf	up
BnaC02g40130D	0	0	0	134	551	37	0	0	0	2.87953	10.0226	0.861588	0.00625319	Inf	up
BnaC02g47210D	0	0	0	48	88	94	0	0	0	1.73259	2.81129	3.63361	1.34279e-11	Inf	up
BnaC02g47700D	0	0	0	126	116	137	0	0	0	2.65125	2.13222	3.03325	9.18982e-13	Inf	up
BnaC02g47840D	0	0	0	164	215	160	0	0	0	1.67882	1.93852	1.75282	1.81451e-14	Inf	up
BnaC03g00200D	0	0	0	78	134	79	0	0	0	1.77084	2.68312	1.92216	5.08691e-12	Inf	up
BnaC03g02550D	0	0	0	227	87	76	0	0	0	8.76631	2.96727	3.12486	1.12745e-05	Inf	up
BnaC03g03130D	0	0	0	115	183	140	0	0	0	2.01677	2.85199	2.64207	2.29618e-13	Inf	up
BnaC03g04130D	0	0	0	47	45	44	0	0	0	1.37109	1.14769	1.37125	1.89049e-11	Inf	up
BnaC03g11940D	0	0	0	36	80	39	0	0	0	1.30565	2.75178	1.50227	1.4905e-11	Inf	up
BnaC03g12120D	0	0	0	36	107	154	0	0	0	2.22517	5.92365	10.3275	2.46637e-05	Inf	up
BnaC03g12130D	0	0	0	84	61	140	0	0	0	1.87493	1.44086	3.02162	9.72103e-08	Inf	up
BnaC03g14540D	0	0	0	179	170	202	0	0	0	3.31602	2.79544	4.03527	1.20929e-14	Inf	up
BnaC03g22030D	0	0	0	67	55	143	0	0	0	1.69771	0.821436	2.61493	1.38053e-05	Inf	up
BnaC03g22360D	0	0	0	128	134	196	0	0	0	4.1662	4.01685	7.07853	1.31435e-13	Inf	up
BnaC03g22500D	0	0	0	514	258	202	0	0	0	9.41674	4.09257	3.97428	3.79619e-10	Inf	up
BnaC03g26490D	0	0	0	295	152	119	0	0	0	6.09541	2.85761	2.71896	1.61685e-09	Inf	up
BnaC03g34840D	0	0	0	526	295	215	0	0	0	3.56314	1.76167	1.55743	5.35219e-12	Inf	up
BnaC03g43000D	0	0	0	55	54	44	0	0	0	0.917141	0.796268	0.786622	1.93592e-11	Inf	up
BnaC03g45370D	0	0	0	195	62	45	0	0	0	6.45979	1.80984	1.5915	0.00111241	Inf	up
BnaC03g46060D	0	0	0	105	91	198	0	0	0	1.955	1.37433	3.28056	5.63467e-08	Inf	up
BnaC03g46120D	0	0	0	161	284	228	0	0	0	1.4561	2.20392	2.14522	5.3235e-16	Inf	up
BnaC03g52330D	0	0	0	120	163	161	0	0	0	4.08458	5.02996	6.11893	1.94214e-13	Inf	up
BnaC03g67430D	0	0	0	78	54	33	0	0	0	1.73188	1.06166	0.771454	8.71094e-10	Inf	up
BnaC03g69510D	0	0	0	63	61	88	0	0	0	1.14393	1.11868	1.70856	1.76508e-11	Inf	up
BnaC03g74050D	0	0	0	273	565	394	0	0	0	3.85379	7.03806	5.96888	7.36994e-23	Inf	up
BnaC03g78190D	0	0	0	84	116	75	0	0	0	1.998	2.4197	1.9006	6.7178e-12	Inf	up
BnaC04g01580D	0	0	0	170	199	153	0	0	0	3.68193	3.85549	3.53386	2.79893e-14	Inf	up
BnaC04g01860D	0	0	0	354	100	79	0	0	0	34.3017	8.54128	8.15351	0.000863914	Inf	up
BnaC04g05150D	0	0	0	180	50	35	0	0	0	3.26887	0.794522	0.665391	0.00481157	Inf	up
BnaC04g08330D	0	0	0	1135	1112	694	0	0	0	41.7113	36.1081	27.4039	8.3384e-38	Inf	up
BnaC04g08460D	0	0	0	36	156	87	0	0	0	0.636174	2.47585	1.68724	6.28129e-07	Inf	up
BnaC04g08540D	0	0	0	69	45	80	0	0	0	1.67492	0.967148	2.10323	2.18792e-11	Inf	up
BnaC04g08600D	0	0	0	250	185	234	0	0	0	53.3521	34.9747	53.6619	4.91822e-16	Inf	up
BnaC04g12680D	0	0	0	2191	1053	738	0	0	0	98.857	41.948	35.7546	8.92612e-11	Inf	up
BnaC04g14040D	0	0	0	217	270	98	0	0	0	5.26527	5.73789	2.494	6.21877e-15	Inf	up
BnaC04g14200D	0	0	0	151	98	152	0	0	0	4.58755	2.57975	4.92808	5.44355e-13	Inf	up
BnaC04g20590D	0	0	0	135	138	92	0	0	0	2.3782	2.15179	1.73291	1.24307e-12	Inf	up
BnaC04g31590D	0	0	0	132	95	57	0	0	0	7.53091	4.78905	3.49883	5.92733e-12	Inf	up
BnaC04g35420D	0	0	0	461	126	77	0	0	0	44.6987	10.7524	7.987	0.00228792	Inf	up
BnaC04g36900D	0	0	0	109	85	60	0	0	0	3.41082	2.39919	2.00626	9.48777e-12	Inf	up
BnaC04g42720D	0	0	0	289	326	221	0	0	0	13.0076	12.9652	10.695	4.63712e-18	Inf	up
BnaC04g45970D	0	0	0	778	218	139	0	0	0	12.3875	2.79237	2.17402	0.000738964	Inf	up
BnaC04g51130D	0	0	0	223	241	174	0	0	0	1.98751	2.87184	2.45609	1.35317e-15	Inf	up
BnaC05g00220D	0	0	0	902	655	704	0	0	0	21.3118	13.838	17.6195	2.09941e-33	Inf	up
BnaC05g00400D	0	0	0	175	53	40	0	0	0	4.60069	1.18749	1.1196	0.0018112	Inf	up
BnaC05g01990D	0	0	0	84	313	81	0	0	0	2.19514	7.02423	2.09121	3.50572e-05	Inf	up
BnaC05g04570D	0	0	0	118	51	75	0	0	0	2.13222	0.811198	1.44339	2.52624e-09	Inf	up
BnaC05g08130D	0	0	0	182	249	114	0	0	0	2.51659	2.52455	1.74332	1.68419e-14	Inf	up
BnaC05g08240D	0	0	0	38	43	39	0	0	0	0.639293	0.628954	0.690338	1.49731e-11	Inf	up
BnaC05g08360D	0	0	0	171	71	42	0	0	0	4.43304	1.57359	1.11212	0.000175055	Inf	up
BnaC05g10690D	0	0	0	362	432	319	0	0	0	40.2541	42.4359	38.0686	1.55066e-21	Inf	up
BnaC05g37430D	0	0	0	89	99	62	0	0	0	1.63424	1.86428	1.36939	9.65369e-12	Inf	up
BnaC05g45860D	0	0	0	172	107	115	0	0	0	3.87152	1.44108	2.60642	6.49061e-13	Inf	up
BnaC05g48770D	0	0	0	108	87	63	0	0	0	1.00768	0.714305	0.629334	8.99383e-12	Inf	up
BnaC06g00390D	0	0	0	109	81	103	0	0	0	4.25401	2.93445	4.55429	5.43656e-12	Inf	up
BnaC06g03770D	0	0	0	684	355	404	0	0	0	28.222	12.9136	17.8787	2.78141e-17	Inf	up
BnaC06g05520D	0	0	0	92	164	57	0	0	0	2.0802	3.37082	1.36286	1.08044e-11	Inf	up
BnaC06g05810D	0	0	0	113	169	110	0	0	0	3.69741	4.88219	3.84817	6.90057e-13	Inf	up
BnaC06g05980D	0	0	0	102	107	119	0	0	0	2.82699	2.65043	3.57477	2.76857e-12	Inf	up
BnaC06g10750D	0	0	0	77	47	47	0	0	0	2.02662	1.07496	1.30947	2.13132e-11	Inf	up
BnaC06g15900D	0	0	0	151	190	213	0	0	0	4.91148	5.39046	7.38009	1.13692e-14	Inf	up
BnaC06g29000D	0	0	0	223	300	145	0	0	0	5.27123	5.64734	3.00004	6.94055e-16	Inf	up
BnaC06g30400D	0	0	0	50	98	42	0	0	0	1.66166	2.88594	1.4907	1.44431e-11	Inf	up
BnaC06g32610D	0	0	0	70	68	52	0	0	0	0.905837	0.941343	0.718389	1.78902e-11	Inf	up
BnaC06g34230D	0	0	0	386	425	428	0	0	0	9.23597	9.4253	11.5316	4.22508e-23	Inf	up
BnaC06g35680D	0	0	0	127	72	49	0	0	0	3.59116	1.7989	1.4728	3.76885e-08	Inf	up
BnaC06g38190D	0	0	0	2039	463	404	0	0	0	35.983	7.10943	7.64105	0.000318538	Inf	up
BnaC06g40300D	0	0	0	802	988	939	0	0	0	16.3205	17.926	21.172	1.19175e-36	Inf	up
BnaC06g40310D	0	0	0	121	165	173	0	0	0	5.88469	7.02027	8.95855	1.33006e-13	Inf	up
BnaC06g40330D	0	0	0	964	1080	853	0	0	0	23.0578	22.8225	21.9046	1.30805e-37	Inf	up
BnaC06g40540D	0	0	0	75	94	41	0	0	0	1.00918	1.07792	0.572833	1.36131e-11	Inf	up
BnaC06g40620D	0	0	0	36	70	34	0	0	0	0.511563	0.955709	0.508836	1.36698e-11	Inf	up
BnaC06g40720D	0	0	0	958	428	375	0	0	0	29.6222	11.4288	11.9415	4.30689e-10	Inf	up
BnaC07g00840D	0	0	0	78	92	66	0	0	0	1.43049	1.54085	1.33006	1.17127e-11	Inf	up
BnaC07g01720D	0	0	0	106	128	75	0	0	0	2.02474	2.16312	1.54386	3.7749e-12	Inf	up
BnaC07g01760D	0	0	0	150	147	167	0	0	0	3.50957	3.044	4.20872	1.15977e-13	Inf	up
BnaC07g04670D	0	0	0	55	58	52	0	0	0	0.664183	0.62825	0.683715	2.01235e-11	Inf	up
BnaC07g05330D	0	0	0	46	50	43	0	0	0	1.25062	1.14804	1.1326	1.81941e-11	Inf	up
BnaC07g10350D	0	0	0	105	100	114	0	0	0	2.81836	2.36102	3.29237	3.32498e-12	Inf	up
BnaC07g22350D	0	0	0	108	171	151	0	0	0	3.01949	4.22864	4.48253	2.7611e-13	Inf	up
BnaC07g24970D	0	0	0	60	104	80	0	0	0	1.81657	2.82778	2.52207	1.05963e-11	Inf	up
BnaC07g33180D	0	0	0	1206	692	577	0	0	0	25.2164	12.78	12.9432	1.31727e-17	Inf	up
BnaC07g33190D	0	0	0	83	61	58	0	0	0	5.1959	3.33173	3.88331	1.76636e-11	Inf	up
BnaC07g39780D	0	0	0	154	403	58	0	0	0	2.29099	5.22443	0.821547	7.30615e-05	Inf	up
BnaC07g42480D	0	0	0	68	70	78	0	0	0	0.974887	0.886868	1.19769	1.59968e-11	Inf	up
BnaC07g45110D	0	0	0	78	64	83	0	0	0	1.46497	1.06021	1.68456	1.50473e-11	Inf	up
BnaC07g47140D	0	0	0	125	47	255	0	0	0	5.26347	1.71518	11.5252	0.000355827	Inf	up
BnaC07g47900D	0	0	0	1246	1033	717	0	0	0	43.3202	31.7376	26.7493	3.7727e-38	Inf	up
BnaC07g50730D	0	0	0	70	103	74	0	0	0	1.69573	2.051	2.01406	1.01181e-11	Inf	up
BnaC07g50740D	0	0	0	95	135	50	0	0	0	2.81084	3.5499	1.58823	5.771e-12	Inf	up
BnaC07g50770D	0	0	0	985	773	431	0	0	0	28.6394	19.866	13.4322	1.20935e-21	Inf	up
BnaC08g03710D	0	0	0	196	260	186	0	0	0	5.46402	6.36805	5.41725	1.24377e-15	Inf	up
BnaC08g05090D	0	0	0	120	106	80	0	0	0	3.3234	2.60504	2.38477	4.1207e-12	Inf	up
BnaC08g09010D	0	0	0	129	137	177	0	0	0	2.85201	2.67761	4.23419	1.94025e-13	Inf	up
BnaC08g12000D	0	0	0	205	121	111	0	0	0	4.58154	2.40626	2.64708	2.28772e-13	Inf	up
BnaC08g20150D	0	0	0	120	148	143	0	0	0	2.17967	2.41562	2.91369	4.36343e-13	Inf	up
BnaC08g35100D	0	0	0	262	279	251	0	0	0	7.27423	6.99898	7.60909	1.52044e-17	Inf	up
BnaC08g35170D	0	0	0	48	94	43	0	0	0	1.13945	1.99325	1.10919	1.49661e-11	Inf	up
BnaC08g35630D	0	0	0	78	130	64	0	0	0	1.73886	2.43665	1.42152	6.7058e-12	Inf	up
BnaC08g40310D	0	0	0	70	64	41	0	0	0	2.04065	1.64036	1.27747	1.82146e-11	Inf	up
BnaC08g41570D	0	0	0	130	290	188	0	0	0	4.46805	9.02053	6.63738	3.20952e-15	Inf	up
BnaC08g43560D	0	0	0	992	894	872	0	0	0	27.5784	22.514	25.9423	7.42575e-37	Inf	up
BnaC08g43670D	0	0	0	172	219	99	0	0	0	1.92456	2.20748	1.18337	6.71688e-14	Inf	up
BnaC08g43770D	0	0	0	1724	2087	1166	0	0	0	30.6433	32.8438	22.2454	6.6365e-44	Inf	up
BnaC08g44080D	0	0	0	367	607	289	0	0	0	34.3768	50.2137	29.0593	4.10321e-23	Inf	up
BnaC08g44100D	0	0	0	100	174	203	0	0	0	1.13964	2.21009	2.90494	8.32123e-14	Inf	up
BnaC08g44220D	0	0	0	575	784	443	0	0	0	8.74691	10.5746	7.21856	3.10292e-29	Inf	up
BnaC08g44250D	0	0	0	100	140	64	0	0	0	1.99844	2.46002	1.36639	4.02097e-12	Inf	up
BnaC08g44330D	0	0	0	228	389	169	0	0	0	3.26356	4.91522	2.59168	2.64483e-17	Inf	up
BnaC08g44380D	0	0	0	406	450	454	0	0	0	21.176	20.7278	25.4241	5.95055e-24	Inf	up
BnaC08g44470D	0	0	0	123	77	115	0	0	0	2.91909	1.56799	2.93802	3.67293e-12	Inf	up
BnaC08g44480D	0	0	0	822	902	767	0	0	0	5.12437	4.86488	5.02103	4.94217e-35	Inf	up
BnaC08g44520D	0	0	0	690	678	725	0	0	0	6.13242	5.29579	6.91238	4.8631e-32	Inf	up
BnaC08g44590D	0	0	0	199	333	197	0	0	0	7.0098	10.386	7.46368	1.21957e-16	Inf	up
BnaC08g44630D	0	0	0	144	218	187	0	0	0	3.66378	4.89933	5.09211	1.37845e-14	Inf	up
BnaC08g44650D	0	0	0	101	129	157	0	0	0	1.47764	1.66164	2.46342	7.63387e-13	Inf	up
BnaC08g44680D	0	0	0	171	141	185	0	0	0	3.74182	2.71527	4.34176	4.90446e-14	Inf	up
BnaC08g44690D	0	0	0	2408	2661	2238	0	0	0	20.3057	19.8232	20.2584	1.93626e-45	Inf	up
BnaC08g44700D	0	0	0	864	1147	1007	0	0	0	7.02239	8.35115	8.93237	2.7742e-38	Inf	up
BnaC08g44710D	0	0	0	765	854	654	0	0	0	17.0092	16.8916	15.7126	2.34208e-33	Inf	up
BnaC08g44740D	0	0	0	553	772	533	0	0	0	17.8829	22.0589	18.5081	7.63048e-30	Inf	up
BnaC08g44750D	0	0	0	549	437	632	0	0	0	20.4609	14.3803	25.2694	1.05623e-27	Inf	up
BnaC08g44800D	0	0	0	251	294	223	0	0	0	3.99593	4.25407	4.03476	3.3986e-17	Inf	up
BnaC08g44820D	0	0	0	457	526	387	0	0	0	8.64509	8.78548	7.86391	1.47488e-24	Inf	up
BnaC08g44850D	0	0	0	49	70	36	0	0	0	0.912709	0.861641	0.369137	1.60644e-11	Inf	up
BnaC08g44900D	0	0	0	1212	1355	1779	0	0	0	25.4324	24.894	40.4226	1.58231e-35	Inf	up
BnaC08g44950D	0	0	0	253	214	319	0	0	0	2.90024	2.21524	3.94782	1.41896e-17	Inf	up
BnaC08g44970D	0	0	0	248	350	210	0	0	0	3.48156	4.3418	3.13857	1.17315e-17	Inf	up
BnaC08g45110D	0	0	0	80	94	50	0	0	0	3.34406	3.46581	2.21126	1.26322e-11	Inf	up
BnaC08g45130D	0	0	0	301	443	275	0	0	0	3.31008	4.53583	3.24789	2.3489e-20	Inf	up
BnaC08g45170D	0	0	0	274	311	216	0	0	0	2.47574	2.48207	2.1233	1.31395e-17	Inf	up
BnaC08g45180D	0	0	0	159	187	95	0	0	0	3.33874	3.45892	2.19053	2.18239e-13	Inf	up
BnaC08g45190D	0	0	0	39	48	52	0	0	0	0.642276	0.790625	0.935431	1.98909e-11	Inf	up
BnaC08g45200D	0	0	0	1871	1591	1721	0	0	0	32.8783	24.7063	32.4713	3.72628e-44	Inf	up
BnaC08g45360D	0	0	0	555	708	547	0	0	0	9.40277	10.5286	10.0145	1.93301e-29	Inf	up
BnaC08g45380D	0	0	0	571	521	470	0	0	0	5.27754	4.32581	4.82624	6.68017e-27	Inf	up
BnaC08g45390D	0	0	0	226	125	97	0	0	0	2.68902	1.30522	1.23049	2.26231e-10	Inf	up
BnaC08g45410D	0	0	0	778	1104	672	0	0	0	20.2242	25.3498	18.7431	2.44169e-35	Inf	up
BnaC08g45490D	0	0	0	235	255	100	0	0	0	2.77153	2.66651	1.26038	5.34005e-15	Inf	up
BnaC08g45510D	0	0	0	245	279	285	0	0	0	1.27092	1.28355	1.59349	8.63115e-18	Inf	up
BnaC08g45540D	0	0	0	612	990	489	0	0	0	28.0635	40.1121	24.0607	1.02192e-31	Inf	up
BnaC08g45590D	0	0	0	184	330	193	0	0	0	3.93576	6.24842	4.44454	2.30606e-16	Inf	up
BnaC08g45610D	0	0	0	3639	4555	3379	0	0	0	33.2883	36.8406	33.2245	1.93626e-45	Inf	up
BnaC08g45620D	0	0	0	116	122	85	0	0	0	1.5304	1.40534	1.18391	2.96291e-12	Inf	up
BnaC08g45730D	0	0	0	204	357	283	0	0	0	3.5908	5.26676	5.18596	3.55348e-18	Inf	up
BnaC08g45740D	0	0	0	170	129	139	0	0	0	4.7588	3.18268	4.17532	2.21855e-13	Inf	up
BnaC08g45750D	0	0	0	40	62	39	0	0	0	2.80409	3.78507	2.86533	1.58029e-11	Inf	up
BnaC08g45780D	0	0	0	1088	1187	1325	0	0	0	12.506	12.3869	15.9116	8.71769e-41	Inf	up
BnaC08g45790D	0	0	0	215	378	303	0	0	0	1.05159	1.63768	1.59394	7.39653e-19	Inf	up
BnaC08g45880D	0	0	0	531	457	503	0	0	0	6.07886	3.8743	6.21323	3.69123e-26	Inf	up
BnaC08g45890D	0	0	0	388	465	496	0	0	0	2.85537	2.99718	3.858	1.93643e-24	Inf	up
BnaC08g46320D	0	0	0	738	380	250	0	0	0	12.1444	5.52193	4.4117	1.37474e-09	Inf	up
BnaC08g50110D	0	0	0	679	806	456	0	0	0	33.7113	35.3814	24.3131	1.48689e-30	Inf	up
BnaC08g50180D	0	0	0	129	211	154	0	0	0	3.65021	5.40483	3.95192	5.82902e-14	Inf	up
BnaC09g00050D	0	0	0	696	666	594	0	0	0	10.9544	9.28095	10.0444	7.63025e-31	Inf	up
BnaC09g00140D	0	0	0	142	138	148	0	0	0	6.96973	5.98466	7.79258	2.84635e-13	Inf	up
BnaC09g00190D	0	0	0	280	694	202	0	0	0	18.114	39.6294	14.0062	1.23268e-09	Inf	up
BnaC09g00210D	0	0	0	146	137	179	0	0	0	2.60388	2.15243	3.41616	1.19901e-13	Inf	up
BnaC09g00260D	0	0	0	227	316	195	0	0	0	8.28195	10.2111	7.64969	9.05565e-17	Inf	up
BnaC09g01120D	0	0	0	66	103	87	0	0	0	0.896737	1.23114	1.25991	9.22565e-12	Inf	up
BnaC09g01270D	0	0	0	289	78	78	0	0	0	17.2483	2.79493	3.58862	0.000551194	Inf	up
BnaC09g01480D	0	0	0	449	412	506	0	0	0	21.7519	17.7032	26.3254	1.01772e-24	Inf	up
BnaC09g01840D	0	0	0	75	100	50	0	0	0	0.853941	1.01364	0.618161	1.22402e-11	Inf	up
BnaC09g01920D	0	0	0	348	770	144	0	0	0	2.1437	4.20436	0.947873	2.40088e-07	Inf	up
BnaC09g02010D	0	0	0	57	80	41	0	0	0	1.46853	1.81401	1.11265	1.62994e-11	Inf	up
BnaC09g02140D	0	0	0	163	218	207	0	0	0	4.28116	5.08084	5.86346	4.83735e-15	Inf	up
BnaC09g02210D	0	0	0	496	571	552	0	0	0	4.23183	4.24584	5.055	1.53183e-27	Inf	up
BnaC09g02460D	0	0	0	246	335	121	0	0	0	5.1729	6.21032	2.71743	2.95711e-16	Inf	up
BnaC09g02540D	0	0	0	181	327	141	0	0	0	4.00796	6.80933	3.1281	1.20579e-15	Inf	up
BnaC09g02600D	0	0	0	78	129	79	0	0	0	5.5746	8.47407	6.3763	5.52096e-12	Inf	up
BnaC09g02780D	0	0	0	103	229	105	0	0	0	5.99493	11.7781	6.56571	2.45175e-13	Inf	up
BnaC09g03700D	0	0	0	104	510	40	0	0	0	1.89963	8.32824	0.762347	0.00981304	Inf	up
BnaC09g04460D	0	0	0	58	163	49	0	0	0	6.42221	15.9939	5.09501	2.10158e-06	Inf	up
BnaC09g07650D	0	0	0	108	106	119	0	0	0	3.18154	2.91867	3.65056	2.5044e-12	Inf	up
BnaC09g19830D	0	0	0	420	488	400	0	0	0	10.5245	10.7913	10.6948	7.50314e-24	Inf	up
BnaC09g20270D	0	0	0	131	182	212	0	0	0	1.57086	1.93246	2.73576	2.41226e-14	Inf	up
BnaC09g22220D	0	0	0	104	44	60	0	0	0	6.11017	2.2556	3.76116	3.19705e-08	Inf	up
BnaC09g32450D	0	0	0	145	166	166	0	0	0	3.0607	3.08704	3.75755	8.44629e-14	Inf	up
BnaC09g38670D	0	0	0	96	130	102	0	0	0	9.06934	10.8946	10.3913	2.69511e-12	Inf	up
BnaC09g39730D	0	0	0	37	50	42	0	0	0	1.66548	2.40828	2.567	1.60948e-11	Inf	up
BnaC09g41600D	0	0	0	649	737	568	0	0	0	12.8378	12.5879	12.2872	9.08402e-31	Inf	up
BnaC09g43370D	0	0	0	115	82	70	0	0	0	3.06632	2.15211	2.03414	8.05057e-12	Inf	up
BnaC09g54200D	0	0	0	123	193	125	0	0	0	6.46349	8.05259	6.37371	2.16751e-13	Inf	up
BnaCnng01090D	0	0	0	254	207	284	0	0	0	3.83319	2.84382	4.73221	5.09529e-17	Inf	up
BnaCnng01200D	0	0	0	97	189	93	0	0	0	3.09014	4.7527	3.23969	9.18982e-13	Inf	up
BnaCnng01410D	0	0	0	358	373	290	0	0	0	5.00777	4.60442	4.34757	1.83581e-20	Inf	up
BnaCnng01440D	0	0	0	13110	8320	11024	0	0	0	290.968	167.119	264.317	1.13227e-40	Inf	up
BnaCnng01600D	0	0	0	150	350	105	0	0	0	5.3661	11.0757	4.02973	3.88085e-09	Inf	up
BnaCnng01610D	0	0	0	52	80	62	0	0	0	1.4499	1.97572	1.85841	1.70167e-11	Inf	up
BnaCnng01760D	0	0	0	116	155	101	0	0	0	2.0725	2.45897	1.94458	1.06595e-12	Inf	up
BnaCnng01780D	0	0	0	348	619	244	0	0	0	3.01501	4.7391	2.26854	1.24177e-19	Inf	up
BnaCnng01880D	0	0	0	134	261	136	0	0	0	2.58891	4.46709	2.818	2.41226e-14	Inf	up
BnaCnng01930D	0	0	0	1096	2523	715	0	0	0	54.1353	110.094	37.892	1.40373e-12	Inf	up
BnaCnng02010D	0	0	0	72	94	93	0	0	0	0.958177	1.12765	1.32705	9.13694e-12	Inf	up
BnaCnng02060D	0	0	0	871	885	806	0	0	0	17.1057	15.3571	16.9968	1.45272e-35	Inf	up
BnaCnng02120D	0	0	0	238	268	300	0	0	0	5.57403	5.54503	7.55426	9.01325e-18	Inf	up
BnaCnng02170D	0	0	0	858	1183	899	0	0	0	10.4206	12.6956	11.7231	8.08884e-38	Inf	up
BnaCnng02180D	0	0	0	57	127	36	0	0	0	0.9199	1.68649	0.507127	4.99983e-07	Inf	up
BnaCnng02190D	0	0	0	95	64	109	0	0	0	2.68503	1.56598	3.4163	8.65459e-12	Inf	up
BnaCnng02290D	0	0	0	63	156	35	0	0	0	0.861317	2.09724	0.506401	1.71696e-05	Inf	up
BnaCnng10890D	0	0	0	164	221	122	0	0	0	3.39715	4.07618	2.70275	4.31914e-14	Inf	up
BnaCnng16160D	0	0	0	393	452	393	0	0	0	3.38238	2.53752	3.67302	4.85924e-23	Inf	up
BnaCnng16200D	0	0	0	259	311	212	0	0	0	7.69956	8.18703	6.77668	2.34071e-17	Inf	up
BnaCnng16230D	0	0	0	95	103	111	0	0	0	1.23154	1.08555	1.50167	4.00651e-12	Inf	up
BnaCnng16610D	0	0	0	93	140	120	0	0	0	4.38274	5.79495	6.07496	1.61174e-12	Inf	up
BnaCnng16680D	0	0	0	325	340	315	0	0	0	7.26934	6.71556	7.5567	5.38619e-20	Inf	up
BnaCnng22690D	0	0	0	36	53	33	0	0	0	1.95938	2.25753	1.55171	1.26322e-11	Inf	up
BnaCnng22980D	0	0	0	409	978	310	0	0	0	6.19586	13.1146	5.0467	1.14287e-11	Inf	up
BnaCnng23000D	0	0	0	199	219	149	0	0	0	6.26351	6.08621	5.0395	8.87569e-15	Inf	up
BnaCnng24710D	0	0	0	558	220	309	0	0	0	19.7339	6.86601	11.7179	5.51122e-11	Inf	up
BnaCnng28800D	0	0	0	114	314	105	0	0	0	3.998	9.71625	3.94077	1.83659e-08	Inf	up
BnaCnng28840D	0	0	0	127	185	181	0	0	0	2.22768	2.72663	3.19446	5.72156e-14	Inf	up
BnaCnng29130D	0	0	0	109	161	127	0	0	0	2.05174	2.76497	2.64255	6.12479e-13	Inf	up
BnaCnng29150D	0	0	0	216	223	190	0	0	0	2.00725	1.86203	1.90471	1.63858e-15	Inf	up
BnaCnng30870D	0	0	0	67	62	47	0	0	0	1.32783	1.08315	1.00453	1.89839e-11	Inf	up
BnaCnng33750D	0	0	0	139	77	99	0	0	0	3.62247	1.86941	2.56236	3.64434e-12	Inf	up
BnaCnng33760D	0	0	0	521	729	477	0	0	0	8.05773	10.4822	8.19648	1.57436e-28	Inf	up
BnaCnng33800D	0	0	0	71	73	93	0	0	0	0.941657	0.76	1.16546	1.29657e-11	Inf	up
BnaCnng33810D	0	0	0	203	273	185	0	0	0	5.39544	6.414	5.27803	7.66614e-16	Inf	up
BnaCnng33820D	0	0	0	389	459	385	0	0	0	10.3416	10.7826	10.9706	5.71331e-23	Inf	up
BnaCnng36030D	0	0	0	203	251	148	0	0	0	1.85404	1.96941	1.46548	3.68717e-15	Inf	up
BnaCnng38880D	0	0	0	267	823	107	0	0	0	15.8125	43.9151	6.83206	0.000108886	Inf	up
BnaCnng40710D	0	0	0	838	302	268	0	0	0	18.7401	5.95436	6.42414	9.27553e-07	Inf	up
BnaCnng41690D	0	0	0	1034	1793	760	0	0	0	34.9886	54.0196	27.7866	9.15223e-29	Inf	up
BnaCnng41710D	0	0	0	221	384	196	0	0	0	4.50207	6.92468	4.15994	1.60414e-17	Inf	up
BnaCnng44780D	0	0	0	89	189	75	0	0	0	3.49733	6.55994	3.16088	3.80051e-12	Inf	up
BnaCnng52560D	0	0	0	136	117	81	0	0	0	6.86747	5.22594	4.38281	2.39848e-12	Inf	up
BnaCnng52590D	0	0	0	55	53	53	0	0	0	0.989143	0.852714	1.03054	2.09884e-11	Inf	up
BnaCnng53590D	0	0	0	644	647	701	0	0	0	4.30113	3.68375	4.98754	3.27753e-31	Inf	up
BnaCnng54330D	0	0	0	630	897	458	0	0	0	43.4735	54.8308	33.9958	7.08529e-31	Inf	up
BnaCnng54350D	0	0	0	318	353	293	0	0	0	26.8044	26.2315	26.4616	9.18332e-20	Inf	up
BnaCnng67960D	0	0	0	69	356	46	0	0	0	2.09659	9.6415	1.50813	0.00610034	Inf	up
BnaCnng68220D	0	0	0	588	481	325	0	0	0	12.1179	8.89022	7.39574	7.43817e-25	Inf	up
BnaCnng70420D	0	0	0	155	251	146	0	0	0	5.76649	8.27527	5.77416	1.37845e-14	Inf	up
BnaCnng70860D	0	0	0	999	290	167	0	0	0	100.436	25.7614	18.0092	0.000564813	Inf	up
BnaCnng71340D	0	0	0	45	80	34	0	0	0	0.799632	1.2689	0.640377	1.48925e-11	Inf	up
BnaCnng72030D	0	0	0	129	270	178	0	0	0	2.1208	3.57536	2.97308	7.1528e-15	Inf	up
BnaCnng73160D	0	0	0	95	74	90	0	0	0	1.84026	1.30767	2.08693	9.5187e-12	Inf	up
BnaCnng73940D	0	0	0	153	207	122	0	0	0	2.60001	2.96037	2.27586	7.99512e-14	Inf	up
BnaCnng76110D	0	0	0	483	608	337	0	0	0	18.8943	21.0548	14.1648	3.84232e-25	Inf	up
BnaCnng76840D	0	0	0	129	192	134	0	0	0	3.94235	5.14192	4.36365	1.53521e-13	Inf	up
BnaCnng78040D	0	0	0	391	564	215	0	0	0	15.7618	20.1049	9.31624	6.3289e-21	Inf	up
Brassica_napus_newGene_152	0	0	0	127	88	91	0	0	0	4.0707	2.40237	3.06631	4.23876e-12	Inf	up
Brassica_napus_newGene_205	0	0	0	174	197	211	0	0	0	2.06599	2.0679	2.69076	5.48521e-15	Inf	up
Brassica_napus_newGene_249	0	0	0	132	159	99	0	0	0	4.58086	4.898	3.75285	7.20085e-13	Inf	up
Brassica_napus_newGene_261	0	0	0	142	90	172	0	0	0	3.05653	1.64382	3.85196	8.96609e-13	Inf	up
Brassica_napus_newGene_661	0	0	0	88	111	184	0	0	0	1.67371	1.94027	3.81638	1.9116e-09	Inf	up
Brassica_napus_newGene_679	0	0	0	434	293	360	0	0	0	13.5801	8.07464	12.1086	2.19221e-21	Inf	up
Brassica_napus_newGene_942	0	0	0	774	388	399	0	0	0	12.8322	5.84331	7.21143	1.13059e-14	Inf	up
Brassica_napus_newGene_962	0	0	0	93	97	42	0	0	0	1.99817	1.83792	0.89386	1.13948e-11	Inf	up
Brassica_napus_newGene_1119	0	0	0	1269	1195	1405	0	0	0	22.0817	18.3739	26.2571	1.19462e-41	Inf	up
Brassica_napus_newGene_1157	0	0	0	274	354	323	0	0	0	5.74993	6.21517	7.53059	1.28443e-19	Inf	up
Brassica_napus_newGene_1186	0	0	0	123	78	133	0	0	0	4.75332	2.5765	5.18457	2.5044e-12	Inf	up
Brassica_napus_newGene_1280	0	0	0	189	322	204	0	0	0	4.60201	6.61885	5.09336	1.77083e-16	Inf	up
Brassica_napus_newGene_1312	0	0	0	73	79	84	0	0	0	2.09558	1.87624	2.43771	1.26859e-11	Inf	up
Brassica_napus_newGene_1694	0	0	0	37	43	44	0	0	0	1.0439	1.0601	1.40334	1.67665e-11	Inf	up
Brassica_napus_newGene_1742	0	0	0	374	359	214	0	0	0	5.6025	4.83728	3.50537	1.72198e-19	Inf	up
Brassica_napus_newGene_1783	0	0	0	80	67	106	0	0	0	1.64941	1.18685	2.35789	1.08526e-11	Inf	up
Brassica_napus_newGene_1927	0	0	0	137	215	123	0	0	0	3.84683	4.83502	3.62982	9.5666e-14	Inf	up
Brassica_napus_newGene_1929	0	0	0	146	75	353	0	0	0	2.19888	0.992496	5.73379	0.000321913	Inf	up
Brassica_napus_newGene_2038	0	0	0	548	605	501	0	0	0	14.5737	14.056	14.0787	7.38464e-28	Inf	up
Brassica_napus_newGene_2079	0	0	0	370	825	518	0	0	0	10.3096	19.7856	15.5045	1.02287e-26	Inf	up
Brassica_napus_newGene_2095	0	0	0	112	109	73	0	0	0	3.75779	3.23294	2.61453	5.02497e-12	Inf	up
Brassica_napus_newGene_2096	0	0	0	288	305	234	0	0	0	3.64462	3.51831	3.09221	5.73111e-18	Inf	up
Brassica_napus_newGene_2167	0	0	0	86	115	105	0	0	0	1.48145	1.70317	1.95758	4.15552e-12	Inf	up
Brassica_napus_newGene_2175	0	0	0	198	273	136	0	0	0	10.6817	13.0354	7.89104	3.37422e-15	Inf	up
Brassica_napus_newGene_2422	0	0	0	129	161	76	0	0	0	3.72002	4.24853	2.42116	1.20752e-12	Inf	up
Brassica_napus_newGene_2445	0	0	0	135	162	186	0	0	0	2.71485	2.88187	4.00693	7.16718e-14	Inf	up
Brassica_napus_newGene_2487	0	0	0	209	263	167	0	0	0	9.26289	10.0402	7.88433	1.37154e-15	Inf	up
Brassica_napus_newGene_2497	0	0	0	115	146	183	0	0	0	2.43201	2.82049	4.41951	1.90072e-13	Inf	up
Brassica_napus_newGene_2538	0	0	0	42	42	59	0	0	0	1.1754	1.03716	1.76618	2.29825e-11	Inf	up
Brassica_napus_newGene_2556	0	0	0	235	229	36	0	0	0	6.01388	4.95859	1.90127	4.38087e-06	Inf	up
Brassica_napus_newGene_2681	0	0	0	88	77	133	0	0	0	2.4262	1.88539	3.97282	7.57759e-12	Inf	up
Brassica_napus_newGene_2739	0	0	0	148	106	153	0	0	0	2.90637	1.70612	3.24978	4.7126e-13	Inf	up
Brassica_napus_newGene_3068	0	0	0	109	71	94	0	0	0	2.62224	1.3014	2.23372	7.6295e-12	Inf	up
Brassica_napus_newGene_3161	0	0	0	242	265	455	0	0	0	6.0778	5.9703	12.4711	1.40139e-12	Inf	up
Brassica_napus_newGene_3217	0	0	0	147	197	55	0	0	0	2.32888	2.74611	0.925146	2.7649e-10	Inf	up
Brassica_napus_newGene_3256	0	0	0	77	51	68	0	0	0	3.06532	2.00886	2.83335	2.00491e-11	Inf	up
Brassica_napus_newGene_3334	0	0	0	44	70	49	0	0	0	1.02169	1.46471	1.24009	1.78902e-11	Inf	up
Brassica_napus_newGene_3626	0	0	0	1132	869	1044	0	0	0	19.9108	13.3583	19.5331	1.67215e-38	Inf	up
Brassica_napus_newGene_3679	0	0	0	44	131	52	0	0	0	1.11507	2.92985	1.406	1.82653e-07	Inf	up
Brassica_napus_newGene_3970	0	0	0	90	251	41	0	0	0	2.98201	7.35341	1.42946	0.000163499	Inf	up
Brassica_napus_newGene_3987	0	0	0	38	42	60	0	0	0	1.17636	1.13884	2.00906	2.27526e-11	Inf	up
Brassica_napus_newGene_4029	0	0	0	112	114	88	0	0	0	2.74265	2.47663	2.4384	3.55374e-12	Inf	up
Brassica_napus_newGene_4140	0	0	0	102	330	263	0	0	0	2.68856	7.80173	7.45803	1.98624e-11	Inf	up
Brassica_napus_newGene_4280	0	0	0	316	360	274	0	0	0	2.90191	2.91477	2.6979	1.44142e-19	Inf	up
Brassica_napus_newGene_4374	0	0	0	626	912	478	0	0	0	8.77859	11.2712	7.14281	3.82355e-31	Inf	up
Brassica_napus_newGene_4599	0	0	0	498	685	640	0	0	0	8.86971	11.0615	12.2235	1.24976e-29	Inf	up
Brassica_napus_newGene_4601	0	0	0	45	77	53	0	0	0	1.21979	1.87384	1.56094	1.75623e-11	Inf	up
Brassica_napus_newGene_4607	0	0	0	437	340	213	0	0	0	8.37103	5.72717	4.42582	4.69696e-20	Inf	up
Brassica_napus_newGene_4624	0	0	0	69	272	88	0	0	0	1.47684	5.2005	2.04151	9.51646e-06	Inf	up
Brassica_napus_newGene_5063	0	0	0	219	317	267	0	0	0	11.458	14.7008	15.0011	1.16414e-17	Inf	up
Brassica_napus_newGene_5195	0	0	0	46	67	46	0	0	0	0.647273	0.830983	0.695442	1.78423e-11	Inf	up
Brassica_napus_newGene_5197	0	0	0	334	556	335	0	0	0	22.0205	32.4685	23.7889	9.58461e-23	Inf	up
Brassica_napus_newGene_5502	0	0	0	78	113	102	0	0	0	6.35389	8.14697	8.88191	5.20084e-12	Inf	up
Brassica_napus_newGene_5555	0	0	0	75	63	49	0	0	0	1.52852	1.12995	1.06496	1.84317e-11	Inf	up
Brassica_napus_newGene_6167	0	0	0	159	267	158	0	0	0	2.78182	4.24451	3.11156	6.02124e-15	Inf	up
Brassica_napus_newGene_6184	0	0	0	152	205	181	0	0	0	5.03859	5.96034	6.44485	1.81229e-14	Inf	up
Brassica_napus_newGene_6187	0	0	0	174	155	187	0	0	0	5.627	4.42876	6.37608	3.01584e-14	Inf	up
Brassica_napus_newGene_6262	0	0	0	60	83	44	0	0	0	0.653689	0.58974	0.546825	1.60618e-11	Inf	up
Brassica_napus_newGene_6310	0	0	0	110	158	96	0	0	0	4.53742	5.74898	4.23411	1.26507e-12	Inf	up
Brassica_napus_newGene_6343	0	0	0	219	236	208	0	0	0	2.19632	2.11965	2.23562	6.63219e-16	Inf	up
Brassica_napus_newGene_6635	0	0	0	81	153	73	0	0	0	1.48707	2.46063	1.39269	3.7749e-12	Inf	up
Brassica_napus_newGene_7063	0	0	0	149	145	95	0	0	0	5.99933	5.14747	4.1101	7.35377e-13	Inf	up
Brassica_napus_newGene_7272	0	0	0	37	48	84	0	0	0	1.22494	1.37984	2.97033	1.23746e-06	Inf	up
Brassica_napus_newGene_7305	0	0	0	82	166	119	0	0	0	2.46334	4.40356	3.82983	1.18911e-12	Inf	up
Brassica_napus_newGene_7397	0	0	0	51	199	39	0	0	0	0.763519	2.64635	0.626484	0.00090329	Inf	up
Brassica_napus_newGene_7769	0	0	0	79	145	65	0	0	0	1.79959	3.17973	1.72141	5.06873e-12	Inf	up
Brassica_napus_newGene_7914	0	0	0	88	160	99	0	0	0	1.69015	2.69526	2.07972	1.79941e-12	Inf	up
Brassica_napus_newGene_8130	0	0	0	86	172	74	0	0	0	1.67456	3.39376	1.76783	2.37532e-12	Inf	up
Brassica_napus_newGene_8163	0	0	0	139	253	120	0	0	0	2.52969	4.08763	2.34909	3.93879e-14	Inf	up
Brassica_napus_newGene_8547	0	0	0	87	68	58	0	0	0	2.54628	1.68429	1.49881	1.57458e-11	Inf	up
Brassica_napus_newGene_8611	0	0	0	239	269	200	0	0	0	1.92881	2.01727	1.96879	1.963e-16	Inf	up
Brassica_napus_newGene_8704	0	0	0	96	160	132	0	0	0	3.36898	4.5876	4.65855	7.52053e-13	Inf	up
Brassica_napus_newGene_8748	0	0	0	1838	2007	2041	0	0	0	28.2665	27.3152	32.7173	8.52529e-45	Inf	up
Brassica_napus_newGene_8998	0	0	0	188	245	199	0	0	0	2.76311	3.30217	2.85712	1.55414e-15	Inf	up
Brassica_napus_newGene_9163	0	0	0	42	48	46	0	0	0	1.15034	1.14189	1.34438	1.84888e-11	Inf	up
Brassica_napus_newGene_9457	0	0	0	206	396	172	0	0	0	6.09236	10.3851	5.47222	3.84463e-17	Inf	up
Brassica_napus_newGene_9460	0	0	0	115	260	194	0	0	0	1.45873	3.07388	2.70161	8.57295e-15	Inf	up
Brassica_napus_newGene_9763	0	0	0	273	370	241	0	0	0	5.11073	6.00939	4.72795	1.15252e-18	Inf	up
Brassica_napus_newGene_10207	0	0	0	170	290	184	0	0	0	4.54354	7.4864	5.59269	1.24121e-15	Inf	up
Brassica_napus_newGene_10710	0	0	0	285	200	313	0	0	0	2.95792	1.82011	3.43862	9.60901e-18	Inf	up
Brassica_napus_newGene_10924	0	0	0	622	907	406	0	0	0	13.1088	17.006	8.10012	2.09841e-30	Inf	up
Brassica_napus_newGene_10985	0	0	0	438	539	375	0	0	0	13.9294	15.1046	12.7995	2.54774e-24	Inf	up
Brassica_napus_newGene_11021	0	0	0	56	68	92	0	0	0	0.571277	0.618544	1.01144	1.66985e-11	Inf	up
Brassica_napus_newGene_11198	0	0	0	74	150	133	0	0	0	2.07964	3.73992	4.0182	1.47618e-12	Inf	up
Brassica_napus_newGene_11244	0	0	0	53	87	34	0	0	0	1.74674	2.54466	1.19971	1.49666e-11	Inf	up
Brassica_napus_newGene_11249	0	0	0	76	41	56	0	0	0	0.418552	0.198135	0.339681	2.31656e-11	Inf	up
Brassica_napus_newGene_11517	0	0	0	319	212	311	0	0	0	3.71692	2.61909	3.91039	2.55243e-18	Inf	up
Brassica_napus_newGene_12135	0	0	0	209	271	145	0	0	0	5.02471	5.35694	3.42226	2.05915e-15	Inf	up
Brassica_napus_newGene_12140	0	0	0	511	188	242	0	0	0	15.8352	4.81381	7.61287	8.43565e-09	Inf	up
Brassica_napus_newGene_12194	0	0	0	134	220	156	0	0	0	3.66478	5.30021	4.50056	3.89788e-14	Inf	up
Brassica_napus_newGene_12948	0	0	0	365	360	384	0	0	0	5.09007	4.43124	5.75316	1.35619e-21	Inf	up
Brassica_napus_newGene_12974	0	0	0	63	100	93	0	0	0	1.30986	1.8488	2.08472	9.38051e-12	Inf	up
Brassica_napus_newGene_13206	0	0	0	268	137	193	0	0	0	6.95035	3.12936	5.37348	3.31298e-15	Inf	up
Brassica_napus_newGene_13310	0	0	0	257	141	99	0	0	0	4.05505	1.95198	1.6506	2.25161e-09	Inf	up
Brassica_napus_newGene_13415	0	0	0	310	322	291	0	0	0	3.24137	2.99679	3.28756	2.89264e-19	Inf	up
Brassica_napus_newGene_13468	0	0	0	123	209	160	0	0	0	2.15034	3.38975	3.22282	6.08803e-14	Inf	up
Brassica_napus_newGene_13473	0	0	0	64	44	79	0	0	0	0.690663	0.413624	0.911334	2.75666e-11	Inf	up
Brassica_napus_newGene_13611	0	0	0	213	252	294	0	0	0	2.75752	2.75103	4.54791	3.66805e-17	Inf	up
Brassica_napus_newGene_13615	0	0	0	188	229	220	0	0	0	3.04992	3.29382	3.82165	1.30464e-15	Inf	up
Brassica_napus_newGene_13654	0	0	0	140	200	151	0	0	0	4.00651	5.005	4.83012	6.22618e-14	Inf	up
Brassica_napus_newGene_13671	0	0	0	581	1124	472	0	0	0	23.4754	40.1581	20.4952	2.09218e-22	Inf	up
Brassica_napus_newGene_13673	0	0	0	49	84	102	0	0	0	1.18012	2.02557	2.74033	3.60616e-11	Inf	up
Brassica_napus_newGene_13772	0	0	0	310	384	270	0	0	0	7.48639	8.19407	6.99313	1.0203e-19	Inf	up
Brassica_napus_newGene_13844	0	0	0	1184	1200	1000	0	0	0	21.1356	20.3553	19.7966	5.89219e-40	Inf	up
Brassica_napus_newGene_13851	0	0	0	80	100	231	0	0	0	2.24339	2.46295	6.70708	2.30489e-05	Inf	up
Brassica_napus_newGene_14325	0	0	0	210	268	226	0	0	0	3.02981	3.39717	3.52557	2.12631e-16	Inf	up
Brassica_napus_newGene_14333	0	0	0	118	212	270	0	0	0	1.16379	1.65376	2.66749	4.68132e-12	Inf	up
Brassica_napus_newGene_14541	0	0	0	169	323	266	0	0	0	2.3155	3.91776	3.92006	4.58302e-17	Inf	up
Brassica_napus_newGene_14607	0	0	0	82	64	71	0	0	0	3.13572	2.14333	2.90759	1.59556e-11	Inf	up
Brassica_napus_newGene_14777	0	0	0	41	96	69	0	0	0	2.37608	4.923	4.27475	1.50456e-11	Inf	up
Brassica_napus_newGene_14871	0	0	0	43	54	42	0	0	0	1.37285	1.19787	1.22525	1.7288e-11	Inf	up
Brassica_napus_newGene_14872	0	0	0	41	127	124	0	0	0	0.580155	1.59199	2.00028	3.32277e-08	Inf	up
Brassica_napus_newGene_15097	0	0	0	53	76	52	0	0	0	1.05031	1.34029	1.11577	1.75258e-11	Inf	up
Brassica_napus_newGene_15167	0	0	0	85	189	98	0	0	0	1.53601	2.98932	1.85887	1.05999e-12	Inf	up
Brassica_napus_newGene_15229	0	0	0	54	153	71	0	0	0	1.3901	3.50532	1.9777	1.51759e-09	Inf	up
Brassica_napus_newGene_15230	0	0	0	120	208	93	0	0	0	2.53813	3.90835	2.10978	3.56292e-13	Inf	up
Brassica_napus_newGene_15422	0	0	0	71	73	68	0	0	0	2.63283	2.40009	2.71894	1.59621e-11	Inf	up
Brassica_napus_newGene_15778	0	0	0	173	175	146	0	0	0	5.6037	5.20483	4.81855	5.6564e-14	Inf	up
Brassica_napus_newGene_15783	0	0	0	225	393	474	0	0	0	3.32249	5.1253	7.51941	4.61347e-16	Inf	up
Brassica_napus_newGene_15945	0	0	0	154	159	140	0	0	0	3.25748	2.9887	3.13007	1.5683e-13	Inf	up
Brassica_napus_newGene_15978	0	0	0	45	86	47	0	0	0	0.792055	1.32659	0.829414	1.60644e-11	Inf	up
Brassica_napus_newGene_16347	0	0	0	210	161	275	0	0	0	5.77311	3.87881	8.12875	8.58636e-16	Inf	up
Brassica_napus_newGene_16660	0	0	0	105	122	102	0	0	0	2.66477	2.74602	2.81602	2.66134e-12	Inf	up
Brassica_napus_newGene_16911	0	0	0	51	93	41	0	0	0	1.36619	2.22883	1.16998	1.49466e-11	Inf	up
Brassica_napus_newGene_16939	0	0	0	66	59	61	0	0	0	1.60741	1.28128	1.88549	1.98907e-11	Inf	up
Brassica_napus_newGene_17016	0	0	0	51	73	51	0	0	0	2.23675	2.81755	2.3963	1.78902e-11	Inf	up
Brassica_napus_newGene_17193	0	0	0	103	107	97	0	0	0	2.80972	2.56426	2.47324	4.09569e-12	Inf	up
Brassica_napus_newGene_17810	0	0	0	697	2416	391	0	0	0	24.046	73.7421	14.4982	9.64456e-06	Inf	up
Brassica_napus_newGene_17811	0	0	0	125	564	81	0	0	0	3.99169	16	2.78848	0.00136036	Inf	up
Brassica_napus_newGene_17924	0	0	0	59	92	55	0	0	0	1.69545	2.36254	1.70795	1.47207e-11	Inf	up
Brassica_napus_newGene_18667	0	0	0	193	52	66	0	0	0	6.52793	1.55789	2.37151	0.000263371	Inf	up
Brassica_napus_newGene_18953	0	0	0	61	66	74	0	0	0	1.27198	1.28588	1.72136	1.82146e-11	Inf	up
Brassica_napus_newGene_19457	0	0	0	268	295	335	0	0	0	8.31702	8.06089	11.0175	5.37653e-19	Inf	up
Brassica_napus_newGene_19521	0	0	0	85	149	50	0	0	0	4.30256	6.63868	2.69728	5.14268e-11	Inf	up
Brassica_napus_newGene_19538	0	0	0	570	685	355	0	0	0	19.457	20.444	12.8453	3.31157e-27	Inf	up
Brassica_napus_newGene_19588	0	0	0	106	75	144	0	0	0	10.2648	6.40437	15.0043	1.96892e-11	Inf	up
BnaA01g04870D	672	451	745	0	0	0	9.80739	8.59418	13.8683	0	0	0	3.78173e-30	=-Inf	down
BnaC09g00220D	3	0	0	3969	10041	2465	0.068259	0	0	117.509	262.651	78.3639	8.3318e-11	12.5758	up
BnaA01g26860D	1	0	0	1166	1562	813	0.012282	0	0	18.298	21.6491	13.6898	3.0309e-39	11.9876	up
BnaC02g37030D	0	0	4	4115	9382	3349	0	0	0.159648	178.918	360.447	156.359	6.23466e-18	11.748	up
BnaA01g26750D	0	1	0	892	1084	865	0	0.058927	0	69.5736	74.6816	72.4506	4.4946e-36	11.2862	up
BnaA09g43430D	2	0	2	2480	1339	5076	0.038538	0	0.080939	110.714	52.7824	243.309	5.73301e-07	11.1656	up
BnaA03g19470D	0	0	2	1354	1856	1531	0	0	0.117661	57.3629	69.9139	72.2251	2.4128e-41	10.9682	up
BnaCnng47780D	4	0	0	3391	1690	1430	0.058275	0	0	76.3	33.5959	34.5443	5.72561e-13	10.9012	up
BnaA06g03010D	1	0	0	867	512	260	0.007454	0	0	9.72401	5.51268	3.17421	2.98192e-09	10.8931	up
BnaA01g16180D	7	2	0	3919	11269	448	0.134814	0.041078	0	68.3366	182.264	8.62201	0.000818116	10.7754	up
BnaC01g18730D	0	3	0	1570	2325	1884	0	0.040447	0	28.0317	36.6934	36.1398	8.62573e-42	10.7242	up
BnaC02g36840D	0	0	3	1986	2059	1767	0	0	0.056341	50.3754	46.162	48.1457	8.60399e-42	10.6821	up
Brassica_napus_newGene_3335	1	0	0	422	488	434	0.004852	0	0	3.85273	4.18395	4.41692	3.49771e-23	10.6173	up
BnaA03g16830D	3	0	0	1813	1107	934	0.029001	0	0	30.4417	16.4185	16.8439	1.20133e-20	10.5571	up
BnaC08g44890D	0	2	4	2331	6612	1575	0	0.059469	0.123242	73.4765	184.666	53.4089	3.25385e-08	10.481	up
BnaA01g08190D	0	0	3	2687	1252	1075	0	0	0.049245	59.3906	24.4456	25.5054	3.30014e-11	10.4785	up
BnaC01g36670D	3	0	0	1414	1175	1047	0.022936	0	0	18.9004	13.8712	15.0168	7.23137e-38	10.4717	up
BnaA09g23670D	0	2	0	629	2212	490	0	0.108245	0	30.3348	94.2892	25.3469	5.2854e-06	10.4377	up
BnaC06g40700D	0	7	0	3554	2092	4729	0	0.183906	0	96.0664	50.0858	137.731	4.17354e-15	10.4013	up
BnaC08g45280D	0	0	2	1072	1504	606	0	0	0.063886	33.8824	42.0045	20.5516	4.93526e-27	10.3598	up
BnaA03g18540D	2	0	0	404	469	1256	0.028253	0	0	7.40002	7.60051	24.7412	2.1472e-05	10.3414	up
BnaC02g37040D	0	0	6	2361	5951	1122	0	0	0.206413	73.8071	164.389	37.6586	2.23071e-07	10.3008	up
Brassica_napus_newGene_15940	0	0	5	2191	3181	2139	0	0	0.126231	62.0787	79.6169	65.0706	2.18848e-41	10.2989	up
Brassica_napus_newGene_9339	3	0	0	814	1361	1029	0.025708	0	0	12.5406	18.4928	17.2318	3.754e-36	10.2732	up
BnaA06g25530D	3	0	0	799	1460	868	0.08306	0	0	42.0884	68.5415	49.4942	1.05464e-35	10.2241	up
BnaC04g00490D	0	3	0	2304	500	522	0	0.012752	0	14.0932	2.74679	3.48806	0.00098629	9.95585	up
BnaA05g02370D	3	0	0	1285	752	463	0.111732	0	0	83.1222	42.9541	32.1199	3.72232e-11	9.92287	up
BnaA01g26720D	2	7	7	5933	4784	6110	0.014413	0.118285	0.125227	99.0642	70.573	109.553	3.754e-36	9.89774	up
BnaCnng38850D	0	0	10	4872	2574	3375	0	0	0.28317	137.732	64.2755	102.443	1.95007e-23	9.86571	up
BnaC09g02560D	0	0	3	879	1529	789	0	0	0.131462	51.991	79.965	50.1227	5.05277e-36	9.78769	up
BnaCnng28790D	0	0	1	476	257	290	0	0	0.087179	41.3378	19.6748	27.0494	1.48538e-16	9.77857	up
BnaC06g40570D	4	2	0	1724	1263	1900	0.076738	0.037306	0	39.9714	25.8786	47.3064	1.47394e-30	9.77547	up
BnaC08g45800D	0	0	3	811	1133	1042	0	0	0.005504	2.02033	2.51637	2.8039	4.19668e-35	9.72191	up
BnaC01g06420D	3	0	0	712	805	651	0.068783	0	0	23.4686	23.203	22.7831	1.39936e-29	9.71773	up
BnaAnng12730D	0	2	3	1403	1802	1640	0	0.055272	0.076736	53.6747	74.2873	83.2391	2.879e-39	9.70599	up
BnaA06g01390D	3	0	0	376	385	1263	0.041899	0	0	9.10792	8.24337	32.8936	0.000329827	9.69322	up
BnaC07g15030D	0	1	1	641	676	576	0	0	0	4.45094	4.14307	4.29226	3.91423e-28	9.67646	up
BnaA08g24510D	1	1	2	1142	1378	970	0.00326	0.012696	0.041906	21.8633	23.2979	19.9263	1.3573e-36	9.63743	up
BnaA09g53590D	0	0	2	557	692	521	0	0	0.01752	7.21855	7.91882	7.23931	6.28817e-27	9.54326	up
BnaA01g26740D	2	3	0	1443	1073	1201	0.015493	0.030258	0	16.7028	10.9749	14.9216	9.22527e-37	9.52134	up
Brassica_napus_newGene_12924	4	0	0	1275	428	707	0.131661	0	0	51.1621	15.1511	30.4461	6.03514e-09	9.49251	up
BnaA10g07800D	3	0	0	457	652	706	0.042685	0	0	12.1866	14.9687	19.537	1.03668e-26	9.4748	up
BnaC03g03450D	4	0	0	667	751	940	0.196882	0	0	38.9069	38.6986	58.9023	1.81816e-30	9.44655	up
BnaC08g37940D	2	0	0	118	583	413	0.062442	0	0	4.49506	19.6312	16.8837	1.09248e-07	9.32054	up
BnaC08g43570D	0	0	10	1527	5661	865	0	0	0.186575	28.5182	93.4091	17.3476	0.000250408	9.31872	up
BnaA09g45670D	3	0	0	741	371	425	0.063216	0	0	27.0996	11.9766	16.6999	4.4057e-14	9.24414	up
BnaA05g02380D	0	0	2	711	561	152	0	0	0.135345	45.3113	31.5661	10.3718	1.20258e-07	9.20505	up
BnaC01g03020D	0	0	4	1430	839	466	0	0	0.456953	192.505	99.7466	67.3226	8.12422e-10	9.17224	up
BnaCnng01510D	3	0	0	392	497	561	0.04897	0	0	7.69647	8.6255	11.828	6.75474e-23	9.15386	up
BnaCnng23260D	4	0	2	836	869	1486	0.034272	0	0.021108	8.58783	7.89436	16.4033	7.46219e-14	9.1442	up
BnaCnng33730D	0	0	3	422	1554	162	0	0	0.0423	8.0037	27.1352	3.66662	0.00198703	9.1331	up
BnaA02g09220D	1	0	1	443	407	257	4.9e-05	0	0.021782	9.97868	8.1059	6.20403	1.53581e-19	9.07563	up
BnaC09g01160D	4	5	0	1226	2504	1102	0.164773	0.237818	0	73.2964	132.265	70.7983	5.29198e-21	9.0114	up
BnaC02g32230D	0	0	7	1289	2145	875	0	0	0.100109	20.6436	30.5142	15.0439	3.51914e-24	8.98634	up
BnaA08g29410D	1	0	0	114	175	135	0.003976	0	0	2.17367	2.96081	2.77738	2.80505e-12	8.94249	up
BnaA01g26690D	2	0	0	314	350	178	0.036957	0	0	13.4235	13.2142	8.16469	2.82626e-16	8.91811	up
Brassica_napus_newGene_1158	0	0	3	551	598	548	0	0	0.021166	5.68237	5.4211	6.23574	1.65567e-25	8.90878	up
BnaC04g02100D	3	0	6	2763	1148	666	0.110026	0	0.4155	176.04	64.623	45.5268	2.25153e-05	8.8914	up
Brassica_napus_newGene_5754	1	0	0	94	219	104	0.00428	0	0	0.725729	1.49781	0.865681	3.39992e-12	8.887	up
Brassica_napus_newGene_174	3	0	0	370	393	440	0.028503	0	0	7.09929	6.70521	8.81957	4.76216e-20	8.88498	up
BnaCnng73480D	0	1	0	99	218	217	0	0.009737	0	1.69704	3.32496	4.04478	4.24793e-13	8.88219	up
BnaC05g11610D	0	1	0	174	141	209	0	0.011798	0	3.01492	2.15267	3.89474	2.13002e-13	8.88128	up
BnaC08g45710D	5	0	0	671	902	448	0.077253	0	0	11.0488	13.3536	8.04419	6.28817e-27	8.85449	up
BnaAnng24560D	0	0	10	2643	1497	1260	0	0	1.11589	286.561	143.389	146.599	2.09935e-15	8.84546	up
BnaC03g28160D	2	0	0	350	259	170	0.154284	0	0	41.1034	26.9051	21.342	1.46125e-15	8.82344	up
BnaC08g44490D	0	0	4	521	1226	448	0	0	0.023125	3.84762	7.64028	3.44888	2.66763e-12	8.80825	up
BnaC09g01250D	1	0	2	538	496	388	0.014959	0	0.036069	10.1902	8.30845	7.90229	1.80082e-22	8.78639	up
BnaC01g22020D	3	0	0	302	489	337	0.030314	0	0	4.95764	7.10881	5.78091	4.65528e-19	8.76252	up
BnaA07g24400D	0	0	3	534	1011	50	0	0	0.041246	7.06009	11.9526	0.684052	0.000496506	8.72418	up
BnaA03g13820D	2	0	0	441	137	130	0.019015	0	0	9.9596	2.65814	4.14029	0.00031657	8.7087	up
BnaC08g45160D	0	0	11	1602	1998	1443	0	0	0.43265	59.175	65.1907	57.2351	1.53304e-36	8.59229	up
BnaC08g45100D	9	14	3	3242	4205	2983	0.180539	0.367701	0.05396	101.547	117.005	100.79	2.53952e-34	8.5758	up
BnaC09g01520D	3	5	4	1194	3284	684	0.078853	0.175695	0.134552	37.3122	90.7034	22.9448	5.81637e-06	8.55919	up
Brassica_napus_newGene_11065	0	1	0	73	241	118	0	0.019188	0	1.57873	4.84074	2.71843	1.42214e-08	8.52936	up
Brassica_napus_newGene_13012	0	4	0	358	832	477	0	0.099097	0	8.01457	16.4095	11.422	3.98948e-20	8.49114	up
BnaC08g31330D	0	0	3	976	152	113	0	0	0.030339	14.699	1.96679	1.81235	0.0439261	8.47373	up
BnaA07g27250D	2	0	4	1332	477	434	0.031734	0	0.103932	33.9657	10.7861	11.9188	1.36941e-05	8.46089	up
BnaC02g15450D	0	10	14	1788	2882	4800	0	0.115114	0.15962	18.4401	26.2727	53.2109	1.04538e-08	8.44482	up
Brassica_napus_newGene_19475	0	2	0	226	231	315	0	0.016752	0	3.7368	3.12019	5.3176	1.37154e-15	8.43557	up
BnaC06g25650D	0	4	0	697	503	341	0	0.320329	0	56.4429	36.0132	29.5964	2.58522e-19	8.4042	up
BnaA06g02990D	12	0	3	2491	917	1117	0.138317	0	0.029961	33.5898	10.9202	16.4413	1.32422e-07	8.37889	up
BnaA05g24900D	0	1	0	74	136	162	0	0.009165	0	1.1878	1.93522	2.80949	4.37809e-11	8.37268	up
BnaC08g45770D	0	9	0	1034	1198	1119	0	0.181578	0	18.8628	19.3046	21.909	3.02209e-33	8.36293	up
BnaA05g18920D	8	7	5	2387	2308	2083	0.080777	0.090871	0.061433	24.9577	22.7554	24.5488	5.16355e-35	8.35982	up
BnaC09g02710D	0	2	4	511	1261	491	0	0.058744	0.18059	26.4572	57.7669	27.3176	5.23809e-12	8.28805	up
Brassica_napus_newGene_18049	3	3	0	469	782	612	0.023537	0.042044	0	7.32282	11.2532	10.7581	3.61401e-25	8.27622	up
BnaC08g44570D	2	0	0	145	166	209	0.064555	0	0	8.54763	9.83327	19.6533	1.24306e-12	8.26583	up
Brassica_napus_newGene_3992	3	0	0	373	160	213	0.036293	0	0	7.07559	2.83572	4.61281	1.50409e-09	8.20764	up
BnaC05g19830D	0	3	0	328	390	292	0	0.037162	0	5.37089	5.63093	5.21375	9.35926e-18	8.20636	up
BnaA01g30060D	0	0	5	980	414	308	0	0	0.023113	5.13047	1.90568	1.73217	4.60264e-06	8.17992	up
BnaC05g04990D	0	3	6	1549	782	676	0	0.044926	0.099346	24.7556	11.0634	11.6077	1.20563e-10	8.17396	up
BnaA08g07390D	1	0	0	62	47	126	0.06577	0	0	4.95662	3.29925	10.9249	6.77067e-05	8.15934	up
Brassica_napus_newGene_4151	0	2	2	318	480	462	0	0.033355	0.056927	9.23792	12.3062	14.3975	4.90737e-20	8.09228	up
BnaCnng55010D	0	2	0	244	150	208	0	0.01138	0	1.837	0.943492	1.63177	1.49843e-13	8.0788	up
BnaA05g25490D	0	2	0	397	130	70	0	0.062458	0	15.1107	4.36575	2.83286	0.00426398	8.04466	up
BnaCnng16210D	3	0	0	225	280	176	0.073905	0	0	9.3288	10.276	7.81231	9.65059e-14	8.03386	up
BnaAnng37490D	1	0	0	72	100	50	0.024513	0	0	6.05611	7.51642	4.51628	1.21358e-10	7.98959	up
BnaA05g24840D	3	0	0	260	242	149	0.035262	0	0	5.99262	5.46703	3.81437	2.0291e-13	7.97302	up
BnaC08g01410D	0	0	2	290	181	101	0	0	0.063361	8.89409	4.89661	3.32231	1.65875e-08	7.91364	up
BnaC04g02080D	10	0	9	2793	1138	642	0.539493	0	0.615204	178.006	64.0327	43.9073	0.000187531	7.89842	up
BnaCnng53320D	0	0	7	414	1605	104	0	0	0.093355	5.79107	19.8728	1.55482	0.0147792	7.89068	up
BnaC09g54530D	10	0	0	961	582	481	0.126517	0	0	19.3717	10.1872	10.4235	1.5587e-14	7.89037	up
BnaCnng35440D	11	0	3	1046	1235	821	0.308681	0	0.116005	37.4749	39.0969	31.5835	5.27961e-30	7.89009	up
BnaC01g28000D	0	0	1	74	115	88	0	0	0.018252	3.13517	4.28177	3.99437	5.74049e-11	7.86558	up
BnaC02g16670D	53	29	12	6843	8340	6249	1.92471	1.37369	0.535654	289.997	312.275	284.337	4.09687e-26	7.84943	up
BnaC08g21720D	3	0	0	209	187	190	0.027114	0	0	3.31498	2.54746	2.64122	9.34476e-13	7.84365	up
BnaCnng58630D	3	0	0	177	286	125	0.019007	0	0	2.1867	2.92029	1.53851	1.05964e-12	7.80097	up
BnaC05g11890D	7	5	6	1535	1470	1114	0.028927	0.032423	0.030775	8.94827	7.24307	6.57718	3.41404e-32	7.7758	up
BnaA01g27000D	13	96	14	13113	8713	7816	0.129144	1.30654	0.179858	212.098	124.406	135.467	8.47751e-24	7.77014	up
BnaC02g11540D	0	2	0	143	237	122	0	0.04659	0	5.86174	8.5781	5.35849	2.22995e-12	7.7596	up
BnaCnng13750D	0	1	0	91	127	34	0	0.022962	0	2.47251	3.04224	0.977938	5.94837e-08	7.74492	up
BnaC03g44480D	13	4	0	1446	993	847	0.177883	0.069789	0	24.7552	14.9069	15.4218	2.41214e-24	7.71755	up
BnaC02g12870D	20	5	23	3070	3988	3404	0.138535	0.04082	0.203888	26.1191	29.8224	31.0768	1.81552e-30	7.70904	up
BnaA10g03110D	0	9	0	708	782	640	0	0.203358	0	14.8384	14.4856	14.4037	6.19411e-26	7.7031	up
BnaCnng33270D	0	0	3	131	360	240	0	0	0.051074	2.55859	6.22487	5.03882	5.47991e-13	7.66644	up
BnaA10g04640D	9	0	16	2647	1304	1346	0.109295	0	0.254731	42.8811	18.7552	23.4857	1.32892e-11	7.65432	up
BnaAnng41010D	2	0	0	96	80	157	0.055539	0	0	5.13693	3.74991	9.01843	2.68544e-08	7.64668	up
BnaA06g05860D	0	0	5	552	367	257	0	0	0.08367	16.349	9.5456	9.06421	1.83083e-14	7.63765	up
BnaC05g04890D	20	0	25	2824	3739	2751	0.476303	0	0.764729	79.9238	93.4811	83.5992	8.75307e-31	7.63251	up
BnaC08g18060D	0	1	1	119	196	143	0	0.014535	0.081878	2.2664	3.07195	3.11384	6.07876e-12	7.61609	up
BnaA09g26590D	0	0	5	304	914	33	0	0	0.077233	4.23334	11.2632	0.487988	0.0147549	7.61548	up
BnaC08g44450D	9	4	0	736	742	875	0.119911	0.057747	0	12.6476	11.2186	16.2265	4.20981e-26	7.60322	up
BnaA06g04320D	1	10	3	1082	1597	477	0.036033	0.893032	0.234264	86.7907	113.254	41.1129	3.02393e-12	7.59863	up
BnaA07g35120D	2	0	0	118	129	87	0.082076	0	0	1.57451	1.2957	0.871287	9.89834e-11	7.59627	up
BnaA03g32640D	5	5	0	1019	467	410	0.017938	0.023542	0	5.50327	2.2303	2.3463	1.3081e-07	7.58492	up
Brassica_napus_newGene_16294	4	0	0	211	160	258	0.101813	0	0	7.49372	5.31068	10.37	9.14627e-13	7.55402	up
BnaC05g11570D	3	0	3	449	386	306	0.031539	0	0.040696	8.20277	6.22613	5.98499	1.12096e-17	7.54469	up
BnaA06g10230D	5	17	0	2091	1252	1027	0.022234	0.108441	0	13.7544	6.89889	6.71788	1.63468e-14	7.54074	up
BnaAnng24130D	9	4	11	1564	1381	1609	0.271927	0.168155	0.441177	58.8111	45.8772	64.9645	1.87134e-31	7.51331	up
BnaC08g45220D	8	8	0	1035	1121	712	0.165565	0.203649	0	31.0306	29.7242	22.838	4.15046e-28	7.47925	up
BnaA09g28990D	0	0	4	316	137	352	0	0	0.063333	5.17159	1.97307	6.19149	1.59109e-08	7.46729	up
BnaC03g56180D	0	3	0	210	172	210	0	0.027335	0	2.43071	1.7816	2.6599	7.67812e-13	7.46273	up
BnaC06g43430D	0	3	0	227	206	152	0	0.05718	0	6.3298	5.30863	4.90856	1.00289e-12	7.4216	up
BnaAnng27970D	2	2	0	243	221	212	0.061472	0.0413	0	8.82509	7.09391	8.26172	3.07578e-13	7.41521	up
BnaC09g39490D	0	0	5	227	417	364	0	0	0.02871	1.55196	2.48581	2.69174	1.12826e-16	7.41295	up
BnaA03g46490D	6	17	3	2370	1167	1129	0.151055	0.382773	0.056524	49.2044	21.0859	25.1826	2.45438e-10	7.39651	up
BnaA05g20310D	0	3	0	141	251	186	0	0.038213	0	2.38255	3.73727	3.36731	1.22578e-12	7.39565	up
BnaA06g27160D	2	0	0	87	132	72	0.027283	0	0	1.50699	2.00343	1.37416	2.28713e-10	7.38225	up
Brassica_napus_newGene_7991	3	0	1	288	229	115	0.036307	0	0.020173	6.50031	4.52044	2.8748	7.95758e-12	7.38106	up
BnaA06g13830D	0	2	0	76	286	41	0	0.056068	0	1.9482	6.4825	1.12376	0.00685881	7.37494	up
BnaC02g11860D	0	20	72	6686	5559	5223	0	0.137577	0.487573	41.6758	30.7355	35.5864	2.44321e-26	7.34983	up
BnaA09g23710D	1	18	4	1536	1765	954	0.002462	0.764114	0.140856	64.4443	64.682	43.1023	4.53375e-31	7.33384	up
BnaC05g07410D	0	3	8	786	790	509	0	0.057369	0.171121	16.4487	13.8216	11.1878	1.01897e-24	7.33157	up
BnaC06g40030D	2	0	2	252	260	150	0.06805	0	0.023776	3.44546	3.13018	1.73804	5.05678e-13	7.32815	up
BnaCnng54710D	7	0	0	245	334	367	0.126254	0	0	6.11649	7.36471	9.86653	3.69696e-15	7.31344	up
BnaAnng20830D	3	0	5	854	277	200	0.048859	0	0.126089	24.1433	6.92591	6.06925	0.00196645	7.30671	up
BnaA08g26970D	0	3	0	88	355	120	0	0.038291	0	1.4831	5.29786	2.17057	6.05223e-05	7.30372	up
BnaA05g28590D	0	3	0	243	110	169	0	0.03824	0	4.11451	1.63919	3.06273	1.70662e-10	7.29292	up
BnaA10g04350D	0	3	0	236	148	145	0	0.039572	0	4.61274	2.27582	3.03476	3.7749e-12	7.29253	up
Brassica_napus_newGene_15326	0	3	0	368	96	63	0	0.098518	0	16.0298	3.7015	2.92474	0.0177716	7.28707	up
BnaC09g01320D	0	2	0	123	165	74	0	0.064811	0	5.59962	6.6493	3.60878	5.34288e-11	7.28627	up
BnaUnng00560D	11	2	2	852	732	583	1.08208	0.254089	0.213739	106.139	80.5247	77.9023	5.37731e-24	7.26884	up
BnaA01g26980D	5	5	9	1123	1516	578	0.092125	0.142134	0.225983	28.6523	34.1956	15.8327	3.46477e-18	7.25052	up
BnaC09g07700D	2	0	0	118	85	55	0.017241	0	0	2.34401	1.49383	1.1771	4.36595e-10	7.22916	up
BnaC08g18070D	0	1	1	91	141	116	0	0.031111	0.024675	4.97592	6.80302	6.81541	7.3901e-11	7.22704	up
BnaA04g24790D	28	8	145	3293	8886	17225	0.385115	0.245137	4.07039	54.4023	129.819	303.411	0.000915015	7.21609	up
BnaCnng60000D	10	0	8	1606	656	395	0.202688	0	0.207141	41.9012	15.1009	11.0553	0.000355456	7.20807	up
BnaA05g36700D	0	2	4	502	299	209	0	0.248845	0.431476	55.8375	29.3401	24.9408	4.39419e-10	7.17561	up
Brassica_napus_newGene_202	4	0	2	251	254	306	0.063701	0	0.050754	5.64045	5.06071	7.33873	5.47289e-14	7.14916	up
BnaA03g11670D	3	0	1	190	231	114	0.127581	0	0.003277	14.0183	15.0724	9.03471	1.08706e-11	7.13066	up
Brassica_napus_newGene_11518	0	0	2	136	67	119	0	0	0.018609	1.00712	0.507913	1.25882	1.36236e-10	7.12986	up
BnaA07g31800D	6	0	3	653	366	196	0.141081	0	0.076132	18.2063	9.01393	5.8482	3.07798e-06	7.12281	up
BnaA07g38830D	30	0	5	2075	1342	983	0.497718	0	0.090242	40.2588	23.2532	20.7459	6.4229e-14	7.12228	up
Brassica_napus_newGene_8278	4	0	0	167	151	153	0.037047	0	0	1.81974	1.48198	1.78696	4.61799e-11	7.11323	up
BnaC06g31460D	9	3	1	735	557	402	0.145377	0.06773	0.011249	18.2348	12.0339	10.704	7.80151e-21	7.10434	up
BnaA04g20520D	5	3	4	474	759	482	0.076671	0.051417	0.078819	8.97158	12.8835	9.76532	2.99188e-21	7.09161	up
BnaA07g17380D	3	2	0	265	289	119	0.042641	0.037522	0	4.50833	4.34587	2.17307	1.13131e-12	7.08992	up
Brassica_napus_newGene_677	0	0	3	127	166	183	0	0	0.04165	1.9149	2.3233	3.77691	1.32892e-11	7.08321	up
BnaA09g33840D	0	5	0	253	331	193	0	0.120591	0	5.62706	6.50166	4.62209	7.11019e-14	7.07789	up
BnaA09g27280D	0	0	2	78	111	123	0	0	0.072141	3.18518	4.11439	5.31213	1.6316e-10	7.05859	up
BnaA04g02730D	0	0	2	196	63	52	0	0	0.110389	10.528	2.98262	2.99328	0.00260965	7.0559	up
BnaA03g42110D	7	0	8	1030	526	472	0.101662	0	0.154225	21.0796	9.65741	10.5338	2.00188e-09	7.0485	up
BnaA05g27930D	7	13	7	1777	1208	853	0.13727	0.366501	0.180274	47.0791	28.2809	24.268	1.00206e-15	7.04677	up
BnaC01g31620D	2	3	0	367	181	125	0.036284	0.049259	0	8.75213	3.96699	3.24695	5.13256e-06	7.04268	up
BnaCnng22530D	0	6	0	278	312	289	0	0.170846	0	5.89633	7.48885	6.69377	9.48211e-15	7.0171	up
BnaC06g33960D	2	0	0	75	115	39	0.057065	0	0	2.17176	3.57278	1.43598	1.0683e-09	7.0168	up
BnaA02g34370D	2	0	0	50	72	95	0.037228	0	0	1.08505	1.38791	2.21111	9.18619e-10	7.00698	up
BnaC03g30400D	2	0	0	58	74	85	0.015804	0	0	1.45602	1.48299	1.96715	8.88761e-10	6.99948	up
BnaC09g52480D	2	6	0	640	384	82	0.029505	0.109726	0	8.19317	4.79084	1.39613	0.00119187	6.99399	up
BnaC06g02740D	71	13	10	5279	2778	2720	0.899762	0.220989	0.122006	83.0408	37.856	45.5185	1.89907e-11	6.9604	up
BnaA03g22040D	8	11	3	915	1435	565	0.489223	0.95184	0.178828	73.4022	101.723	48.6432	9.97644e-18	6.95328	up
BnaC02g03680D	3	0	0	83	196	54	0.060838	0	0	1.95598	4.08988	1.34603	1.00907e-05	6.95314	up
BnaA10g09310D	0	4	0	333	141	86	0	0.075062	0	7.42546	2.74487	2.03681	0.000412883	6.95016	up
BnaCnng00080D	3	3	0	243	275	213	0.036894	0.070171	0	6.30551	5.95985	5.8641	5.58378e-13	6.93055	up
BnaC02g45830D	0	0	3	70	185	176	0	0	0.076535	1.95359	5.28423	6.47229	3.47683e-09	6.92701	up
BnaA04g02580D	0	0	6	586	144	121	0	0	0.461322	44.0301	9.56173	9.71909	0.0134567	6.92663	up
BnaC02g37420D	57	0	5	2068	2135	2381	1.14942	0	0.105671	49.0306	44.73	60.623	2.21726e-27	6.92476	up
BnaA03g42010D	4	0	0	178	138	100	0.13398	0	0	7.66	5.24236	4.61032	1.83128e-10	6.92133	up
BnaC02g16660D	14	16	0	1209	1481	967	2.07237	3.12287	0	214.639	232.364	184.42	8.92304e-28	6.90884	up
BnaA07g37270D	1	6	0	244	407	272	0.000765	0.091976	0	3.76576	5.54891	4.5046	8.81118e-15	6.8951	up
BnaCnng14590D	0	0	2	75	101	103	0	0	0.043577	1.56396	1.86754	2.3589	3.12881e-10	6.89296	up
Brassica_napus_newGene_9192	9	0	0	540	60	278	0.182854	0	0	13.926	1.36428	7.35645	0.00456818	6.88965	up
BnaC02g34570D	0	0	4	176	234	153	0	0	0.075806	3.79758	4.45491	3.5384	5.43348e-12	6.88294	up
BnaA03g59950D	0	0	2	37	84	149	0	0	0.041799	0.452157	0.939722	2.31846	0.000745247	6.87808	up
BnaA08g04020D	0	0	5	233	248	209	0	0	0.061346	3.84822	3.295	3.91912	6.21691e-13	6.8696	up
BnaC08g43960D	18	32	16	1968	5874	921	0.577433	1.3991	0.657307	76.7749	202.447	38.5415	0.00124147	6.86651	up
BnaA03g56500D	10	0	0	357	344	297	0.164496	0	0	7.99528	6.88551	7.13854	1.14386e-14	6.86646	up
BnaC04g05110D	1	1	1	115	124	122	0.018017	0.013136	0.042621	19.953	19.0436	22.6647	2.13678e-10	6.83843	up
BnaC03g64930D	5	7	2	725	448	463	0.13348	0.128677	0.144439	28.2642	9.04458	22.2592	9.6659e-19	6.82411	up
BnaCnng75020D	5	9	7	1599	595	372	0.145506	0.335075	0.226467	54.4887	17.8927	13.5837	0.00138139	6.82286	up
Brassica_napus_newGene_12122	0	0	5	161	493	59	0	0	0.082459	2.97242	8.06544	1.16012	0.00529809	6.82031	up
BnaA05g35970D	0	0	13	988	420	278	0	0	0.323777	23.6977	9.2422	7.42116	0.000130059	6.78462	up
BnaA03g31030D	90	8	31	5003	3625	4623	0.950471	0.098364	0.421426	72.0373	43.4556	66.7836	6.6719e-24	6.77678	up
BnaC03g73620D	1	1	5	445	226	184	0.001856	0.004043	0.037716	6.18975	1.94023	2.73052	1.10218e-07	6.76734	up
BnaAnng12080D	2	0	0	90	42	51	0.032254	0	0	1.90519	0.784245	1.14149	2.36151e-07	6.76149	up
BnaC04g51120D	8	6	3	542	1253	177	0.291699	0.280516	0.094888	23.0651	47.1225	8.0819	0.000625745	6.75735	up
BnaC02g12750D	534	224	437	47824	24136	54651	14.0051	2.74258	5.58153	526.51	275.179	711.561	7.04692e-10	6.73762	up
BnaC07g20330D	8	0	5	302	571	485	0.198141	0	0.143136	9.71412	16.2598	16.7837	1.8261e-17	6.72909	up
BnaC02g11240D	0	0	2	81	97	69	0	0	0.034639	1.76195	1.84989	1.59957	5.22653e-10	6.69986	up
BnaC03g01090D	3	0	0	99	106	63	0.059071	0	0	3.38068	3.20219	2.28443	1.39513e-09	6.68862	up
Brassica_napus_newGene_9837	0	4	0	124	220	129	0	0.057293	0	1.57795	2.47719	1.76485	4.68211e-11	6.67896	up
BnaA04g17420D	5	6	2	842	263	252	0.094696	0.133231	0.032918	19.7532	5.4833	6.34201	0.00136372	6.67483	up
BnaAnng24970D	0	3	3	271	243	194	0	0.12772	0.171277	14.5031	11.4724	11.1126	9.74182e-13	6.67161	up
BnaC04g54550D	0	0	3	109	110	136	0	0	0.047276	1.62521	1.44793	2.17894	2.45923e-10	6.66753	up
BnaA06g25280D	0	3	0	130	132	86	0	0.04643	0	1.94312	1.71537	1.42481	2.83696e-10	6.66523	up
BnaA09g14070D	8	0	0	140	190	345	0.066057	0	0	1.66579	2.44896	4.48665	1.13819e-05	6.66292	up
BnaC09g01740D	0	1	8	471	348	253	0	0.020852	0.319488	17.7064	12.0164	10.6158	8.73862e-16	6.662	up
BnaAnng22470D	38	11	120	7307	6422	4869	0.450471	0.163493	1.86799	103.225	80.1479	73.848	1.7195e-22	6.63637	up
Brassica_napus_newGene_8585	0	0	3	188	71	87	0	0	0.059994	4.98651	1.66261	2.42326	1.26517e-05	6.63469	up
Brassica_napus_newGene_1588	0	0	2	80	88	66	0	0	0.050324	2.48816	2.53365	2.38346	6.47877e-10	6.62551	up
BnaC01g21120D	11	0	0	256	322	344	0.111559	0	0	3.33843	3.72561	4.77745	1.39086e-13	6.62319	up
BnaC07g44390D	2	2	8	329	452	527	0.013501	0.017656	0.069864	3.54465	4.7354	6.76341	2.28844e-17	6.62173	up
BnaC01g09900D	0	34	275	9671	28085	787	0	0.534681	4.28112	136.311	349.752	11.8978	0.0269817	6.61704	up
BnaCnng02160D	45	9	13	1860	2188	2190	1.24292	0.303032	0.513103	19.7077	20.6007	25.0755	1.49289e-26	6.61237	up
BnaCnng54720D	0	0	3	88	146	111	0	0	0.014373	0.566419	0.830578	0.767588	3.0332e-10	6.59624	up
BnaA09g43420D	9	3	85	3580	2219	4625	0.28026	0.082963	3.414	131.092	71.7738	181.843	1.00748e-10	6.59369	up
BnaC03g56590D	0	5	0	166	215	161	0	0.095456	0	4.12798	4.61746	4.02448	2.20433e-11	6.5703	up
BnaC04g35270D	2	0	0	71	50	39	0.025287	0	0	1.22964	0.688006	1.13365	1.46067e-09	6.54706	up
BnaA04g06260D	8	0	0	196	110	304	0.044855	0	0	1.45335	0.715899	2.419	1.6494e-05	6.53469	up
BnaC04g13040D	0	70	17	3787	3925	1666	0	2.4372	0.568083	117.524	107.607	55.4991	1.01389e-16	6.53132	up
BnaCnng23020D	84	0	6	3647	891	2502	1.83422	0	0.1477	93.4031	20.1552	68.7835	4.20019e-05	6.52869	up
BnaC09g01670D	5	3	16	779	1096	614	0.138185	0.10959	0.673021	37.9491	43.7245	26.5936	1.23034e-23	6.52646	up
BnaA05g19170D	0	2	0	61	48	93	0	0.04025	0	1.19346	0.834127	1.96887	1.03936e-07	6.51966	up
BnaC09g01130D	42	22	19	2305	2461	2799	0.680227	0.460307	0.395992	44.1373	41.6358	57.552	8.17104e-26	6.51901	up
BnaA09g43010D	25	21	45	4174	2953	1908	0.506042	0.592746	1.12929	107.764	66.653	51.6589	2.91009e-14	6.51656	up
BnaC02g11940D	7	13	2	821	828	485	0.12367	0.305251	0.024601	18.1262	16.1422	11.4823	8.72087e-22	6.51416	up
Brassica_napus_newGene_6044	3	0	0	81	103	54	0.052749	0	0	2.46806	2.74878	1.76097	2.25161e-09	6.50882	up
BnaA01g01890D	0	4	9	717	409	254	0	0.50028	1.31	98.0588	49.4439	37.2699	2.64514e-07	6.50605	up
BnaCnng32300D	0	2	0	52	60	87	0	0.044954	0	1.21292	1.77086	2.45582	1.22271e-09	6.48288	up
BnaC04g07220D	5	12	0	1087	170	294	0.06055	0.192769	0	16.232	2.23472	4.70917	0.0263729	6.47247	up
BnaA05g15510D	0	0	4	70	124	214	0	0	0.03146	0.564594	0.994862	2.0531	7.56719e-05	6.47175	up
BnaCnng75440D	0	2	4	197	193	220	0	0.034359	0.064535	3.45825	2.91275	4.1258	9.97488e-12	6.46326	up
BnaC06g18110D	1	3	3	188	180	302	0.003089	0.037746	0.04205	2.8934	2.47783	4.99173	1.10031e-10	6.46064	up
BnaC02g11520D	12	20	4	749	2407	347	0.14001	0.257196	0.062287	10.8636	30.5325	5.37927	0.00489007	6.44493	up
BnaA03g28890D	3	3	4	228	424	287	0.132233	0.173537	0.335932	17.439	28.6597	23.6004	5.89054e-14	6.43831	up
Brassica_napus_newGene_14752	6	0	0	149	89	187	0.140467	0	0	4.10628	2.1559	5.54694	3.03344e-08	6.41577	up
BnaC04g04740D	0	2	0	52	114	35	0	0.041102	0	1.03068	2.14026	0.793121	2.73603e-06	6.41077	up
BnaC02g06910D	0	0	3	86	89	117	0	0	0.031642	1.23237	1.123	1.80571	9.7636e-10	6.38884	up
BnaCnng19140D	0	8	0	166	244	333	0	0.34538	0	6.55133	8.67333	14.1327	2.14996e-10	6.37959	up
BnaC06g23750D	0	8	3	175	856	98	0	0.260952	0.099749	5.48613	23.7158	3.27409	0.0382236	6.37354	up
BnaCnng23180D	0	3	0	94	77	105	0	0.024355	0	1.00164	0.727831	1.20835	1.35057e-09	6.36723	up
BnaC02g03460D	20	10	0	656	808	856	0.086942	0.058082	0	3.57504	3.74475	4.80636	1.79297e-21	6.3587	up
BnaA10g11990D	3	10	3	434	700	325	0.04837	0.196699	0.060594	8.16278	11.6509	6.56731	1.64374e-17	6.35104	up
BnaAnng13220D	0	11	0	541	329	156	0	0.38848	0	18.1899	9.76036	5.62675	6.69791e-06	6.35036	up
BnaUnng03610D	0	1	1	64	71	53	0	0.045572	0.045114	2.64223	2.55701	2.32199	1.16147e-09	6.3377	up
BnaC01g35980D	0	16	2	598	680	377	0	0.176667	0.011475	6.19361	6.22865	4.20719	5.64132e-19	6.3147	up
BnaA10g02240D	0	99	190	8398	19845	495	0	1.62551	3.08422	123.729	258.327	7.81964	0.0192403	6.31094	up
BnaA08g26130D	86	9	45	6267	1737	2591	1.41212	0.177792	0.954132	120.27	29.4513	53.3879	0.000506484	6.30435	up
BnaC06g21240D	3	0	5	444	114	102	0.026874	0	0.076678	8.90472	1.97944	2.24101	0.0170828	6.30221	up
BnaC03g26370D	0	0	2	45	62	75	0	0	0.038001	0.915898	1.12624	1.61515	1.40153e-09	6.28616	up
BnaA09g23720D	10	6	1	459	520	325	0.793747	0.589798	0.015603	42.5194	42.5903	32.3495	7.92631e-16	6.28517	up
BnaA05g18930D	24	13	9	1362	807	1294	0.323738	0.233489	0.145177	22.197	11.6166	22.6504	2.10969e-15	6.2701	up
BnaC08g44440D	0	0	11	333	308	341	0	0	0.077104	2.28347	1.82531	2.6361	2.86565e-14	6.25578	up
BnaC02g11880D	3	0	0	55	94	51	0.036522	0	0	1.08446	1.63146	0.9725	3.75652e-09	6.25392	up
BnaCnng01790D	13	19	115	3774	4414	4558	0.171339	0.349329	2.0874	62.0255	64.0953	80.438	5.54344e-23	6.25142	up
BnaC04g45660D	17	4	0	838	294	285	0.205367	0.051199	0	12.4644	3.85417	4.55274	0.000687967	6.23041	up
BnaC06g40630D	0	4	0	66	196	87	0	0.073469	0	1.18586	3.57826	1.90002	3.98486e-07	6.21771	up
BnaC02g15280D	11	0	5	325	568	258	0.122908	0	0.057841	4.66189	6.96242	3.88902	1.81435e-14	6.19406	up
BnaA01g26840D	0	4	1	117	187	119	0	0.143089	0.037196	3.9533	5.62673	4.34035	4.26947e-10	6.18997	up
BnaC02g16650D	81	168	4	6345	8750	4498	2.67848	7.27314	0.146374	245.245	298.817	186.663	5.00162e-20	6.18329	up
BnaA05g27810D	43	2	2	827	1366	845	0.74473	0.023295	0.035063	16.9865	24.8021	18.639	1.94543e-22	6.17395	up
BnaC09g02340D	0	0	4	117	75	139	0	0	0.063629	2.22333	1.2556	2.77721	1.34808e-09	6.1722	up
BnaA06g14980D	0	0	4	118	126	96	0	0	0.295419	10.0376	9.47269	8.75511	1.06663e-09	6.16567	up
BnaA09g10850D	3	0	0	42	49	88	0.040947	0	0	0.98387	1.02299	2.23392	1.8035e-05	6.16215	up
BnaA03g47530D	7	7	0	215	775	75	0.070119	0.084528	0	2.79431	9.07155	1.03658	0.0312343	6.14988	up
BnaC06g40380D	8	2	0	201	242	201	0.09678	0.033794	0	3.00501	3.20208	3.22669	8.46913e-11	6.13952	up
BnaCnng10410D	0	5	0	218	92	84	0	0.058744	0	3.17488	1.04928	1.16011	5.30616e-05	6.13203	up
BnaC08g44990D	5	0	0	70	94	130	0.083988	0	0	1.74535	2.10141	3.51249	7.92825e-09	6.12607	up
BnaA03g18910D	4	3	4	291	320	195	0.186522	0.20755	0.270923	18.3448	17.873	13.1897	3.13856e-12	6.10966	up
BnaA03g06260D	28	17	63	4839	1733	1473	0.337474	0.265115	0.980846	69.8981	22.1405	22.8203	0.000843755	6.10944	up
BnaA09g38200D	0	3	6	216	289	222	0	0.054815	0.100974	3.81094	4.50983	4.17371	5.96774e-12	6.10849	up
BnaA10g05760D	2	6	4	257	667	51	0.070606	0.374107	0.230203	14.2601	32.7921	3.02807	0.0139216	6.10338	up
BnaAnng38720D	3	2	4	260	197	195	0.074824	0.049576	0.110208	8.18022	5.47465	6.57844	3.34539e-11	6.10272	up
BnaA05g01700D	5	0	0	145	43	94	0.146328	0	0	6.14264	1.5894	4.23693	9.6672e-05	6.08503	up
BnaC09g42800D	3	2	0	190	97	43	0.05565	0.054531	0	6.12336	2.75142	1.45612	0.0014555	6.08311	up
BnaC04g53380D	3	4	0	201	211	78	0.048859	0.096181	0	5.68596	5.26672	2.34978	5.58082e-10	6.0749	up
Brassica_napus_newGene_10815	0	10	5	442	365	341	0	0.228033	0.091616	9.18071	6.69809	7.52603	7.17502e-15	6.06441	up
BnaA03g48490D	6	48	31	2185	4470	133	0.244453	2.80402	1.78105	114.703	207.337	7.48926	0.0147679	6.04321	up
BnaC01g30820D	0	6	0	224	103	111	0	0.107603	0	4.29213	1.7488	2.2713	5.15944e-07	6.02638	up
BnaCnng53880D	0	5	0	119	200	63	0	0.113166	0	2.63829	3.92092	1.45949	1.63402e-08	6.023	up
BnaC02g11370D	0	0	2	61	43	45	0	0	0.036239	1.85079	1.16034	1.47236	1.73814e-09	5.99412	up
BnaC04g11450D	4	0	0	70	101	50	0.05461	0	0	1.3485	1.72422	1.04514	9.37778e-09	5.98188	up
BnaA03g47160D	11	14	0	409	1004	251	0.280864	0.490568	0	13.3716	29.0337	8.79567	5.46296e-05	5.97014	up
BnaA04g05640D	3	0	14	424	439	334	0.02014	0	0.174131	5.97128	5.42479	5.17959	7.80369e-15	5.9659	up
BnaC04g04450D	0	0	5	148	123	97	0	0	0.155114	5.15085	3.76873	3.56902	1.52414e-09	5.96278	up
Brassica_napus_newGene_13582	2	2	0	67	58	115	0.026407	0.034771	0	2.03208	1.55495	3.76296	2.55503e-06	5.95818	up
BnaC02g18290D	4	0	0	54	94	67	0.077896	0	0	1.32743	1.96271	1.68576	1.08659e-08	5.95702	up
BnaA01g11760D	0	3	0	69	76	64	0	0.037983	0	1.15647	1.11303	1.15105	3.90725e-09	5.9402	up
BnaA04g28630D	0	9	0	130	398	126	0	0.362345	0	4.7922	12.9761	4.97906	5.09811e-05	5.93679	up
BnaA04g06300D	4	3	5	152	281	332	0.047425	0.031809	0.06255	2.15589	3.54111	5.09778	1.26318e-09	5.92393	up
BnaCnng63430D	128	52	66	8144	3681	3037	2.62722	1.38932	1.75422	195.941	78.2441	78.4479	2.32042e-05	5.92357	up
BnaA06g26750D	10	10	0	337	632	271	0.042894	0.053135	0	1.68576	2.7954	1.45451	9.76623e-14	5.91981	up
BnaC09g02330D	3	0	0	38	70	49	0.02824	0	0	0.579581	0.909497	0.806434	6.02556e-09	5.91681	up
BnaC08g31570D	3	3	11	318	423	395	0.126565	0.166667	0.834407	22.6863	26.6386	30.2183	2.83145e-14	5.90836	up
BnaA09g24300D	10	0	17	893	441	364	0.196862	0	0.589129	27.8758	12.3078	12.4136	1.87673e-06	5.89891	up
BnaA09g47330D	0	1	11	219	332	291	0	0.027119	0.360323	6.53386	8.76046	9.32744	2.02545e-12	5.89689	up
BnaC05g50120D	4	5	0	106	429	45	0.084982	0.242479	0	4.49024	17.3536	2.14374	0.0486095	5.88681	up
BnaC08g43850D	33	20	15	1247	1334	1423	0.216169	0.166643	0.120198	10.1122	9.65716	12.5214	4.40437e-23	5.87763	up
BnaC04g13920D	4	9	8	474	431	434	0.033611	0.110964	0.086953	5.69678	4.57879	5.88696	1.85704e-15	5.86869	up
Brassica_napus_newGene_10726	0	7	0	160	166	137	0	0.288542	0	6.79048	6.22111	6.23356	8.50967e-10	5.86504	up
Brassica_napus_newGene_954	11	0	0	179	183	182	0.258764	0	0	5.24887	4.74693	5.6995	1.62735e-09	5.85977	up
Brassica_napus_newGene_8252	0	3	0	90	64	43	0	0.074373	0	2.93818	1.84332	1.50389	4.5127e-09	5.85156	up
BnaC08g14600D	3	3	0	155	112	78	0.038164	0.050085	0	3.21618	2.05397	1.7733	6.18549e-09	5.84933	up
BnaA09g44700D	8	32	3	474	1823	533	0.321401	1.68319	0.157473	22.7135	77.252	27.4276	0.000709405	5.8489	up
BnaC08g09260D	0	0	18	390	439	390	0	0	0.585671	11.8316	12.413	12.7123	7.25554e-15	5.84462	up
BnaA05g11790D	5	2	0	118	149	111	0.095664	0.031596	0	3.24893	3.63732	3.29801	6.45475e-09	5.84228	up
BnaC05g02160D	0	13	124	3520	6154	74	0	0.221725	2.0898	53.6218	82.8341	1.19497	0.015899	5.82536	up
Brassica_napus_newGene_10296	0	0	3	76	83	44	0	0	0.066833	2.27871	2.18822	1.42513	3.88085e-09	5.8207	up
BnaC09g09240D	11	0	0	217	224	98	0.186763	0	0	4.33276	3.96186	2.10066	2.01811e-09	5.8114	up
Brassica_napus_newGene_19203	18	0	2	279	592	161	0.435128	0	0.063558	7.9861	15.0053	4.95043	1.07993e-05	5.79685	up
BnaC08g44060D	0	0	3	81	71	44	0	0	0.053518	1.53673	1.20415	0.987858	4.44826e-09	5.78041	up
BnaCnng30140D	93	45	421	4193	12653	16806	1.2844	0.807014	7.50237	67.5711	180.178	290.85	0.00013789	5.76601	up
BnaCnng25540D	31	25	20	1108	1269	1795	0.567526	0.604966	0.411621	23.3512	22.9722	40.2027	1.7991e-13	5.75828	up
BnaC02g06080D	14	0	171	3872	4059	3583	0.162811	0	2.85623	58.5885	48.656	52.1996	3.62193e-21	5.75344	up
BnaA07g22060D	4	2	2	136	179	115	0.041772	0.023468	0.023077	2.15944	2.51664	1.96122	3.97217e-09	5.72244	up
Brassica_napus_newGene_8321	7	0	0	101	120	96	0.298919	0	0	5.79007	6.09827	5.96899	2.47942e-08	5.72041	up
BnaCnng26620D	0	1	3	94	89	64	0	0.151945	0.442086	8.16426	8.55148	5.74665	6.84205e-09	5.71784	up
Brassica_napus_newGene_2938	0	3	0	48	102	35	0	0.04066	0	0.853955	1.62197	0.676559	9.6388e-07	5.71136	up
BnaC03g05760D	3	0	0	42	49	40	0.097388	0	0	2.32979	2.41937	2.38397	7.36694e-09	5.6691	up
BnaC08g30620D	4	3	0	145	128	77	0.083669	0.063334	0	4.56182	3.87192	2.7161	1.20542e-08	5.66777	up
BnaC01g08710D	4	9	4	203	438	299	0.028775	0.088056	0.032373	1.83262	4.10402	3.47404	2.79292e-12	5.65901	up
BnaC07g17610D	18	2	3	582	218	239	0.116112	0.015703	0.017679	4.6174	1.52797	2.03574	0.000259071	5.63346	up
BnaA01g13370D	0	2	3	88	106	93	0	0.122951	0.16144	4.99127	6.60386	7.04999	8.87221e-09	5.62732	up
BnaA08g24000D	1	1	1	47	45	61	0.075184	0.077274	0.09225	9.99981	8.38815	13.9046	8.34378e-09	5.61717	up
BnaA03g06000D	34	33	25	824	2483	1500	0.33071	0.418901	0.311882	9.54325	25.1146	18.4957	6.57152e-09	5.61472	up
BnaA01g17780D	0	9	0	118	189	191	0	0.158637	0	2.71502	4.11425	5.54338	1.45265e-09	5.6144	up
BnaC09g20790D	5	2	0	91	182	60	0.089613	0.061504	0	2.26997	3.9935	1.43949	5.79969e-07	5.61403	up
BnaA09g46240D	0	3	0	62	45	56	0	0.051123	0	1.39102	0.886326	1.33411	7.58316e-09	5.60345	up
BnaC08g49400D	0	0	5	95	130	67	0	0	0.141734	3.02198	3.61666	2.29013	7.63818e-09	5.60252	up
BnaC03g26530D	29	0	49	2167	954	855	0.555794	0	1.2314	49.4264	19.2175	20.9344	3.21889e-05	5.60048	up
BnaC03g61970D	0	4	6	130	91	311	0	0.067096	0.10853	2.2187	1.36453	5.68456	0.00473803	5.58789	up
BnaC02g43600D	6	1	2	152	130	130	0.555303	0.06881	0.233973	17.2992	13.0483	15.9198	1.13899e-08	5.58666	up
BnaA08g27290D	8	8	4	311	420	271	0.462702	0.111359	0.057767	4.50941	5.35704	4.16731	2.45936e-12	5.58475	up
BnaA02g35320D	3	2	3	115	225	76	0.050751	0.063521	0.065486	3.36484	5.83035	2.3913	9.58881e-08	5.58172	up
BnaA06g01330D	8	3	1	293	137	108	0.343175	0.128677	0.056933	16.6384	6.84741	6.5847	0.000103923	5.56391	up
BnaA09g02100D	0	3	0	40	72	50	0	0.1433	0	2.50247	4.0221	3.35531	6.09111e-09	5.55687	up
BnaA09g34080D	0	14	2	316	340	208	0	0.158222	0.022511	5.83354	5.44758	4.53124	9.78649e-12	5.55122	up
BnaA07g02330D	0	6	13	258	393	381	0	0.037825	0.098964	2.12884	3.56541	3.29512	6.86844e-13	5.54623	up
BnaC04g51210D	217	158	57	12054	4790	3264	4.47551	4.2927	1.51152	291.126	102.202	84.6439	0.00270451	5.54577	up
Brassica_napus_newGene_18642	0	2	6	134	162	139	0	0.04343	0.121872	3.54175	4.17748	3.84367	3.45615e-09	5.53953	up
BnaCnng36050D	4	5	5	212	373	135	0.044455	0.073127	0.089156	3.31056	5.16186	2.40087	4.8832e-10	5.53844	up
BnaCnng23170D	9	0	0	127	210	38	0.127073	0	0	2.1195	3.17264	0.666014	0.000462169	5.53751	up
BnaA03g25640D	3	15	72	2889	1197	676	0.076396	0.736359	3.50731	123.069	45.3721	31.4646	0.00352151	5.51055	up
BnaAnng14100D	10	0	3	206	167	173	0.129447	0	0.035313	3.73584	2.3798	3.02989	4.43713e-09	5.50733	up
BnaC03g41280D	1	1	1	43	46	53	0.042437	0.06317	0.045079	7.4732	7.06849	10.1039	8.47455e-09	5.50055	up
BnaC08g21610D	6	7	2	192	299	206	0.127725	0.174217	0.037387	4.91484	6.7762	5.67434	3.69713e-10	5.48162	up
BnaC08g04090D	5	0	8	185	218	208	0.049492	0	0.109992	2.53161	2.6405	3.04341	9.78501e-10	5.4816	up
BnaCnng39150D	0	6	0	59	153	97	0	0.082762	0	0.79317	1.84076	1.40988	1.30609e-08	5.47895	up
BnaA06g15040D	2	0	9	171	106	249	0.049282	0	0.327795	6.09215	3.32447	9.55851	4.30745e-06	5.46605	up
BnaC08g17150D	50	6	16	763	656	1482	3.05145	0.476422	1.26737	55.332	42.0176	115.518	6.37589e-05	5.45544	up
BnaC06g40270D	0	9	0	127	275	67	0	0.141049	0	1.76851	3.39344	1.00098	7.89347e-05	5.45517	up
BnaC02g37070D	0	0	3	58	57	40	0	0	0.023902	0.423036	0.364656	0.314974	6.84205e-09	5.44495	up
BnaCnng01580D	0	7	0	81	253	33	0	0.189966	0	2.1522	5.97868	0.926902	0.0203132	5.43531	up
BnaC09g46810D	2	17	15	802	452	402	0.142496	1.78623	1.49137	76.0238	37.8432	40.9172	2.43189e-09	5.4289	up
BnaCnng43480D	0	7	0	85	168	93	0	0.111298	0	1.82054	2.87483	2.19798	1.30789e-08	5.4159	up
BnaCnng40020D	8	11	0	457	197	157	0.075258	0.125657	0	5.4767	1.96968	2.22322	0.000438486	5.40016	up
BnaA05g16350D	9	14	8	822	292	264	0.052128	0.111224	0.062834	6.26134	1.93753	2.13818	0.00235714	5.39787	up
BnaA02g27950D	6	0	3	82	116	161	0.057485	0	0.035794	1.07102	1.50394	2.45299	5.24261e-08	5.39532	up
BnaA05g24540D	59	67	9	1501	3167	1233	0.963611	1.43929	0.178155	30.3653	56.8397	27.021	2.47168e-09	5.37932	up
BnaC08g43810D	6	8	3	201	424	139	0.026561	0.054943	0.020344	1.23968	2.41475	0.920333	6.50984e-07	5.37235	up
Brassica_napus_newGene_12975	0	18	1	543	147	183	0	0.394407	0.021596	13.3086	3.12728	4.72764	0.0071349	5.36305	up
BnaC07g11890D	15	11	0	614	242	172	0.275135	0.255159	0	14.9966	5.26237	4.51721	0.00395503	5.35064	up
BnaC04g14740D	43	14	25	1204	874	1211	0.889683	0.374294	0.656454	29.305	18.7803	31.6454	1.1e-19	5.34856	up
BnaA09g15760D	43	35	39	1357	1583	1969	1.38189	1.49181	1.62712	74.1213	79.1501	123.024	5.83841e-20	5.34337	up
BnaC04g54160D	0	0	5	83	86	69	0	0	0.083431	1.52082	1.42392	1.43783	2.25404e-08	5.33196	up
BnaA10g26460D	0	3	0	45	55	38	0	0.019704	0	0.387172	0.421798	0.34705	7.25259e-09	5.33053	up
BnaCnng02360D	31	62	76	2074	4227	1419	0.762036	2.01589	2.43366	60.3331	108.64	44.3145	6.59309e-08	5.31761	up
BnaC02g16530D	19	3	25	684	795	500	0.163304	0.023012	0.27718	6.94012	7.13114	5.45175	1.39134e-16	5.31574	up
BnaC04g50100D	4	23	20	847	699	566	0.313755	2.62009	2.26656	87.2341	63.6262	62.5968	1.64945e-17	5.31456	up
BnaC02g12850D	9	5	10	205	240	517	0.181321	0.132516	0.258657	4.81518	4.98786	13.0864	0.000617784	5.30584	up
BnaCnng37810D	5	0	6	245	114	87	0.148961	0	0.250941	9.7503	3.98835	3.70222	0.000235044	5.30159	up
BnaC06g30120D	0	7	0	72	200	54	0	0.13256	0	1.30863	3.20766	1.04213	0.0004763	5.29037	up
BnaC09g01410D	4	0	3	58	84	124	0.058275	0	0.05013	1.2888	1.65952	2.97582	2.48773e-06	5.28357	up
BnaC09g37150D	1	1	6	115	145	96	0.010951	0.014473	0.803584	4.74053	4.93782	4.03825	2.157e-08	5.28065	up
BnaA09g22650D	123	3	4	1847	488	1866	1.21528	0.032447	0.047826	22.2976	5.14665	24.3943	0.000685949	5.27457	up
BnaA07g06810D	3	2	12	204	175	334	0.042823	0.064093	0.301498	5.22184	3.9444	8.9859	4.21563e-07	5.27254	up
Brassica_napus_newGene_15785	0	9	0	108	171	117	0	0.163999	0	2.43981	3.19865	2.6072	1.67861e-08	5.26228	up
BnaA04g11290D	0	5	4	234	81	78	0	0.629533	0.461078	30.4032	9.24329	10.8914	0.00302517	5.25824	up
BnaCnng18380D	0	3	0	44	43	42	0	0.0549	0	0.725451	0.639603	0.748883	8.61578e-09	5.25248	up
BnaA01g08090D	17	15	0	454	436	318	0.16336	0.187276	0	5.59895	4.65855	4.22732	2.13993e-12	5.25232	up
BnaC01g01830D	0	4	0	49	96	34	0	0.077319	0	0.921377	1.57984	0.699884	4.01438e-07	5.25195	up
BnaCnng11710D	0	0	28	373	398	466	0	0	1.28389	4.77094	4.49308	6.33966	2.49404e-13	5.24297	up
BnaC02g11900D	3	0	1	46	42	52	0.027454	0	0.017476	0.716817	0.58476	0.872499	3.24838e-08	5.2426	up
BnaA01g30570D	41	42	146	3099	3523	3021	1.05747	1.42984	4.86457	93.8527	94.2692	98.2449	4.27213e-19	5.24071	up
BnaC03g74960D	5	9	0	225	223	107	0.222781	0.610693	0	14.9205	13.0496	7.49797	6.35269e-09	5.23682	up
BnaA03g55260D	5	3	0	145	108	41	0.07798	0.051169	0	3.44499	2.28736	1.04677	6.97152e-05	5.23522	up
BnaA05g00150D	85	36	78	3264	2556	1925	1.76967	0.972506	1.93747	79.2416	55.2426	50.735	2.64213e-19	5.23369	up
BnaA08g16100D	0	11	0	135	226	118	0	0.198024	0	2.16322	3.19865	2.02938	8.1013e-09	5.23299	up
BnaCnng09240D	12	0	5	181	260	172	0.124486	0	0.050379	2.55606	3.52186	2.65677	6.31283e-09	5.22786	up
BnaA01g26650D	5	5	2	171	205	94	0.059655	0.071917	0.022356	2.4998	2.65374	1.47816	1.69683e-08	5.2258	up
BnaAnng23240D	9	14	0	251	392	250	0.108912	0.229544	0	3.72009	5.14231	3.97957	8.68785e-11	5.22366	up
Brassica_napus_newGene_12923	11	0	0	139	146	72	0.230337	0	0	3.69363	3.42872	2.05791	1.29043e-07	5.2209	up
BnaAnng06430D	2	6	0	60	185	83	0.056372	0.323272	0	3.30455	9.07201	4.95597	9.10577e-06	5.21927	up
BnaA10g27890D	9	6	5	269	295	201	0.242858	0.206235	0.156946	9.46855	9.17406	7.58383	5.73977e-10	5.21742	up
BnaC06g40660D	15	9	19	508	584	576	0.173694	0.135009	0.2834	6.87298	6.98308	8.38137	5.69113e-15	5.20387	up
BnaCnng30570D	0	11	0	107	212	146	0	0.247904	0	2.33288	4.082	3.40149	1.09316e-08	5.20202	up
BnaA09g54730D	0	0	13	187	158	210	0	0	0.294117	3.80914	2.82932	4.60114	3.39941e-09	5.20105	up
BnaC08g15260D	4	3	3	163	92	118	0.040899	0.026667	0.026219	1.98045	0.948665	1.50826	5.14194e-08	5.19258	up
Brassica_napus_newGene_307	15	12	1	332	424	260	0.114379	0.119313	0.009781	2.96669	3.35048	2.49252	2.988e-11	5.18246	up
BnaCnng19090D	180	126	63	4181	5042	4211	0.718103	0.661656	0.323678	19.5131	20.7901	21.1002	1.03047e-16	5.1747	up
BnaC05g17490D	1	2	8	199	139	114	0.073468	0.238488	1.41824	34.4419	21.3227	21.2162	1.43903e-08	5.17266	up
BnaA10g08980D	6	6	3	185	189	181	0.06752	0.105388	0.05181	3.96593	3.58261	4.08463	9.25499e-09	5.1701	up
BnaC04g14500D	0	6	0	144	66	35	0	0.130967	0	2.89698	1.02749	0.688201	0.00504049	5.16772	up
BnaC06g35270D	0	15	0	252	216	146	0	0.12371	0	1.86988	1.4167	1.16121	2.46948e-09	5.16677	up
BnaC08g43610D	97	99	37	2456	3012	3045	0.859624	1.14105	0.417728	26.7334	28.6455	35.264	1.75052e-18	5.16222	up
BnaA04g06090D	184	167	65	4416	4836	5681	8.66004	10.5776	3.74651	205.851	203.481	288.885	3.93955e-16	5.1558	up
BnaA08g17280D	7	4	1	98	182	140	0.080294	0.114061	0.006227	2.11705	3.13495	2.78418	5.23922e-08	5.15322	up
BnaA05g17060D	8	6	0	144	150	185	0.133923	0.129664	0	3.48893	3.19823	4.80657	3.34852e-08	5.1516	up
BnaC05g41990D	52	74	6	1261	2547	1128	0.911071	1.71001	0.13605	25.9257	46.2756	24.8901	9.71874e-12	5.14536	up
BnaC09g02440D	11	3	7	205	270	265	0.463848	0.159349	0.366326	10.3263	12.0601	14.3824	1.38803e-09	5.13894	up
BnaA03g22110D	35	4	18	1006	558	395	0.664701	0.092207	0.43053	22.328	10.939	9.39883	7.04178e-06	5.13681	up
BnaC07g04080D	5	2	0	53	106	73	0.121929	0.086686	0	2.0254	3.35965	1.94806	1.31006e-07	5.12812	up
BnaA06g26420D	77	60	33	2558	1243	2097	0.990897	1.01354	0.544562	38.7335	16.6207	34.0981	3.49797e-09	5.12734	up
BnaA07g17740D	4	3	5	169	175	104	0.05447	0.053438	0.079706	2.70489	2.47099	1.77899	2.75633e-08	5.12207	up
Brassica_napus_newGene_4153	12	8	46	387	1537	724	0.145668	0.102891	0.730261	5.74591	20.3549	11.6399	6.7588e-05	5.11995	up
BnaC09g28060D	38	18	28	95	1553	1361	0.593676	0.368726	0.581676	1.76119	25.5257	27.6511	0.0129041	5.11616	up
BnaC04g41120D	10	3	0	141	151	123	0.138016	0.037211	0	2.30611	2.19085	2.15792	9.52979e-08	5.11401	up
BnaC06g17270D	25	33	14	1179	750	648	0.352763	0.592589	0.201591	19.0793	10.7967	11.3587	4.48943e-12	5.10268	up
BnaC09g44250D	0	2	59	127	1406	986	0	0.034185	1.11634	2.19619	21.5596	18.3675	0.00455823	5.10219	up
BnaA09g08980D	18	8	6	552	293	234	0.178629	0.097677	0.082851	8.00659	4.13489	3.89731	5.116e-06	5.10143	up
BnaCnng27470D	15	0	18	404	220	502	0.425884	0	0.6644	13.6832	6.56866	18.2731	1.77388e-06	5.09522	up
BnaC05g11970D	0	3	2	73	79	47	0	0.059733	0.055892	1.91824	1.92212	1.3185	4.09664e-08	5.09389	up
BnaC07g12650D	4	8	0	136	234	71	0.023422	0.103586	0	1.63477	2.48319	0.905458	9.24148e-07	5.08801	up
BnaA01g08350D	49	626	146	9766	22695	984	0.598506	10.1733	2.34878	144.324	294.137	15.2927	0.0411916	5.07623	up
BnaC08g11970D	101	561	88	5761	20146	3565	1.58007	12.1965	1.77372	149.017	429.222	91.8904	0.015327	5.06601	up
BnaC08g49300D	118	40	115	3775	3148	2516	4.61906	2.02631	5.76474	174.702	127.84	124.053	1.03493e-17	5.0646	up
BnaA05g31220D	19	32	8	639	748	681	0.404518	0.918656	0.200934	15.7356	16.2243	18.0156	6.85051e-16	5.06235	up
BnaC04g42770D	0	5	20	503	282	191	0	0.556957	2.47458	58.3021	28.8288	23.7093	7.11218e-06	5.05976	up
BnaC07g48660D	0	46	155	3287	4842	169	0	0.75275	2.49932	48.1462	62.6584	2.64551	0.0155994	5.05932	up
BnaC08g01030D	8	3	6	182	289	121	0.055015	0.019502	0.054382	1.71747	2.29954	1.14011	1.06499e-08	5.05532	up
BnaA01g01270D	12	7	0	201	216	186	0.148352	0.108829	0	3.66616	3.05516	3.3243	1.62279e-08	5.04952	up
BnaCnng29060D	98	83	29	2251	2074	2603	1.86541	2.06894	0.698297	50.099	40.7829	62.206	2.64816e-18	5.04901	up
BnaCnng03970D	0	15	0	278	196	94	0	0.422725	0	7.29297	4.52438	2.64854	4.02566e-06	5.04665	up
BnaC07g38760D	43	22	32	1722	817	720	0.710718	0.440297	0.688849	34.0983	14.4814	15.4233	2.80839e-05	5.04407	up
BnaAnng07460D	4	1	0	45	59	47	0.147828	0.002776	0	2.10551	2.44392	2.39254	7.81639e-08	5.04393	up
BnaC09g38450D	61	56	221	4140	4590	3712	1.81905	2.52402	12.8419	153.304	151.63	148.991	4.32006e-17	5.04366	up
BnaC05g50830D	0	0	6	75	89	68	0	0	0.154364	2.1009	2.19954	2.1153	6.17055e-08	5.02805	up
BnaC01g06510D	6	2	0	95	76	69	0.031021	0.01461	0	1.35743	0.968964	1.45317	2.53859e-07	5.02426	up
BnaCnng16180D	4	7	4	131	288	121	0.031216	0.116485	0.040827	1.67448	4.37878	2.10209	1.48025e-08	5.02393	up
BnaA06g36370D	20	13	11	693	343	401	0.123136	0.109527	0.083874	5.27799	2.29417	3.25787	7.34528e-08	5.02231	up
BnaA09g31660D	3	3	45	442	585	849	0.04068	0.053711	1.36835	11.066	12.9227	23.1034	1.97752e-08	5.01681	up
BnaC06g30410D	38	12	17	688	645	780	0.390503	0.138374	0.192384	7.33812	6.10128	8.94602	1.84354e-15	5.01467	up
BnaA02g27990D	6	0	4	98	125	96	0.060814	0	0.051549	1.15583	1.30986	1.22353	1.71455e-07	5.00909	up
BnaC02g12180D	36	84	29	1522	1555	2002	0.320783	0.975092	0.332247	16.2689	16.5389	23.371	4.46644e-19	5.00715	up
BnaA06g37010D	7	11	10	225	630	163	0.112171	0.33131	0.185576	5.42474	13.5768	4.50021	0.000833908	5.00041	up
BnaA02g32390D	11	3	12	144	191	491	0.737827	0.287593	1.04377	12.2208	14.3226	44.88	0.016198	4.99643	up
BnaC03g16740D	60	10	0	1054	453	470	1.11859	0.246866	0	23.2023	8.81693	11.107	0.000117086	4.99533	up
BnaC02g12390D	25	18	0	364	380	559	0.144045	0.129339	0	3.09802	2.80686	5.21068	6.67465e-11	4.98999	up
BnaC02g22000D	10	0	5	143	189	129	0.082317	0	0.043348	1.46925	1.75978	1.3653	8.33639e-08	4.98095	up
BnaA06g38980D	58	36	80	1966	2056	1806	1.08697	1.098	2.11564	46.5614	43.0411	45.9278	8.30373e-19	4.98015	up
BnaC04g56580D	3	13	0	207	166	168	0.031198	0.250069	0	7.14386	2.63818	6.74601	1.92131e-08	4.97683	up
BnaA08g24320D	68	42	16	2015	1215	709	1.20349	0.958476	0.346861	41.9449	22.4093	15.8833	1.71766e-05	4.97516	up
BnaA07g17250D	2	2	1	40	51	68	0.135271	0.178137	0.086069	3.21737	3.64533	5.86583	8.57589e-08	4.96807	up
BnaCnng02250D	24	10	12	443	498	492	0.358712	0.1955	0.216198	7.92018	7.7167	9.47225	9.34501e-13	4.96667	up
BnaC02g11990D	11	21	4	359	486	345	0.360893	0.828006	0.127695	14.369	17.5706	15.0228	9.34707e-12	4.95882	up
BnaC09g02040D	10	7	0	161	186	157	0.218635	0.215569	0	4.53786	4.63808	4.73501	6.96931e-08	4.93149	up
BnaCnng60310D	13	0	3	179	158	112	0.114268	0	0.024721	2.00981	1.57319	1.32784	1.6504e-07	4.9299	up
BnaA05g20270D	0	4	0	56	41	40	0	0.054972	0	0.841394	0.610706	0.679276	3.28957e-08	4.92678	up
BnaA01g28070D	21	8	14	760	90	414	0.255439	0.112421	0.205159	10.7819	1.11611	6.29855	0.0221297	4.91704	up
BnaC06g21340D	10	44	4	545	1061	366	0.777788	4.57756	0.408469	50.5227	86.9432	36.4487	1.11395e-07	4.91269	up
BnaC07g40250D	1	6	0	62	125	51	0.014039	0.134947	0	1.45627	2.68482	1.32272	1.10329e-07	4.91237	up
BnaC03g27420D	0	6	0	72	89	46	0	0.053975	0	0.87515	0.975473	0.496403	8.9139e-08	4.90245	up
Brassica_napus_newGene_2081	3	4	0	55	75	80	0.007508	0.01478	0	0.237371	0.286861	0.371103	2.19327e-07	4.89518	up
BnaC01g07370D	7	8	3	296	152	102	0.061318	0.101114	0.027045	3.78767	1.78948	1.39168	0.000248405	4.88696	up
BnaA05g19010D	149	181	42	4030	3528	3627	2.05359	3.30019	0.736509	64.435	49.816	62.1021	4.87601e-16	4.88129	up
BnaA09g21440D	3	6	4	141	129	137	0.165671	0.54355	0.42398	13.5224	10.865	14.0192	1.12457e-07	4.86426	up
BnaC09g48700D	117	29	69	1067	3248	2042	1.79269	0.578705	1.34545	19.1194	51.5058	39.3132	2.593e-07	4.86093	up
Brassica_napus_newGene_17569	96	83	42	1849	2159	2330	1.61165	1.82552	0.904624	36.4815	37.6417	49.3819	1.94588e-17	4.82175	up
BnaA02g13680D	523	699	107	7141	21566	10686	24.7837	43.44	6.5274	394.815	1053.51	634.386	1.76603e-06	4.80682	up
BnaCnng28160D	46	12	75	1596	1148	1170	0.63342	0.186472	1.28471	27.8839	19.3293	19.8336	8.2075e-18	4.80207	up
BnaC08g14130D	9	7	11	234	240	310	0.069904	0.068805	0.112448	2.37275	2.15293	3.37777	3.17051e-09	4.79719	up
BnaC05g09730D	8	9	27	391	441	506	0.14819	0.189547	0.618884	7.65325	8.16853	11.8695	3.11664e-12	4.78863	up
BnaA05g09560D	9	6	12	415	240	138	0.14683	0.12353	0.26031	8.82432	4.50093	3.15024	0.000105523	4.78448	up
BnaA06g29740D	2	5	0	47	100	60	0.024042	0.085254	0	0.734511	1.3943	1.02636	2.04204e-07	4.78254	up
BnaA05g08560D	72	28	40	1674	1320	881	2.58953	1.3036	1.86516	70.9348	49.4228	40.0608	7.75812e-15	4.77834	up
BnaC02g12200D	29	9	12	509	438	396	0.350728	0.126634	0.178988	7.38645	5.60536	6.1604	1.18659e-11	4.77587	up
BnaAnng13790D	3	2	1	60	50	53	0.052977	0.047982	0.02391	1.28484	0.944248	1.27882	2.06717e-07	4.77247	up
BnaC02g12370D	4	0	3	50	58	79	0.162834	0	0.151086	2.47795	2.53863	4.22714	3.48191e-07	4.77091	up
BnaC08g44350D	12	38	0	525	543	388	0.261531	1.09726	0	12.7703	12.0498	9.94357	1.67756e-12	4.76224	up
BnaA05g11170D	6	9	3	190	107	201	0.080678	0.168322	0.040696	3.45991	1.7145	3.92414	1.06421e-07	4.76126	up
BnaA03g27070D	5	10	35	457	585	498	0.042527	0.126419	0.514504	5.70299	6.41594	6.67588	3.37845e-13	4.75611	up
BnaA06g14020D	6	44	11	482	868	514	0.051174	0.719019	0.176456	8.02985	12.3582	9.06992	2.3518e-14	4.75141	up
BnaA05g14960D	9	4	6	237	178	107	0.152743	0.111493	0.141266	6.1491	4.12122	2.80786	9.92053e-08	4.74668	up
BnaC09g38510D	0	4	13	148	276	121	0	0.094822	0.398772	4.07376	6.87849	3.97123	2.97508e-08	4.73714	up
BnaA03g32690D	85	109	25	2807	1704	1434	0.470616	0.795468	0.179733	21.229	9.82038	10.0445	4.60483e-09	4.72427	up
BnaA09g53940D	7	7	0	61	240	84	0.109582	0.138381	0	1.31521	4.5002	1.90773	0.00296069	4.72354	up
BnaA04g02140D	13	8	29	551	491	395	0.228256	0.161988	0.725475	11.9318	9.79089	9.38775	2.20879e-12	4.72242	up
BnaA06g10430D	9	3	1	102	133	92	0.157527	0.051729	0.023396	2.46273	2.81168	2.40793	6.90073e-07	4.72128	up
BnaC04g08440D	47	13	63	1440	1076	885	0.662301	0.227645	1.16182	24.1353	15.931	15.9191	4.95293e-17	4.71974	up
BnaC09g01810D	54	0	0	372	371	457	1.0924	0	0	8.80437	7.75651	11.6392	3.75299e-10	4.71676	up
BnaC06g18370D	7	11	3	258	212	112	0.029625	0.064769	0.012771	1.47392	1.06957	0.68744	5.3668e-08	4.70966	up
BnaC03g00100D	0	30	3	219	674	144	0	0.863038	0.067484	5.485	15.2743	3.76913	0.00693807	4.70637	up
BnaCnng06210D	28	55	10	699	1460	497	0.563059	1.48354	0.261202	16.8525	31.1243	12.8751	1.39138e-06	4.70458	up
BnaCnng66010D	38	9	15	545	463	548	0.945665	0.285287	0.475443	15.9959	12.0095	17.2884	2.69588e-12	4.70398	up
BnaC06g40280D	12	0	6	132	174	146	0.367824	0	0.2326	4.86415	5.66801	5.78535	3.31596e-07	4.6999	up
BnaC06g16070D	0	0	6	40	62	79	0	0	0.334524	2.13223	2.96887	4.54232	2.36151e-07	4.69589	up
BnaC03g14600D	21	7	9	303	333	308	0.430422	0.191937	0.243963	7.43053	7.20479	8.09848	1.49154e-09	4.69507	up
BnaCnng41730D	26	22	11	462	733	394	0.894005	1.00744	0.457659	18.907	26.4801	17.2797	1.29207e-12	4.69467	up
BnaA03g04230D	87	42	25	1076	1643	1230	2.10183	1.32495	0.77838	30.659	41.353	37.6321	9.16457e-17	4.69228	up
BnaC05g50890D	13	5	0	129	142	158	0.372264	0.15171	0	4.04566	3.89525	5.21419	5.48763e-07	4.68754	up
BnaA08g11690D	0	8	2	70	199	42	0	0.248014	0.069072	2.19906	5.66255	1.4067	0.00629702	4.68669	up
BnaA09g53800D	0	0	9	73	126	78	0	0	0.13106	0.934092	1.48933	1.07113	2.26483e-07	4.68313	up
BnaC08g34400D	3	6	7	83	274	113	0.048098	0.157805	0.186188	2.68225	8.13374	4.36601	0.000130267	4.6829	up
BnaCnng78760D	5	3	0	73	58	64	0.0726	0.065572	0	1.40532	0.985185	1.32455	6.24945e-07	4.68047	up
Brassica_napus_newGene_7859	0	5	0	48	53	44	0	0.101632	0	0.861761	0.839574	0.855994	9.1126e-08	4.67506	up
BnaA10g11700D	11	0	6	136	174	115	0.473492	0	0.299154	5.34943	5.46308	4.99057	4.23297e-07	4.67257	up
BnaC08g37400D	6	135	7	889	2691	823	0.207543	7.10124	0.347146	41.5753	113.122	41.523	0.000631546	4.6587	up
BnaA07g15390D	0	0	6	51	69	59	0	0	0.157668	1.24042	1.46451	1.52136	1.56459e-07	4.6581	up
BnaA06g18620D	339	117	22	3122	5519	2931	4.73937	2.11626	0.376925	51.0849	79.7887	51.5064	1.68419e-14	4.65771	up
BnaC09g02470D	0	8	0	64	134	40	0	0.28508	0	2.72281	4.46232	1.55016	5.34376e-05	4.6546	up
BnaC09g01170D	8	9	0	120	216	104	0.086948	0.114587	0	1.5128	2.42374	1.41116	3.08981e-07	4.65384	up
BnaC06g34910D	8	4	0	91	114	83	0.135975	0.076478	0	2.03688	2.25168	1.98166	9.87417e-07	4.6511	up
BnaC02g12680D	65	38	5	663	1680	417	3.32523	2.50335	0.139389	10.6834	22.3768	9.39807	0.00138044	4.6504	up
BnaC02g35150D	20	10	17	676	270	258	0.425728	0.283149	0.459212	17.4188	6.12676	7.12184	0.00132364	4.64822	up
BnaA09g53430D	21	79	79	2667	1369	986	0.473493	2.47218	2.49034	76.949	35.3207	30.6559	9.53355e-05	4.64811	up
BnaA01g04650D	12	6	6	142	326	152	0.330716	0.220808	0.212951	4.74157	9.6294	5.45043	6.72605e-08	4.64041	up
BnaC09g00040D	16	0	16	234	357	229	0.317207	0	0.423583	6.30366	8.46148	6.64045	7.13612e-09	4.63507	up
BnaC05g18850D	5	4	0	66	82	71	0.066481	0.090148	0	1.29378	1.45874	1.50313	7.5039e-07	4.63364	up
BnaAnng29050D	11	11	3	152	384	122	0.452948	0.644794	0.116969	7.98077	17.8042	6.84141	0.000138708	4.63246	up
BnaA03g18130D	14	6	3	196	126	216	0.185874	0.102036	0.046834	3.24767	1.83711	3.84025	2.38851e-07	4.62668	up
BnaC07g37040D	29	0	0	70	277	267	0.887681	0	0	2.52931	8.89646	10.4277	0.00127951	4.62568	up
BnaA03g19560D	0	0	5	42	69	37	0	0	0.18643	1.43169	2.10368	1.37058	7.61467e-08	4.62052	up
BnaA06g19640D	0	8	0	78	84	62	0	0.135295	0	1.32285	1.25203	1.12361	3.44837e-07	4.6192	up
Brassica_napus_newGene_4557	0	11	3	89	107	185	0	0.110433	0.028979	0.900731	1.01813	2.13162	3.83161e-05	4.61004	up
BnaC03g27120D	0	4	2	58	65	46	0	0.059608	0.041832	1.09875	1.12027	0.864225	1.75482e-07	4.60597	up
BnaC09g39520D	27	21	27	574	827	535	0.105806	0.109608	0.135518	2.7426	4.26313	2.74468	1.19133e-13	4.60165	up
Brassica_napus_newGene_12172	0	10	11	158	112	297	0	0.292758	0.711703	2.67198	1.73452	5.56806	0.00107485	4.60147	up
BnaC09g42380D	14	0	0	96	135	65	0.166777	0	0	1.40603	1.75626	1.00407	2.09306e-06	4.59542	up
BnaC02g34740D	5	3	6	119	176	71	0.401603	0.242507	0.594503	3.60317	3.89107	1.95068	4.62525e-07	4.59319	up
BnaA09g05280D	7	33	15	668	453	352	0.053273	0.377612	0.164977	7.64219	4.32402	3.96862	3.05645e-11	4.59303	up
BnaA10g00460D	17	24	25	451	591	660	0.694038	1.27509	1.28841	21.51	24.8871	33.8019	5.32244e-13	4.59041	up
BnaA02g31800D	11	9	0	159	249	80	0.34456	0.299069	0	3.55789	5.00876	1.87065	7.38081e-07	4.58752	up
BnaCnng69860D	3	1	8	80	165	79	0.09868	0.034411	0.345827	3.26979	5.93637	3.43049	4.46028e-07	4.58579	up
BnaA04g29310D	28	12	3	397	334	257	0.518475	0.274001	0.049071	8.72526	6.48933	6.05812	2.5058e-09	4.58486	up
BnaC06g36040D	44	10	4	640	243	374	1.00062	0.27666	0.109212	17.1263	5.72293	10.725	0.000125629	4.57935	up
BnaC01g03770D	18	12	0	237	246	209	0.276732	0.245678	0	7.48966	5.56078	5.10675	6.61933e-08	4.57578	up
BnaA07g38030D	3	5	0	42	65	85	0.049553	0.101879	0	1.03305	1.61921	2.50598	1.42407e-06	4.56357	up
BnaAnng06600D	8	4	0	65	41	150	0.319577	0.198365	0	3.04508	1.68605	7.51631	0.0309525	4.56336	up
BnaA05g05340D	0	22	0	143	317	145	0	0.41333	0	2.48533	4.83868	2.70392	4.83787e-08	4.55844	up
BnaC02g11290D	9	11	10	214	251	280	0.10156	0.162864	0.138524	3.4883	3.55362	4.78567	1.86743e-08	4.55517	up
Brassica_napus_newGene_10757	3	0	6	81	82	64	0.072067	0	0.261555	3.38929	3.08281	2.89739	6.45157e-07	4.55294	up
BnaC09g50100D	0	9	5	107	227	60	0	0.539093	0.264802	6.35273	11.9318	3.80135	0.000187204	4.54903	up
BnaCnng60110D	3	6	0	112	62	45	0.063216	0.207131	0	4.06989	1.99617	1.74488	7.52599e-05	4.54881	up
BnaA09g23770D	9	28	7	422	421	279	0.085978	0.388113	0.083275	5.25329	4.62737	3.72815	2.36198e-10	4.54506	up
BnaA01g13630D	113	50	92	2299	1722	1977	1.80106	0.964757	1.9052	43.9451	29.5257	41.1179	5.37521e-16	4.53396	up
BnaC08g44880D	16	9	9	209	293	292	0.235719	0.162818	0.158859	3.62112	4.4979	5.45485	1.81601e-08	4.52918	up
BnaC02g03640D	8	3	7	132	163	132	0.072447	0.040228	0.080357	1.58713	1.72992	1.69261	5.8073e-07	4.52368	up
BnaAnng13800D	63	192	69	1699	5531	1290	1.97556	8.00252	2.80884	63.0207	181.316	51.3733	0.00797926	4.51384	up
BnaC09g42940D	29	52	1	614	915	452	0.475277	1.11395	0.020222	11.8135	15.5495	9.33777	2.35158e-13	4.51254	up
BnaC05g42130D	1	28	61	1028	718	619	0.014924	0.820994	1.78105	27.4842	16.9725	17.7808	5.29448e-15	4.50475	up
BnaA04g20350D	358	432	81	5505	9779	5324	7.93092	12.5602	2.30029	142.274	223.316	147.744	2.23006e-12	4.50087	up
BnaC03g58210D	43	42	36	875	1166	836	2.5613	3.28746	2.62311	60.2876	67.6926	61.8308	2.67425e-15	4.49145	up
BnaAnng37920D	72	5	7	572	402	682	2.29171	0.176505	0.278093	21.4787	13.3484	27.5046	8.33492e-09	4.48929	up
BnaC03g45960D	65	21	6	570	745	630	2.29777	0.969617	0.247975	23.6656	27.3162	28.0585	1.43439e-12	4.4875	up
BnaC02g15470D	38	13	64	560	656	1440	0.474271	0.199701	1.0265	8.22358	8.50953	22.7145	0.00324449	4.48592	up
Brassica_napus_newGene_14788	8	5	41	373	463	512	0.07915	0.067935	0.881606	5.43835	5.59216	7.68338	2.04362e-11	4.48076	up
BnaA04g14000D	42	6	7	389	488	277	3.6585	0.597046	0.739332	40.0053	44.4368	30.6524	1.36941e-09	4.47811	up
BnaAnng02380D	100	28	30	1109	1230	1063	1.09818	0.39501	0.416052	14.4412	14.2142	14.8845	3.46436e-15	4.47718	up
BnaA10g02520D	4	6	0	50	119	64	0.0376	0.096387	0	0.900074	1.5708	1.04337	9.80502e-07	4.47519	up
BnaA03g47670D	15	27	0	354	461	176	0.130494	0.309085	0	3.78233	4.19778	1.95511	2.30651e-09	4.47347	up
BnaC01g04160D	0	5	10	137	147	106	0	0.109027	0.224626	2.79712	2.63365	2.29404	4.13499e-07	4.47293	up
BnaC06g30250D	11	10	42	889	348	307	0.325756	0.41458	1.68398	32.8291	11.3459	12.1601	0.00331691	4.46987	up
BnaA05g12160D	15	16	11	586	223	159	0.277095	0.377845	0.263556	13.0613	4.39701	3.8104	0.0158238	4.46832	up
BnaC09g01400D	12	17	6	325	297	192	0.304454	0.563737	0.170427	9.71067	7.83681	6.14839	1.60321e-08	4.46391	up
BnaA01g26730D	29	8	107	1019	1076	1378	0.29824	0.108767	1.43014	12.3056	11.4857	17.8692	4.18656e-16	4.45977	up
BnaC01g05180D	3	24	0	387	144	117	0.030028	0.477109	0	6.86401	2.23435	2.22469	0.010797	4.45481	up
BnaA06g02970D	67	11	87	819	1062	1804	1.25456	0.262975	2.09096	17.9361	20.5489	42.4359	7.88573e-05	4.45367	up
BnaC04g22860D	9	12	7	201	284	171	0.119414	0.227615	0.115756	3.47002	4.33133	3.17831	9.06402e-08	4.4509	up
BnaCnng01340D	62	47	21	1084	1007	782	0.446032	0.447689	0.188944	10.1912	8.37316	7.89489	8.38181e-15	4.45058	up
BnaA01g31020D	14	4	2	119	135	154	0.392103	0.113068	0.063907	3.91872	3.90819	5.43182	1.76583e-06	4.44777	up
BnaC08g10960D	0	12	0	154	87	56	0	0.128278	0	1.57676	0.785335	0.604353	0.000161788	4.44645	up
BnaCnng29110D	50	40	12	662	946	628	0.605361	0.643779	0.17543	10.5715	13.4745	10.6924	1.80416e-13	4.43366	up
BnaC07g42360D	23	4	23	259	270	541	0.504912	0.107354	0.623806	6.62146	6.10854	14.853	0.000399638	4.42608	up
BnaC02g12830D	125	15	59	941	1046	2048	1.87365	0.544936	1.75869	15.3021	14.7572	34.9471	0.000528629	4.42531	up
BnaA06g37870D	5	7	0	82	129	57	0.088254	0.173635	0	2.09446	2.92086	1.56567	1.4548e-06	4.41862	up
BnaA03g17040D	30	30	43	816	1001	577	1.26899	1.65143	2.36133	40.7758	44.1984	30.9734	3.39401e-14	4.41814	up
BnaA06g26800D	15	3	37	615	366	294	0.188451	0.040362	0.626964	9.53996	5.00638	4.89231	2.9346e-07	4.41669	up
Brassica_napus_newGene_1999	5	4	2	64	62	106	0.085637	0.095065	0.023807	1.81455	1.39487	3.00955	4.48612e-06	4.41215	up
BnaA06g06170D	6	37	0	314	467	241	0.12936	1.12466	0	8.5253	11.2094	7.02813	1.43282e-09	4.41126	up
BnaC02g13200D	78	83	35	1211	2083	1085	0.83054	1.16445	0.474044	16.6958	25.1925	15.8069	8.26469e-16	4.40599	up
Brassica_napus_newGene_2191	6	16	38	482	603	375	0.135901	0.453435	1.24498	15.2934	16.6725	12.018	1.15394e-11	4.40499	up
BnaA10g05120D	5	18	0	133	249	150	0.097974	0.500293	0	3.36174	5.56535	4.05635	3.07619e-07	4.40445	up
Brassica_napus_newGene_9525	0	0	9	87	79	59	0	0	0.247164	2.27661	2.29843	1.80278	6.82211e-07	4.40148	up
BnaC07g22060D	6	0	3	58	72	53	0.075704	0	0.037521	1.00093	1.0852	0.98641	1.4549e-06	4.38953	up
BnaA06g14240D	0	0	7	41	59	71	0	0	0.158846	0.972427	1.29819	1.8662	4.6822e-07	4.38839	up
BnaC05g50000D	0	10	21	473	171	108	0	0.386489	0.757722	14.0787	4.45838	3.46517	0.0315819	4.38589	up
Brassica_napus_newGene_19411	3	3	5	91	81	75	0.033914	0.044507	0.087229	1.7732	1.40428	1.56218	1.4548e-06	4.38504	up
BnaC03g70700D	84	169	59	1687	4408	1193	3.68551	9.79249	3.35493	86.9257	200.713	65.9891	0.00104581	4.38305	up
BnaA06g14930D	15	0	6	180	73	150	0.357745	0	0.17171	5.18963	1.8535	4.66727	4.37457e-05	4.38113	up
BnaA03g38380D	53	1	0	382	252	319	0.744943	0.014309	0	6.28499	3.66688	5.62831	3.64711e-08	4.37869	up
BnaA10g05300D	5	5	10	108	158	182	0.08472	0.100973	0.214555	2.21038	2.92501	3.9967	7.06512e-07	4.37824	up
BnaA01g26820D	40	62	13	901	821	758	0.224169	0.46382	0.093994	6.02211	4.85014	5.44312	5.60919e-14	4.376	up
BnaA07g27260D	1	0	9	118	63	55	0.047265	0	0.881766	11.1929	5.21787	5.54396	1.7344e-05	4.37145	up
BnaC03g31520D	10	2	4	80	162	86	0.126791	0.017901	0.052802	1.25977	2.25578	1.44586	2.45776e-06	4.36607	up
BnaC03g38480D	36	25	3	372	568	365	0.528537	0.484974	0.038746	6.45548	8.7238	6.81632	4.04352e-10	4.36054	up
BnaAnng28430D	0	12	0	74	116	90	0	0.24692	0	1.62151	2.3334	2.02906	1.19345e-06	4.35396	up
BnaC04g00350D	90	51	17	1356	778	984	0.875554	0.625361	0.187762	15.1969	7.69753	11.7954	2.04333e-10	4.35341	up
BnaA02g00670D	5015	89	290	53948	18335	22724	75.0928	1.74791	5.597	942.296	282.938	426.194	0.00627391	4.35012	up
BnaC04g03280D	4	5	15	137	133	258	0.252591	0.41327	1.33808	11.253	9.64425	22.8497	9.25616e-05	4.34417	up
BnaCnng02040D	117	74	106	1935	2287	2047	0.755727	0.62138	0.879193	16.2092	16.8726	18.1773	4.1492e-15	4.34325	up
BnaC02g18670D	24	8	3	233	248	194	1.1534	0.47439	0.162786	13.212	12.4381	11.8262	3.19451e-07	4.34323	up
BnaA08g15730D	34	36	11	559	409	671	0.337456	0.473236	0.105758	5.862	3.88208	7.72631	7.73305e-10	4.33929	up
BnaA10g13600D	4	1	3	44	52	65	0.275472	0.019683	0.227549	3.84929	3.96481	6.11353	1.20741e-06	4.3325	up
BnaCnng19200D	66	68	23	1005	1631	688	0.818036	1.10315	0.343792	14.8367	21.3276	10.9183	1.01801e-11	4.33091	up
BnaA06g31640D	15	30	14	670	362	243	0.517567	1.48729	0.66074	30.768	14.6863	11.9407	0.000216683	4.33079	up
BnaA06g36310D	0	5	69	856	973	6	0	0.052398	0.879417	9.89804	9.93763	0.073835	0.0497296	4.32374	up
BnaC08g39210D	0	26	2	241	369	58	0	1.56634	0.079546	13.2212	17.8929	3.41119	0.00276193	4.32355	up
BnaA09g01020D	7	6	5	106	134	131	0.257462	0.299236	0.232863	5.2721	5.91539	6.98454	2.04187e-06	4.31602	up
BnaAnng41370D	3	21	18	425	321	205	0.058628	0.661383	0.550356	12.4009	8.27268	6.39762	4.1067e-09	4.31284	up
BnaC02g13250D	867	664	98	7793	7282	15780	10.0177	10.065	1.45609	105.044	86.723	228.418	0.000875792	4.30873	up
BnaAnng29060D	41	10	7	266	657	195	0.938369	0.28651	0.178606	7.13398	15.576	5.61104	0.000669678	4.28984	up
Brassica_napus_newGene_4926	166	0	1	872	1055	880	2.11952	0	0.006962	10.547	10.6877	10.7852	7.70585e-13	4.28915	up
BnaC01g40110D	0	0	17	101	169	124	0	0	0.263007	1.47912	2.19382	1.96202	8.41376e-07	4.2833	up
BnaC03g08060D	161	35	194	4843	1541	1388	1.91028	0.456868	2.94876	68.1228	19.3202	21.1903	0.0311508	4.27305	up
BnaCnng19230D	22	6	9	212	276	215	1.02293	0.319435	0.513193	11.709	13.4544	12.7358	2.72733e-07	4.27033	up
BnaC01g15700D	3	0	31	183	269	297	0.082362	0	1.63486	8.72508	11.3124	15.1769	4.52964e-08	4.26949	up
BnaC04g39650D	99	19	63	1703	638	1060	2.06781	0.507954	1.69893	41.5531	13.7456	27.7606	0.000142731	4.269	up
BnaC08g15830D	81	83	68	2555	1142	964	1.38563	1.89442	1.50086	43.0159	17.8269	18.6951	0.00108587	4.26761	up
BnaC07g15860D	8	6	8	190	136	116	0.227238	0.245391	0.186885	3.34567	1.8847	2.09761	1.55627e-06	4.26328	up
BnaC03g48090D	141	53	18	1041	1557	1280	3.81928	1.72755	0.538997	29.8966	40.5318	45.2896	3.25828e-14	4.25689	up
BnaCnng01480D	14	16	3	224	231	189	0.128304	0.192066	0.023844	2.39484	2.17581	2.16737	3.82253e-07	4.25598	up
BnaC05g17480D	47	21	64	1219	905	557	0.766403	0.292027	1.16669	19.3026	11.8786	8.56168	6.83447e-09	4.25571	up
BnaC08g44230D	0	0	22	163	152	175	0	0	0.482008	3.24009	2.67047	3.7326	5.17938e-07	4.25474	up
BnaC09g02730D	17	29	39	583	691	506	0.367816	0.847392	1.12156	15.4519	16.1803	14.3767	4.38673e-12	4.24299	up
BnaA03g54180D	6	10	24	251	407	206	0.218384	0.515878	1.31051	12.6723	18.1916	11.1654	1.85056e-08	4.23875	up
BnaA04g00200D	14	31	5	234	669	149	0.268894	0.759791	0.104619	5.24513	13.2576	3.57291	0.00927518	4.2324	up
Brassica_napus_newGene_14212	4	4	0	40	56	53	0.059656	0.081438	0	0.708626	0.884457	1.01453	1.38141e-06	4.22908	up
BnaA03g32680D	9	5	6	197	95	88	0.515327	0.342877	0.408075	13.5859	5.74945	6.50558	0.000175061	4.22771	up
BnaA04g23950D	27	9	11	378	146	316	1.01847	0.445793	0.542367	17.1194	5.83791	15.3647	8.11376e-05	4.22599	up
Brassica_napus_newGene_2712	0	39	0	188	419	232	0	0.749206	0	3.2282	6.36314	4.2775	2.52439e-08	4.21394	up
BnaA07g20670D	16	18	3	251	224	219	0.184653	0.323586	0.020369	2.71723	2.09335	2.19981	3.07485e-07	4.21252	up
BnaC04g41050D	150	44	21	2237	702	762	2.91139	1.09727	0.495629	51.1576	14.1777	18.8424	0.0241564	4.2084	up
BnaA07g36910D	53	34	21	627	678	692	1.16569	0.971249	0.596495	16.133	15.4336	19.1349	5.48125e-12	4.20813	up
BnaC04g44310D	28	26	11	411	392	411	0.77272	0.945371	0.373081	13.3222	11.228	14.3025	1.92088e-09	4.20283	up
BnaC04g36130D	6	14	5	143	125	214	0.234071	0.798528	0.263851	7.23907	5.58384	11.6837	1.4549e-06	4.19931	up
BnaC04g00270D	7	5	3	122	71	82	0.142237	0.124444	0.061178	3.32466	1.70607	2.39031	5.45768e-06	4.19587	up
BnaA08g15530D	15	13	27	541	236	288	0.13366	0.153596	0.315272	5.88109	2.26745	3.36237	6.02225e-05	4.18592	up
BnaC04g09650D	173	130	106	4504	1740	1307	6.26993	6.15731	4.9576	190.864	65.1359	59.4384	0.0164884	4.17494	up
BnaA08g08410D	7	0	5	99	83	36	0.055083	0	0.047384	1.32253	0.849557	0.407794	1.41772e-05	4.17401	up
BnaA06g16930D	5	12	4	152	166	94	0.210435	0.713326	0.185154	8.45152	8.11469	5.5756	2.26725e-06	4.16919	up
BnaA04g12490D	14	44	6	472	707	115	0.180148	0.772152	0.094437	7.48094	9.91188	1.95399	0.00311124	4.16413	up
BnaA05g02100D	0	1	9	73	69	67	0	0.000191	0.301343	2.39493	1.99272	2.20593	1.85204e-06	4.16012	up
BnaC06g37440D	16	0	17	182	182	230	0.442453	0	0.534867	5.45968	5.35421	8.22365	1.01244e-06	4.15765	up
BnaC09g39020D	0	5	6	49	75	100	0	0.133208	0.175308	1.43977	1.93627	3.14885	3.40821e-06	4.15737	up
BnaA01g36950D	37	4	8	210	216	368	0.394134	0.050767	0.110118	2.88865	2.7911	5.20515	2.04272e-05	4.15666	up
BnaA02g13360D	4	0	11	146	84	62	0.264245	0	1.17788	14.8137	7.54695	6.75133	3.95809e-05	4.1564	up
BnaAnng32300D	5	5	8	126	139	84	0.076313	0.190719	0.149903	2.5668	2.47043	1.76566	3.32211e-06	4.15385	up
BnaC04g39510D	319	88	227	5996	2287	2911	4.03225	1.46032	3.71555	88.6476	29.8766	46.2126	0.00088547	4.1515	up
BnaA06g04770D	9	24	0	175	317	144	0.097635	0.358628	0	3.5224	4.84328	2.05783	4.99983e-07	4.14875	up
BnaCnng77410D	27	13	2	217	234	253	0.329984	0.206296	0.029263	3.16322	3.00968	3.95966	6.73591e-07	4.14143	up
BnaA04g00850D	4	7	9	140	146	104	0.021691	0.051853	0.063444	1.75785	1.54484	1.12402	2.65284e-06	4.1412	up
BnaA03g12010D	286	167	242	6800	3180	2610	3.87553	2.95118	4.51225	108.864	46.5241	65.3689	0.000875931	4.13731	up
BnaCnng33790D	22	12	14	313	337	219	0.067759	0.444233	0.596057	1.43624	1.09987	0.996939	7.46825e-08	4.13707	up
BnaUnng03150D	10	4	0	82	59	85	0.496808	0.214742	0	4.90938	3.1225	5.5199	1.05126e-05	4.13669	up
BnaA07g12210D	70	191	3	1140	3519	572	5.56516	19.9328	0.230754	105.737	288.351	56.9721	0.0402206	4.13372	up
BnaC06g15630D	6	11	11	139	229	173	0.035719	0.151488	0.264178	2.27055	2.38088	2.05901	9.83928e-07	4.13352	up
BnaA03g18090D	3	9	2	87	124	60	0.042548	0.1599	0.031634	1.53561	1.92342	1.13478	3.62899e-06	4.132	up
BnaA09g09160D	0	11	0	59	97	65	0	0.261809	0	1.23767	1.79755	1.45985	2.40588e-06	4.12973	up
BnaCnng70840D	1	2	9	85	68	84	0.026061	0.052117	0.276569	2.6176	1.84532	2.77306	3.20277e-06	4.12847	up
Brassica_napus_newGene_243	3	4	20	152	183	196	0.040012	0.069149	0.337502	4.63283	4.88344	6.52381	8.92646e-07	4.12315	up
BnaA07g01220D	14	18	10	207	345	226	0.73336	1.27853	0.655058	13.0704	19.255	15.3238	1.59725e-07	4.11895	up
BnaA01g27010D	47	8	29	458	271	668	0.634634	0.141236	0.501381	7.27508	3.79666	11.3975	0.000409846	4.11713	up
BnaA06g05920D	4	5	0	50	52	54	0.143572	0.236352	0	2.42325	2.22525	2.78252	2.68251e-06	4.11041	up
BnaA05g15980D	25	16	68	546	739	768	0.500559	0.267454	2.22098	9.03172	10.3603	12.829	3.096e-12	4.10767	up
BnaC06g40470D	50	8	29	464	425	568	0.72364	0.135724	0.539537	7.97795	6.46411	10.4811	6.38155e-10	4.10447	up
BnaAnng34630D	165	418	68	2904	6023	3297	5.02816	16.7727	2.68083	103.588	189.841	126.302	5.35248e-12	4.10413	up
BnaAnng41940D	30	0	14	264	154	287	1.28168	0	0.786261	13.4278	6.89655	15.6616	1.14691e-06	4.10204	up
BnaA03g57880D	4	0	6	63	72	47	0.09161	0	0.206076	2.21586	2.23751	1.76094	2.90561e-06	4.10165	up
BnaA02g01450D	4644	2896	5916	62388	77707	100461	53.8603	44.41	89.4341	840.764	925.22	1453.61	0.000611203	4.0993	up
BnaC03g73610D	47	34	0	669	365	307	0.414635	0.390941	0	7.01718	3.38386	3.45885	2.98375e-05	4.09648	up
BnaC02g31500D	144	148	365	3488	2302	6035	2.60005	3.53167	8.5951	73.8238	43.1074	137.621	0.00148488	4.09125	up
Brassica_napus_newGene_15930	35	18	30	440	499	509	0.577193	0.377437	0.649249	9.1388	9.15841	11.3689	4.7156e-10	4.08589	up
BnaC06g11270D	11	2	2	91	85	62	0.242418	0.035835	0.069008	2.50991	2.07881	1.9158	1.16947e-05	4.07726	up
BnaC08g43760D	27	18	0	293	210	221	0.111321	0.096806	0	1.48043	0.923974	1.1972	7.61247e-07	4.06935	up
Brassica_napus_newGene_3904	41	8	63	491	278	1115	2.67034	0.673368	5.25193	37.4634	18.7381	91.4269	0.0452657	4.06647	up
BnaC02g13520D	43	12	21	417	351	471	0.352474	0.123353	0.214629	3.99641	2.969	4.83823	5.86059e-09	4.0663	up
Brassica_napus_newGene_14005	0	7	6	89	82	79	0	0.102957	0.105197	1.58913	1.31477	1.66023	3.86974e-06	4.06476	up
BnaC02g11920D	17	13	9	210	256	204	0.190898	0.186764	0.124886	2.99323	3.4272	3.45864	7.98886e-07	4.06433	up
BnaCnng41700D	113	93	22	1378	1184	1224	0.616369	0.664398	0.146704	8.79948	6.54432	8.72466	1.70522e-13	4.06375	up
BnaC04g52820D	4	15	0	110	178	64	0.155813	0.732585	0	5.04312	7.23774	3.16266	4.38087e-06	4.06119	up
BnaA04g14490D	32	8	19	318	197	433	0.889678	0.29542	0.686096	10.4623	5.7167	15.3134	6.98669e-05	4.05684	up
BnaC03g46110D	11	9	3	121	136	127	0.071977	0.070449	0.025744	0.937563	0.931755	1.05239	7.49705e-06	4.05518	up
BnaA06g30050D	7	39	22	532	371	353	0.084764	1.26238	0.380942	10.1443	6.82796	9.0232	1.38463e-09	4.05291	up
BnaC09g00800D	18	0	0	75	107	76	0.065667	0	0	0.334664	0.421484	0.360431	2.37181e-05	4.05247	up
BnaC09g01720D	6	0	3	43	54	47	0.09545	0	0.049463	0.95482	1.04988	1.09756	3.15327e-06	4.05205	up
BnaA02g28130D	2	11	3	63	55	161	0.040195	0.382531	0.073221	2.04372	1.58854	5.6672	0.0290068	4.04098	up
BnaC09g04440D	31	44	51	595	891	767	0.690108	1.29755	1.48628	15.7019	20.7995	21.7453	2.46649e-12	4.04084	up
BnaC04g54950D	46	6	11	382	303	279	1.96027	0.278072	0.470631	19.2761	13.539	15.2091	1.27574e-07	4.03279	up
BnaA04g01660D	9	6	0	92	73	69	0.141307	0.133521	0	1.87441	1.30462	1.49978	1.31815e-05	4.01923	up
BnaC02g11560D	1066	275	212	7755	5311	10110	7.04382	2.3826	1.80314	67.3441	40.2334	93.9276	3.88939e-06	4.01548	up
BnaA02g32400D	8	6	14	162	182	141	0.060018	0.063435	0.137947	1.59746	1.75685	1.54746	3.19518e-06	4.00163	up
BnaCnng02370D	76	128	16	1213	1688	828	0.665205	1.47934	0.170858	12.4686	15.3816	9.18988	1.33971e-13	3.99536	up
BnaA08g18210D	36	46	14	502	168	833	0.602216	1.05164	0.284211	10.4931	3.11588	18.8037	0.0325759	3.99489	up
BnaC04g40520D	20	14	5	230	198	188	0.618839	0.553517	0.164585	8.47785	6.45904	7.44836	2.33647e-06	3.9924	up
BnaC02g40180D	24	33	29	747	459	265	0.933236	1.71678	1.51377	30.6044	17.0706	11.9429	0.000172866	3.98968	up
BnaA07g20840D	3	9	12	78	255	109	0.015821	0.083054	0.112283	0.714242	2.05896	1.06711	0.000424688	3.98515	up
BnaA06g13380D	25	14	5	279	213	188	0.489292	0.34741	0.105372	6.57939	4.448	4.75483	1.61445e-06	3.98239	up
BnaAnng30080D	2	3	6	48	87	60	0.163611	0.326336	0.668767	5.31421	8.66323	7.25517	4.08908e-06	3.9822	up
BnaCnng01330D	31	13	10	214	300	315	0.542189	0.279303	0.206	4.44224	5.46972	7.00204	4.1385e-07	3.97365	up
Brassica_napus_newGene_16095	23	11	10	206	121	336	0.125145	0.081217	0.072474	1.36071	0.702839	2.389	0.0033792	3.97344	up
Brassica_napus_newGene_14178	9	3	3	87	81	62	0.196546	0.095209	0.077724	2.71788	2.26901	2.00142	1.40839e-05	3.96963	up
Brassica_napus_newGene_11527	11	20	0	133	222	153	0.123769	0.332825	0	1.88189	2.73891	2.40288	4.0906e-06	3.9681	up
BnaA02g06220D	2	0	6	41	65	34	0.061269	0	0.200411	1.46222	2.04647	1.28091	1.4317e-06	3.96417	up
BnaAnng41790D	19	11	7	158	226	192	1.11458	0.775831	0.415289	13.513	17.0942	17.5028	3.58401e-06	3.9572	up
Brassica_napus_newGene_3732	5	3	14	110	168	103	0.04973	0.032632	0.217585	1.91763	2.62637	1.91717	6.03821e-06	3.95586	up
BnaC09g01340D	18	12	39	293	453	417	0.310514	0.261799	0.867889	6.10782	8.2658	9.40378	9.07353e-09	3.95475	up
BnaC06g40450D	38	56	18	700	647	474	0.478386	0.927875	0.286167	10.4345	8.51281	7.59555	7.85386e-11	3.95176	up
Brassica_napus_newGene_8755	0	14	3	95	107	97	0	0.419368	0.061582	2.63028	2.60361	2.87099	7.00959e-06	3.94751	up
BnaC03g76570D	0	9	8	104	94	102	0	0.142425	0.128622	1.65528	1.21568	1.593	6.92252e-06	3.94613	up
BnaC03g27450D	4	5	5	54	103	76	0.052826	0.069962	0.069276	0.738362	1.44448	1.33347	8.44015e-06	3.9439	up
Brassica_napus_newGene_14583	14	3	0	70	74	88	0.143469	0.04459	0	1.09345	0.968874	1.38186	3.07815e-05	3.931	up
BnaA09g07870D	86	0	75	1140	757	568	1.69068	0	1.89431	26.146	15.3333	13.9684	9.72758e-08	3.92722	up
BnaA06g10330D	12	20	37	272	452	427	0.490259	1.09187	2.05543	13.833	20.3074	23.3274	1.09487e-08	3.91077	up
BnaC04g50170D	17	14	0	154	192	115	0.225273	0.249434	0	2.51399	2.7676	2.01676	1.09555e-05	3.90247	up
BnaA03g11320D	31	88	0	903	564	420	0.640895	2.57111	0	24.2157	12.7292	11.6207	2.69645e-06	3.90229	up
BnaCnng01840D	199	199	57	1943	3738	1465	2.84175	6.64437	1.04321	32.4983	55.2747	26.3043	3.17173e-07	3.90119	up
BnaCnng02430D	10	4	7	79	63	164	0.172878	0.076263	0.146477	1.61168	1.1348	3.58975	0.0104886	3.8987	up
BnaA06g22030D	30	32	18	720	269	240	0.424048	0.698035	0.306126	16.7733	4.84356	5.39337	0.0159907	3.89842	up
BnaA09g22870D	9	19	2	181	164	127	0.161092	0.39816	0.028558	3.99003	3.44765	3.20886	6.75425e-06	3.89795	up
BnaA08g04730D	52	20	37	497	604	548	0.836171	0.408649	0.781932	16.69	16.3289	18.1833	5.67793e-10	3.89664	up
BnaA06g11380D	6	9	8	91	180	105	0.185675	0.371628	0.321967	3.50427	6.15038	4.32214	9.0322e-06	3.89607	up
Brassica_napus_newGene_12636	23	9	16	167	371	200	0.614901	0.317221	0.558561	5.92254	11.4209	7.58166	1.13378e-06	3.88608	up
BnaC09g00370D	41	22	38	480	615	459	0.545895	0.382712	0.646372	7.54671	8.55815	7.76149	9.74029e-10	3.88044	up
BnaC05g47800D	22	0	2	107	116	90	0.775611	0	0.062992	4.5743	4.37257	4.12693	4.62604e-05	3.87944	up
BnaA03g04420D	3	6	3	50	76	64	0.034615	0.113299	0.064907	0.999848	1.44261	1.47689	8.18168e-06	3.87497	up
Brassica_napus_newGene_7009	3	11	0	71	107	48	0.067962	0.466366	0	3.04217	4.13253	2.19271	9.39489e-06	3.87441	up
BnaC05g50700D	13	0	0	54	54	54	0.516729	0	0	2.51614	2.25104	2.7443	2.49041e-05	3.8716	up
BnaC06g03700D	35	18	0	214	251	267	0.534422	0.361253	0	3.83414	3.96916	5.12488	2.43294e-06	3.87134	up
BnaC05g01000D	130	51	79	1225	845	1635	2.10004	1.03135	2.35767	18.2257	11.0543	25.8381	8.18257e-06	3.86216	up
BnaA08g00700D	12	0	5	57	112	70	0.593125	0	0.280978	3.39473	5.90641	4.45635	2.47566e-05	3.8616	up
BnaCnng42140D	22	53	94	762	1122	889	0.29562	0.965718	1.65925	12.5057	17.0472	15.7866	1.11441e-12	3.86142	up
BnaA07g16120D	16	27	20	313	541	167	0.956939	2.16385	1.58715	23.0684	35.2865	13.1966	2.01605e-05	3.85751	up
BnaA03g57280D	202	127	177	1943	2027	3452	5.70055	4.70246	6.45502	66.6196	60.7605	129.396	2.34519e-05	3.8557	up
BnaC07g07320D	16	8	16	177	222	200	0.352479	0.262706	0.500374	5.89661	6.63063	7.25758	3.95621e-06	3.8474	up
BnaA03g19880D	82	23	65	724	859	885	1.4898	0.528562	1.63388	13.5868	14.3794	17.8139	1.68585e-11	3.84336	up
BnaC05g48250D	58	241	3	1291	2209	1263	1.00624	5.4995	0.05447	26.2781	39.7379	27.6105	3.27853e-13	3.84068	up
Brassica_napus_newGene_9200	37	16	4	360	184	225	0.797743	0.398049	0.033937	9.81706	4.49302	6.40135	4.69378e-06	3.83931	up
BnaA06g14170D	17	4	8	78	158	170	2.16291	0.667397	1.39193	12.1986	21.8637	28.6967	2.16414e-05	3.83895	up
BnaC04g53640D	18	8	6	171	75	189	0.392798	0.220498	0.143982	4.43087	1.72039	5.27426	0.000547387	3.83679	up
BnaA06g18900D	152	41	332	2074	1449	4241	2.82321	0.996646	7.98755	45.2	27.8906	99.2532	0.013546	3.83487	up
BnaC02g13310D	4	3	2	43	52	37	0.321898	0.31053	0.221627	4.44103	4.79101	4.08171	3.88939e-06	3.83468	up
BnaA03g28030D	14	10	6	129	165	140	0.231908	0.22467	0.126315	2.62524	2.97915	3.06726	1.50789e-05	3.83311	up
BnaC07g22610D	5	5	6	78	75	87	0.055063	0.077067	0.088176	2.64666	1.9646	3.99726	1.79723e-05	3.83311	up
BnaC04g44350D	14	0	10	152	86	96	0.392168	0	0.338697	5.15542	2.56415	3.4905	2.96239e-05	3.82934	up
BnaC07g44090D	11	7	8	115	120	141	0.211342	0.161023	0.192304	2.68982	2.47484	3.5321	1.99521e-05	3.82713	up
BnaA09g49270D	0	34	0	117	361	97	0	2.29911	0	7.03479	19.255	6.28105	0.0103927	3.82637	up
Brassica_napus_newGene_7309	37	23	0	244	441	161	0.20792	0.160317	0	2.29398	4.50973	1.65497	3.2042e-06	3.82495	up
BnaC03g25000D	0	21	10	247	173	89	0	1.00079	0.430752	10.5148	6.4911	4.04632	6.16863e-05	3.82466	up
BnaC05g25600D	108	42	112	879	734	2075	0.559055	0.257837	1.21569	4.97555	3.62181	12.3754	0.0242259	3.82236	up
BnaC04g21760D	2	24	7	149	235	148	0.063512	1.08234	0.272167	6.0486	8.43326	6.4656	3.86025e-06	3.81862	up
BnaCnng01540D	0	0	12	57	102	46	0	0	0.744332	2.21817	3.13457	1.77466	5.53475e-06	3.81787	up
BnaCnng02070D	123	33	74	837	731	1557	1.87499	0.657461	1.45405	14.9321	11.5172	29.8471	0.00121869	3.81189	up
BnaC03g26470D	8	0	7	74	84	56	0.090201	0	0.105819	1.13994	1.15167	0.881908	1.98038e-05	3.81188	up
BnaC05g01280D	14	12	16	252	203	164	0.071704	0.077785	0.105303	1.54098	1.09601	1.07086	3.81636e-06	3.8	up
BnaA06g25920D	250	117	109	2103	2101	2333	3.2828	2.0151	1.84209	32.333	28.542	38.5109	7.08601e-12	3.79533	up
BnaCnng64810D	0	7	12	160	115	37	0	0.075327	0.140244	1.77184	1.1224	0.428661	0.00419511	3.79423	up
BnaC09g02310D	9	15	9	149	251	103	0.164265	0.361292	0.211002	3.18778	4.73844	2.38903	7.24536e-06	3.79044	up
Brassica_napus_newGene_13006	31	47	20	430	621	397	0.409757	0.972959	0.337616	7.36109	9.31508	6.97253	3.72067e-09	3.78931	up
BnaC05g01170D	12	14	0	131	159	78	0.312962	0.516806	0	4.63164	4.9014	2.98481	2.39908e-05	3.78826	up
BnaA06g11630D	278	24	62	2377	805	1370	2.5047	0.280156	0.717975	24.9923	7.47692	15.4641	0.00323141	3.78465	up
Brassica_napus_newGene_15722	0	11	4	79	94	65	0	0.412602	0.156072	2.87817	3.0164	2.53169	1.19994e-05	3.77987	up
BnaA07g10300D	433	136	277	5579	3301	2766	5.95815	2.41839	4.86631	88.7316	46.6402	47.4221	3.11829e-06	3.77957	up
BnaC09g50000D	48	0	3	293	218	107	1.0418	0	0.057049	7.48441	4.91739	2.93644	0.00022248	3.77557	up
BnaC09g41160D	0	9	2	41	98	39	0	0.06808	0.01652	0.299547	0.662238	0.300136	6.86586e-05	3.77472	up
BnaC05g38930D	11	0	11	84	66	146	0.239924	0	0.378947	1.99536	1.32833	3.72349	0.00158578	3.77377	up
BnaA07g04240D	53	34	33	400	759	540	0.781987	0.644038	0.625816	6.8799	11.531	9.973	1.04368e-09	3.77346	up
BnaC06g05920D	8	0	22	158	180	115	0.31385	0	1.20812	8.1178	8.16827	6.3387	1.01531e-05	3.77333	up
Brassica_napus_newGene_17546	31	33	96	1042	946	455	0.986004	1.38556	4.00371	39.5777	31.7483	18.5575	2.604e-08	3.7643	up
BnaC02g12920D	5	8	11	144	126	89	0.093173	0.194146	0.261878	3.16263	2.43948	2.0997	1.71839e-05	3.76351	up
BnaC02g43290D	9	5	5	48	131	87	0.161088	0.098776	0.097118	1.0294	2.50565	2.01525	2.83469e-05	3.76256	up
BnaA02g31930D	53	7	51	452	342	698	1.1238	0.169145	1.38688	11.2964	7.55071	18.7333	0.000152697	3.76188	up
BnaC01g36080D	34	47	11	717	343	221	0.357103	0.668062	0.132566	9.39021	4.00207	3.08576	0.00885642	3.74872	up
BnaC02g34700D	7	7	9	95	92	136	0.100205	0.133764	0.152593	1.66014	1.54511	2.67785	2.8769e-05	3.74659	up
BnaC05g37710D	7	6	10	97	175	68	0.28099	0.32442	0.573311	4.7843	7.90353	3.57217	1.95866e-05	3.74425	up
BnaA06g23520D	7	0	16	100	106	123	0.04587	0	0.147706	0.884034	0.829145	1.19027	2.51418e-05	3.74131	up
BnaC07g47720D	23	36	1	247	363	222	0.407677	0.823536	0.005045	4.88479	6.62585	5.04057	1.06052e-06	3.73294	up
BnaA03g22090D	11	3	0	80	51	39	0.273744	0.033899	0	1.58575	0.850705	1.07012	3.41725e-05	3.73098	up
BnaC06g33350D	30	20	21	222	541	238	0.335077	0.507212	0.307267	2.96235	6.58281	3.41365	9.95481e-06	3.72934	up
BnaC04g55390D	24	16	16	278	313	181	0.187946	0.37489	0.16279	3.1023	4.01496	2.18795	1.8783e-06	3.72691	up
BnaC05g24980D	24	36	0	251	308	255	0.178396	0.408983	0	2.59357	3.75942	4.30897	1.38819e-06	3.72641	up
BnaCnng35940D	229	94	135	2451	2182	1508	1.88267	0.969095	1.37419	23.5755	18.3422	14.911	8.04716e-12	3.72579	up
BnaA08g23480D	7	24	0	101	121	206	0.114494	0.472904	0	2.02184	2.15061	4.44602	0.000444461	3.7246	up
BnaA04g21280D	0	23	0	68	92	174	0	0.755427	0	1.99342	2.39448	5.53645	0.00653966	3.72167	up
BnaCnng00330D	53	67	181	2132	1226	1029	0.595989	0.982181	2.62513	27.9952	21.1334	14.5089	7.39327e-06	3.71829	up
BnaC02g16010D	57	81	26	770	913	584	0.800061	1.50587	0.483712	12.7112	13.3192	10.3731	8.53648e-11	3.71111	up
BnaA04g20200D	5	44	0	243	374	115	0.044784	0.522679	0	2.6057	3.54171	1.32157	3.38952e-05	3.70657	up
BnaC04g16120D	12	5	0	86	49	69	0.269873	0.143187	0	2.25765	1.11869	1.93013	6.02225e-05	3.70464	up
BnaC04g17620D	14	35	9	289	400	146	0.292251	1.03601	0.22574	8.9084	11.6023	4.64362	8.0751e-07	3.70383	up
BnaC03g58080D	21	26	30	363	418	302	0.622115	1.03092	1.17523	12.9354	13.1528	11.5333	1.0965e-07	3.69949	up
BnaC08g43980D	29	21	37	380	419	396	0.922774	0.867176	1.53063	14.3013	13.896	15.9936	5.3228e-08	3.69942	up
BnaA06g19890D	51	46	27	894	482	281	2.09963	2.48741	1.42875	43.6277	20.7774	14.6955	0.00409412	3.69431	up
BnaC02g11640D	137	209	149	2486	3117	1398	8.07109	16.1845	11.3331	171.536	190.009	103.54	5.2482e-12	3.69252	up
BnaC05g21260D	14	4	15	165	122	149	0.742668	0.084749	1.02443	9.0271	5.75016	8.35641	2.67581e-05	3.69143	up
Brassica_napus_newGene_13363	15	19	2	136	164	171	0.210827	0.361955	0.030068	2.67186	2.75021	3.5621	2.37897e-05	3.6892	up
BnaC09g02810D	21	16	14	209	297	182	0.265309	0.272758	0.227501	3.21062	4.02965	3.00142	4.57004e-06	3.68837	up
BnaCnng02200D	127	66	46	1112	1051	895	2.25165	0.99202	0.680642	18.5414	15.3685	15.9883	2.36126e-11	3.68575	up
BnaC06g37250D	49	5	3	244	214	195	0.60994	0.066649	0.032711	3.58764	2.7857	3.07496	2.00283e-05	3.67897	up
BnaC02g42830D	14	0	0	45	78	33	0.243361	0	0	0.928359	1.41893	0.709736	3.97376e-05	3.66141	up
BnaA05g17260D	483	276	743	9418	6296	4569	7.94043	6.16967	15.7203	191.791	113.923	96.3846	3.08195e-07	3.66085	up
BnaC04g47040D	24	0	3	165	43	88	0.281396	0	0.0336	2.2519	0.520823	1.77549	0.030425	3.65969	up
BnaCnng29200D	22	9	6	125	179	152	0.41067	0.205992	0.149325	2.84097	3.59103	3.69068	3.95809e-05	3.65479	up
BnaA01g00860D	36	38	31	468	511	409	1.33523	1.8599	1.49476	20.4452	19.7004	19.1868	1.83398e-08	3.64779	up
Brassica_napus_newGene_7420	6	0	7	56	61	51	0.068465	0	0.119164	0.908779	0.866165	0.887015	2.25153e-05	3.64744	up
BnaC02g21860D	9	0	3	53	44	43	0.150893	0	0.061844	1.06737	0.771918	0.930866	2.49233e-05	3.64687	up
BnaAnng10890D	35	19	18	203	180	490	0.644982	0.447994	0.423959	4.41612	3.45841	11.4785	0.0327595	3.64588	up
BnaCnng35460D	27	0	0	86	104	98	0.556651	0	0	2.40909	2.52755	2.75818	0.000169172	3.64261	up
BnaA09g45320D	2	193	77	1217	1831	921	0.107149	18.2741	7.13438	102.627	136.4	83.3643	1.34589e-12	3.6421	up
BnaC02g03620D	13	13	20	191	287	150	0.250741	0.332139	0.493771	4.38746	5.76911	3.67602	6.75099e-06	3.63808	up
BnaA08g21730D	53	56	41	815	680	468	0.756383	1.05813	0.761749	13.7982	10.1714	8.49545	6.71329e-10	3.63591	up
BnaC08g34000D	0	3	9	58	43	69	0	0.067091	0.264742	1.70437	1.12494	2.19754	1.48127e-05	3.6332	up
BnaC09g09390D	0	28	7	134	272	106	0	0.547261	0.113743	2.57288	4.86992	2.1117	9.10577e-06	3.63049	up
BnaC02g12000D	24	23	19	255	333	266	0.177265	0.213712	0.176438	2.44332	2.53385	2.66627	1.45764e-06	3.62312	up
BnaA07g36150D	11	17	14	273	87	181	1.10963	2.32366	1.7787	33.4535	9.42545	23.7479	0.00247109	3.62308	up
BnaCnng02330D	12	17	21	185	216	259	0.063577	0.125154	0.153217	1.24344	1.27987	1.87346	5.92881e-06	3.61973	up
BnaA03g01350D	0	6	3	43	46	38	0	0.729685	0.240497	3.22778	4.42782	4.6632	4.80823e-06	3.61667	up
BnaA02g05310D	35	35	2	293	313	275	0.856311	1.16295	0.0622	8.68302	8.21853	8.77485	1.87353e-06	3.6142	up
BnaA06g24230D	12	11	16	172	167	166	0.608564	0.705644	1.00948	10.1542	8.73201	10.5393	2.06738e-05	3.60919	up
Brassica_napus_newGene_10858	36	85	0	524	842	243	1.25585	4.06523	0	22.5047	31.3887	11.0521	0.00014275	3.60792	up
BnaC03g52910D	35	18	0	130	317	178	0.783239	0.521287	0	3.45549	7.25997	5.51818	2.11717e-05	3.60044	up
BnaC07g37920D	18	11	19	153	205	244	0.300601	0.227848	0.369016	2.35038	2.805	3.99932	1.37223e-05	3.59707	up
BnaC08g47610D	3	13	0	69	108	39	0.024652	0.194116	0	1.10945	1.53613	0.582885	2.72472e-05	3.59702	up
BnaA03g05980D	18	3	5	87	164	58	0.227341	0.050487	0.079401	1.31407	2.17835	0.935116	8.26435e-05	3.59444	up
BnaC09g03690D	1114	9	254	6343	2032	6269	22.7174	0.234654	6.6803	150.861	42.6956	160.108	0.00716471	3.5922	up
BnaA03g58750D	327	281	1318	8886	6673	9781	12.4247	14.0211	64.7286	394.618	261.809	466.419	2.93238e-08	3.58533	up
BnaC01g00760D	50	28	48	455	587	525	1.11719	0.82881	1.38777	11.9632	13.6464	14.8306	1.01767e-08	3.57877	up
Brassica_napus_newGene_2523	0	0	10	36	66	41	0	0	0.222004	0.779031	1.24461	0.943289	6.49386e-06	3.57656	up
BnaCnng58720D	14	15	4	73	148	177	0.398014	0.538721	0.113557	2.56633	4.55326	6.92771	0.000191988	3.57598	up
BnaA04g04370D	19	0	0	87	68	40	0.716922	0	0	3.96866	2.73993	1.91585	0.000138291	3.57248	up
BnaC09g02020D	48	21	44	407	499	479	1.39948	1.43343	2.50317	13.845	14.9878	16.3628	4.09757e-08	3.57218	up
BnaA05g09830D	144	14	66	609	714	1176	9.50526	1.19331	5.59206	47.0608	48.761	97.6148	0.000277446	3.55995	up
BnaA06g01470D	37	30	21	258	190	572	0.582346	0.606664	0.424698	4.76512	3.08866	11.337	0.036661	3.55955	up
BnaA04g05470D	16	29	116	1156	604	396	0.226585	0.577791	2.30095	21.0554	9.70427	7.80915	0.00284694	3.55535	up
BnaA09g01220D	2	57	115	721	763	865	0.030327	1.20063	2.38717	13.5811	12.7028	17.4894	6.78418e-11	3.55402	up
BnaC02g27850D	8	2	5	41	100	41	0.29375	0.085211	0.22731	1.85085	3.97993	1.95314	0.000164756	3.55055	up
BnaA04g07220D	35	34	48	462	530	472	0.451129	0.655463	0.810206	7.50648	7.78698	8.20079	1.84951e-08	3.54961	up
BnaC02g25750D	52	54	18	537	574	384	0.861778	1.17998	0.367049	10.4394	9.86074	8.01782	2.54237e-08	3.54614	up
BnaA05g08530D	15	2	6	51	122	89	0.197323	0.034327	0.098909	0.80021	1.69371	1.50429	0.000106363	3.54445	up
Brassica_napus_newGene_10172	15	10	20	166	186	199	0.765462	0.635304	1.35314	10.6951	10.3455	15.4944	2.29236e-05	3.53871	up
BnaC09g02350D	255	115	113	1717	1921	1919	2.6993	1.59175	1.54004	21.7712	21.5546	26.1222	7.66638e-11	3.5345	up
BnaC09g41610D	24	110	60	703	946	853	0.129589	0.684404	0.423724	5.15214	6.1206	7.24	8.41252e-11	3.53412	up
BnaA06g34450D	229	181	94	2089	1752	1994	4.91917	5.154	2.5463	52.0139	38.6195	53.2587	7.94086e-11	3.52588	up
BnaC05g04980D	112	423	1	1554	3230	1970	10.4946	52.2229	0.11012	170.639	313.496	232.358	4.90066e-10	3.5241	up
BnaA08g11360D	0	11	14	172	82	75	0	0.165442	0.310842	3.02735	1.21793	2.1641	0.00106535	3.51645	up
BnaC03g25600D	0	17	0	90	90	44	0	0.641455	0	3.3274	2.50656	1.59105	3.59058e-05	3.51621	up
BnaCnng43010D	11	30	24	176	485	188	0.166375	0.591748	0.45467	3.11207	7.59695	3.56798	0.000511407	3.51104	up
BnaC06g40500D	56	27	43	447	561	466	1.88674	1.13951	1.78666	17.5385	19.0984	19.4211	3.88962e-08	3.50792	up
BnaC03g45210D	42	7	3	192	212	139	0.602397	0.126446	0.035826	3.6119	3.3836	2.68531	7.88682e-05	3.50411	up
BnaC09g47250D	205	149	152	2918	1643	1346	5.17965	4.91075	4.89204	85.6031	42.6283	42.6866	7.28033e-05	3.50151	up
BnaC04g00040D	170	47	389	3867	1977	1571	3.12356	1.15811	8.34138	71.3367	32.3646	32.3929	0.00108834	3.50127	up
BnaA06g04010D	5	18	8	127	219	56	0.161043	0.915132	0.384084	4.81048	7.36851	2.27677	0.000941363	3.49919	up
BnaUnng03600D	13	5	4	92	85	66	0.854168	0.401874	0.307554	3.52799	2.40417	2.65221	0.000124787	3.49464	up
BnaC06g40590D	48	22	48	501	473	407	0.352079	0.203264	0.455481	4.32502	3.58556	3.78461	7.06042e-08	3.49462	up
Brassica_napus_newGene_15921	166	234	63	1660	2577	1300	2.13755	3.99428	1.06386	28.0164	39.4881	23.1683	3.76212e-11	3.49222	up
BnaA09g09650D	103	22	28	339	536	741	2.6466	0.806328	0.802984	9.08107	12.679	21.4943	0.000263549	3.49088	up
BnaA07g04290D	134	35	0	515	649	568	1.14639	0.394384	0	5.60123	6.21464	6.65936	4.53284e-08	3.48696	up
BnaA07g02340D	21	28	36	337	354	338	1.0241	1.862	2.33859	20.2383	18.6802	21.6693	6.33056e-07	3.48605	up
Brassica_napus_newGene_2048	0	7	3	46	44	38	0	0.192895	0.054916	1.17634	1.00107	0.980519	9.99053e-06	3.48126	up
BnaC02g13190D	33	38	5	338	368	169	0.538753	0.821597	0.104341	6.61368	6.3518	3.51395	3.66264e-06	3.47515	up
BnaC05g25090D	5	7	6	66	68	78	0.048942	0.101188	0.083043	1.30351	1.02657	1.41748	7.28219e-05	3.47283	up
BnaA08g26490D	3	5	4	54	42	46	0.084784	0.259625	0.20859	2.63396	1.80588	2.37807	2.60573e-05	3.46874	up
BnaC09g02680D	0	19	0	76	124	44	0	0.161382	0	0.59514	0.992045	0.359824	4.54407e-05	3.45546	up
BnaA03g37290D	121	71	16	654	1059	559	1.334	1.01548	0.223687	8.34076	11.9362	7.64802	2.58067e-09	3.45535	up
BnaA09g39200D	17	13	7	162	135	114	0.69637	0.674364	0.337046	7.76274	5.71589	5.8384	9.77431e-05	3.45445	up
BnaC06g39280D	22	25	0	173	251	105	0.351964	0.516825	0	3.2561	4.17323	2.10943	5.1646e-05	3.44996	up
BnaC03g32420D	124	82	48	1552	684	541	1.05031	0.848282	0.485393	19.0478	7.05159	6.54898	0.0129668	3.44886	up
BnaA01g35340D	89	2	0	170	298	376	2.51975	0.065699	0	5.62311	8.75719	13.4168	0.000719675	3.44529	up
BnaA07g04890D	57	70	254	2243	1244	1137	0.972844	1.58528	5.66313	45.2286	22.1627	24.6125	2.40548e-05	3.44429	up
BnaAnng34450D	8	8	14	138	127	88	0.151659	0.22391	0.388044	3.46858	2.80384	2.36423	8.3241e-05	3.43662	up
BnaA04g03260D	17	11	4	113	78	143	0.174875	0.154558	0.042111	1.42204	0.869193	1.93836	0.000188268	3.43464	up
BnaA01g23010D	54	30	23	336	383	431	0.776809	0.564822	0.422155	5.64644	6.91857	7.8997	8.46978e-07	3.43433	up
Brassica_napus_newGene_14488	34	24	17	249	234	324	0.590306	0.526419	0.374371	5.0419	4.18789	7.04262	8.87695e-06	3.42662	up
BnaC03g37030D	86	25	34	740	385	386	1.18399	0.435822	0.598264	11.8789	5.45404	6.65628	0.000115658	3.42473	up
BnaA01g26470D	72	77	65	746	811	847	1.69889	2.41798	2.89041	20.2514	22.8049	24.7049	8.66667e-10	3.42333	up
BnaC02g18030D	1783	3007	515	13025	31396	16428	84.5032	187.066	31.4718	720.14	1533.73	975.336	1.31949e-05	3.42012	up
BnaA06g17310D	14	9	16	133	226	93	0.287972	0.236113	0.441779	3.41036	5.1173	2.55558	6.30895e-05	3.41908	up
BnaC06g20590D	266	101	216	1809	2121	2395	5.67342	2.80496	5.9364	45.0814	46.6946	64.0732	3.01185e-10	3.41865	up
BnaA06g00690D	11	52	5	322	366	125	0.130665	0.826032	0.063583	4.5889	4.60356	1.90301	3.28073e-05	3.41454	up
BnaCnng54080D	83	77	68	983	952	627	1.71801	2.09756	1.82014	23.9218	20.4688	16.3831	5.84163e-10	3.41434	up
BnaCnng02030D	16	29	63	385	551	367	0.373605	0.908203	1.92704	10.733	13.5938	10.9967	9.39831e-08	3.41406	up
BnaC08g45480D	11	7	5	60	106	83	0.135629	0.106274	0.081024	0.932012	1.47256	1.38795	0.000144299	3.41063	up
BnaA03g58460D	56	173	97	773	1443	1555	0.891257	3.5801	1.99591	14.3808	23.7864	31.2082	1.17994e-06	3.40327	up
BnaA04g25240D	8	17	7	106	137	120	0.096127	0.251202	0.104483	1.48254	1.68615	1.79667	0.000102513	3.39953	up
BnaA04g00580D	172	387	6	2115	3116	1193	1.4601	4.45104	0.055204	21.8009	28.3674	13.2622	4.93005e-07	3.39627	up
BnaA04g18200D	32	22	8	313	162	167	0.583722	0.533634	0.187783	7.061	3.12628	3.91126	0.00011086	3.39251	up
BnaA02g04040D	83	27	0	517	327	224	1.68203	0.520471	0	12.3787	6.99236	5.53519	0.000223117	3.39103	up
BnaCnng38860D	11	11	25	161	207	171	0.123543	0.182286	0.382952	2.30109	2.64121	2.65995	3.97376e-05	3.38727	up
BnaA09g12610D	2	0	14	74	42	70	0.006332	0	0.331477	1.71096	0.977253	1.70598	6.68993e-05	3.3858	up
BnaC04g04390D	61	23	15	560	224	208	1.21166	0.645117	0.368961	13.3494	5.24787	5.44031	0.0209895	3.38331	up
BnaC07g50180D	25	28	10	370	136	160	0.171208	0.249504	0.084807	2.96288	0.958967	1.37569	0.012963	3.38028	up
BnaA06g16650D	19	9	2	103	43	141	0.320101	0.203642	0.024769	2.06668	0.784405	3.04517	0.0186096	3.3784	up
BnaC08g31410D	44	62	51	637	775	370	1.12239	1.97286	1.70516	14.5918	15.6749	9.24175	1.05862e-08	3.37806	up
BnaC08g31500D	185	156	148	2396	1784	1139	4.55841	5.05527	4.72396	69.2104	45.5246	35.3286	2.29923e-07	3.37598	up
BnaC08g44160D	69	47	40	549	677	444	0.615422	0.546864	0.461283	5.78555	6.29948	5.02436	3.61862e-08	3.37328	up
BnaC08g15350D	75	193	23	675	1329	1211	3.85087	13.0791	1.48605	40.7953	71.0066	78.61	3.47059e-08	3.37159	up
BnaC08g44010D	11	23	13	144	186	193	0.115321	0.321021	0.179988	2.34342	2.81203	2.71728	5.31764e-05	3.37141	up
BnaC04g00930D	9	11	0	106	57	45	0.311721	0.602524	0	5.11785	2.36034	2.26107	0.00149378	3.37118	up
Brassica_napus_newGene_6714	0	274	0	729	1747	830	0	1.19757	0	2.83558	6.00968	3.46926	2.47566e-05	3.37048	up
BnaA09g05670D	78	12	19	327	260	449	1.72435	0.339692	0.542832	8.50869	5.97252	12.5776	2.40038e-05	3.36975	up
BnaA05g24500D	17	4	7	51	95	132	0.25968	0.063908	0.126231	0.948786	1.57541	2.66156	0.00291882	3.36972	up
BnaAnng12720D	19	20	3	77	153	202	0.171545	0.250217	0.027038	1.18532	1.7247	2.62096	0.00189447	3.36693	up
BnaC03g01520D	25	3	0	74	68	108	0.193666	0.021174	0	0.68678	0.561509	1.07454	0.000506484	3.36554	up
BnaC03g21710D	2	19	7	43	183	107	0.188118	2.26713	0.595874	4.96578	18.9971	13.3887	0.00393182	3.36509	up
BnaC08g20170D	9	8	2	94	66	38	0.23372	0.164241	0.025598	1.73623	1.0749	0.738346	0.000147602	3.36177	up
BnaA08g14970D	33	2	13	159	147	160	1.21622	0.075077	0.615143	6.80475	5.57373	7.38349	0.00018352	3.35814	up
Brassica_napus_newGene_2180	204	12	20	1220	567	365	8.67638	0.62049	1.07632	60.7143	24.9178	19.4788	0.0403618	3.34609	up
BnaC06g38130D	3	19	0	65	144	46	0.06192	0.747653	0	2.30829	4.55388	1.76822	0.00157672	3.34494	up
BnaA06g32330D	62	16	103	1019	350	539	2.33732	0.756622	5.04886	45.2403	13.7137	25.6567	0.00701956	3.33879	up
BnaA05g07460D	13	16	3	118	155	66	0.191153	0.299719	0.038746	2.05173	2.367	1.21883	0.000169356	3.33508	up
BnaA05g33410D	86	9	73	544	517	630	1.82674	0.19721	2.01363	11.4938	9.73584	14.3216	5.81414e-08	3.33328	up
BnaA09g49380D	80	45	18	657	446	317	0.826144	0.609622	0.227609	7.93276	4.75685	4.10338	4.23176e-06	3.33302	up
BnaC04g52930D	419	68	139	1602	1364	2883	19.0664	4.03508	8.14757	85.1541	64.0621	164.623	0.00398381	3.33294	up
BnaA01g06120D	8	28	5	252	140	60	0.070281	0.318867	0.045713	2.99171	1.401	0.691516	0.0278297	3.33251	up
BnaA03g21090D	83	30	40	471	389	638	4.7943	2.26218	2.97015	31.9619	23.3016	46.4311	2.28413e-06	3.33249	up
BnaC07g28940D	318	1228	5	3722	8713	4781	5.48532	27.8553	0.089696	75.0499	155.246	103.524	1.56539e-06	3.33217	up
BnaC09g15100D	22	21	15	288	207	117	0.661027	0.817092	0.561663	10.4579	6.56611	4.51855	4.77532e-05	3.33186	up
BnaC07g05000D	60	30	24	297	575	299	0.881048	0.563176	0.451339	5.10713	8.73923	5.51731	1.43085e-06	3.33138	up
BnaC06g29990D	7	2	7	66	45	53	0.153447	0.056068	0.193134	1.68932	1.00676	1.45774	0.00010684	3.33018	up
Brassica_napus_newGene_5540	9	8	29	141	138	222	0.161561	0.18129	0.552071	2.91268	2.19274	4.23455	6.70406e-05	3.32985	up
BnaA03g07480D	43	5	23	274	148	258	0.79063	0.105953	0.524709	5.89346	2.80613	5.9517	5.57262e-05	3.32457	up
BnaC02g12430D	138	37	199	1097	936	1801	5.05429	1.78549	9.36053	51.59	38.4592	90.771	0.000443859	3.32194	up
BnaC03g51650D	43	31	43	562	402	267	1.29557	1.23864	1.65747	19.9362	12.6018	10.1498	9.75561e-07	3.32186	up
BnaA06g08600D	679	0	0	1941	2601	1366	22.0781	0	0	73.6335	87.2115	55.6285	8.07018e-09	3.31919	up
BnaAnng39990D	31	14	16	297	185	130	0.673951	0.382037	0.380865	7.64035	4.18553	3.45225	0.000118105	3.31916	up
BnaC09g12220D	15	33	4	138	174	228	0.260945	0.744	0.077963	2.97731	3.38622	5.04187	7.65051e-05	3.31757	up
BnaC05g39220D	34	44	14	319	365	273	0.516696	1.03197	0.275142	6.20437	6.25432	6.19004	4.43583e-06	3.31752	up
BnaA06g14500D	34	25	58	371	430	444	0.550384	0.882493	1.57217	8.46108	8.93627	11.2544	4.68235e-07	3.31494	up
BnaC07g25290D	0	25	7	99	189	86	0	0.506553	0.138852	1.81409	3.06879	1.68312	8.1867e-05	3.31383	up
BnaC07g44650D	7	2	8	50	77	51	0.170023	0.043958	0.269817	1.71678	2.337	1.90403	0.000103616	3.31291	up
BnaC08g41500D	210	126	115	1480	1556	1498	3.22635	2.53346	2.28002	26.566	24.6684	28.8793	5.48985e-10	3.31235	up
BnaC06g18010D	8	33	36	233	313	307	0.3078	1.60924	1.65208	3.40638	4.00241	4.90814	5.00943e-06	3.30294	up
BnaCnng23300D	86	46	18	522	589	355	1.24066	0.869027	0.329907	10.0725	10.0024	7.28077	3.35983e-07	3.30101	up
BnaA04g17560D	18	0	8	77	48	111	0.249485	0	0.142125	1.26466	0.685676	1.95464	0.00370233	3.29787	up
BnaA05g28610D	10	8	14	98	138	102	0.279034	0.331931	0.607792	3.78957	4.80068	4.33145	0.000173207	3.29668	up
BnaAnng23910D	23	10	11	112	205	120	0.639185	0.374738	0.395953	3.71334	6.02062	4.27544	0.000185929	3.28565	up
BnaA03g41440D	9	35	0	139	300	49	0.119696	0.768396	0	2.40131	4.58816	0.910914	0.0417905	3.28555	up
BnaA08g22650D	36	52	35	306	777	248	0.876262	1.63739	1.15641	4.86368	10.9764	4.23635	0.00275216	3.28314	up
BnaA06g30780D	49	35	55	504	617	328	0.755782	0.707091	1.11073	9.19852	9.95587	6.41866	1.80188e-07	3.28235	up
BnaA09g21800D	5	2	9	65	62	41	0.174707	0.112729	0.476412	3.2731	2.76795	2.17773	9.0541e-05	3.28096	up
BnaC02g13370D	178	90	154	1521	1540	1186	2.34158	1.54607	2.6148	25.1787	22.8934	21.852	5.34685e-10	3.27944	up
BnaA03g29190D	18	5	7	74	54	145	1.40913	0.415033	0.692149	6.71739	4.33168	14.2037	0.0300049	3.27678	up
BnaC03g62430D	22	34	8	146	374	148	0.467763	0.985527	0.202153	3.77642	8.55535	4.11537	0.000557971	3.26996	up
BnaA03g20540D	5	4	7	63	66	37	0.10758	0.128237	0.215591	1.86255	1.72252	1.16632	9.27477e-05	3.26301	up
BnaA01g26060D	192	189	194	1726	2126	1969	1.45349	1.83712	1.87606	16.1006	17.7308	19.0216	7.31581e-10	3.26288	up
BnaC03g46030D	94	81	71	715	1163	627	1.69415	1.91594	1.6661	15.1884	21.8152	14.3029	3.12247e-09	3.26188	up
BnaA07g18330D	37	33	37	545	334	205	0.717264	0.841664	0.909128	12.3937	6.70597	5.00373	0.000835026	3.26056	up
BnaA05g23490D	39	23	15	200	212	312	0.590789	0.444366	0.294011	3.57358	3.33556	5.97409	4.75566e-05	3.25828	up
BnaCnng36040D	30	10	0	118	161	81	0.850679	0.355714	0	2.22802	2.52122	1.3137	0.000458453	3.25333	up
BnaA02g31630D	43	36	45	408	483	357	0.987914	1.57937	2.6125	10.8622	11.4892	10.0527	8.91658e-07	3.24686	up
BnaA02g16030D	6	5	9	71	70	62	0.075996	0.068123	0.142221	1.05791	0.92823	0.997058	0.000174735	3.24683	up
BnaAnng38220D	20	6	42	208	274	218	0.24446	0.092629	0.679657	3.12752	4.00837	3.78337	3.04347e-05	3.24618	up
BnaA09g23730D	144	40	61	822	846	623	11.4504	4.13994	6.2028	76.1729	69.3242	61.9618	1.81896e-08	3.24474	up
BnaA07g22130D	38	13	85	349	333	673	0.621166	0.279229	1.80682	6.69673	5.64581	13.8962	0.00359135	3.24452	up
BnaA06g11390D	34	5	13	156	162	155	0.469298	0.033361	0.107441	1.93901	1.77689	2.34567	0.000276265	3.24429	up
BnaC03g71360D	6	11	23	125	130	163	0.21605	0.44267	1.43023	2.45352	2.25578	3.47271	0.000138118	3.2436	up
Brassica_napus_newGene_1985	27	34	0	154	246	188	0.707167	1.21107	0	4.87736	6.88982	6.39399	0.000105589	3.24298	up
BnaCnng44090D	84	51	23	688	346	426	1.20658	0.409124	0.258402	5.44344	2.46025	3.57004	6.03495e-05	3.24032	up
BnaA05g24910D	62	74	73	530	459	1045	0.850062	1.34666	1.30126	8.5844	6.56341	18.183	0.00876444	3.23992	up
BnaC02g03550D	527	506	202	3313	6943	2074	45.9271	57.8766	22.6598	337.323	624.576	226.698	0.00150653	3.22792	up
BnaCnng19170D	221	183	116	1452	1680	1820	9.73109	10.5674	6.56942	29.5218	28.5654	36.3928	1.45245e-09	3.22572	up
BnaC07g42000D	17	0	16	110	102	98	0.284276	0	0.329957	2.43035	2.00201	2.31238	0.000382708	3.22008	up
BnaCnng12130D	14	22	8	161	183	95	0.666218	1.34637	0.45338	8.93043	8.9956	5.63537	0.000177134	3.22	up
BnaA04g29290D	47	0	0	184	79	105	0.766143	0	0	3.56772	1.34339	2.17443	0.00737993	3.21848	up
Brassica_napus_newGene_9838	10	5	9	73	60	93	0.191305	0.158167	0.243412	1.89215	1.50262	2.64463	0.000341081	3.21637	up
BnaC08g20440D	457	645	49	3307	4169	3514	10.6418	19.8609	1.50745	87.9402	100.049	101.673	2.17609e-08	3.21636	up
BnaA02g19950D	24	29	22	160	189	366	1.33228	2.12374	1.55378	10.5946	11.034	26.0042	0.00882145	3.21479	up
BnaCnng32580D	66	41	42	480	517	412	0.787395	0.64981	0.651027	6.75948	6.42258	6.22813	6.08019e-07	3.20396	up
BnaC09g38400D	125	73	112	718	785	1381	2.64445	2.01709	3.07736	17.8345	17.2275	36.8366	0.00103895	3.2015	up
BnaA03g08620D	12	4	8	62	97	66	0.1371	0.060991	0.120371	0.854809	1.44802	1.06136	0.00032562	3.19791	up
BnaC08g45530D	33	29	51	370	487	273	0.498713	0.565595	0.998645	7.83093	9.05523	6.32233	2.20029e-06	3.19705	up
BnaA03g46440D	59	52	52	527	429	583	1.14024	1.28202	1.21854	12.4013	8.74787	14.6706	2.50784e-07	3.19614	up
BnaA05g12010D	6	22	0	52	171	64	0.131115	0.654722	0	1.37773	4.05263	1.84212	0.0109171	3.19545	up
BnaA09g13530D	1	23	5	114	114	75	0.009177	0.585241	0.104112	2.64226	2.32932	1.86546	0.000194985	3.19524	up
BnaA01g00190D	1040	802	564	10404	6830	5301	10.7851	10.8627	7.33417	122.852	72.1998	67.9211	2.1171e-06	3.19451	up
BnaA09g36810D	2762	2107	747	14968	14244	21251	23.1038	23.0688	8.041	160.253	135.339	244.777	5.88371e-05	3.19189	up
BnaAnng25580D	6	16	1	99	72	52	0.066745	0.232286	0.015864	1.29782	0.969103	0.860729	0.000267484	3.18657	up
BnaC03g08950D	42	34	36	369	401	298	0.408187	0.431316	0.456916	4.24235	4.07363	3.67572	4.8172e-06	3.18379	up
BnaA01g13080D	73	53	91	771	608	686	1.08736	0.984783	1.65822	13.9404	9.8322	13.7536	2.62783e-08	3.18264	up
BnaCnng29080D	28	50	11	290	384	191	1.00096	2.196	0.273864	5.42647	6.56883	3.90656	1.59305e-05	3.17957	up
BnaAnng09120D	3	10	12	41	73	133	0.044762	0.276109	0.318461	1.05613	1.65975	3.67606	0.0358058	3.17877	up
BnaA06g26410D	126	89	68	924	597	1029	1.67797	1.56251	1.16227	14.4089	8.22212	17.2301	3.41967e-06	3.17766	up
BnaA04g29060D	84	163	26	931	1148	562	2.64436	6.71156	1.1451	34.9719	37.9322	25.4813	4.49669e-09	3.17285	up
BnaC07g13550D	417	209	178	3348	2263	1633	5.27226	3.44243	2.82625	49.2382	29.463	25.9497	5.23612e-06	3.17053	up
Brassica_napus_newGene_11659	20	5	25	183	139	144	0.547932	0.130364	1.01698	6.03831	4.05247	5.04528	0.00023764	3.16809	up
BnaA01g27690D	44	24	38	316	308	348	0.531351	0.381489	0.590511	4.50301	4.38933	5.86015	1.13323e-05	3.16188	up
BnaCnng01450D	9	20	0	116	106	53	0.272529	0.796237	0	4.16396	3.34798	2.03768	0.000355456	3.15842	up
BnaC09g00090D	253	179	290	1864	2486	2426	4.57011	4.24573	6.76567	39.3973	46.4146	55.0513	3.96156e-09	3.15798	up
BnaAnng24550D	168	154	131	1990	1412	844	14.8174	17.8059	14.8527	205.086	128.581	93.4037	3.50301e-05	3.15788	up
BnaCnng74880D	268	91	49	1232	1238	1017	12.8338	5.69078	3.01792	69.0212	61.2814	61.1541	9.12453e-09	3.15759	up
BnaA01g10890D	7	37	0	145	222	74	0.179398	1.39585	0	4.89096	6.65178	2.66404	0.000173463	3.15452	up
BnaA03g36510D	10	15	2	71	96	82	0.229528	0.456235	0.038748	1.94539	2.34151	2.41533	0.00040818	3.15382	up
BnaA08g31640D	0	82	13	206	488	288	0	1.27583	0.164097	3.17566	5.9281	4.41774	4.0906e-06	3.15122	up
BnaC08g19360D	18	11	11	137	115	109	0.252974	0.200489	0.197579	2.30888	1.70724	1.97908	0.000444685	3.15057	up
BnaC02g16480D	40	47	34	301	520	325	1.23518	1.89175	1.30361	9.23173	13.293	10.3384	3.33872e-06	3.14448	up
BnaA09g48410D	0	6	11	43	99	39	0	0.048847	0.082879	0.314207	0.646516	0.304368	0.000284938	3.1444	up
BnaC03g46250D	20	3	15	102	97	133	0.310762	0.049368	0.29984	1.85787	1.557	2.60067	0.000582201	3.14348	up
BnaC01g43920D	132	25	111	1100	521	737	1.4204	0.345783	1.54862	13.8821	5.81325	9.99241	0.000145183	3.14202	up
BnaC03g59100D	15	14	24	233	174	100	0.24984	0.326631	0.584226	4.92146	3.29471	2.36525	0.000167126	3.14158	up
BnaC02g00130D	2358	99	210	11438	4172	5034	35.3111	1.93785	4.0412	199.771	64.3797	94.397	0.0378449	3.14026	up
BnaA03g41810D	159	6	1	443	477	356	5.41535	0.238933	0.043603	17.6666	16.8153	15.2399	1.23323e-05	3.1397	up
BnaC01g19160D	54	61	14	367	458	344	0.147491	0.219206	0.046555	1.19549	1.30374	1.19045	4.22576e-06	3.13946	up
BnaC04g47060D	15	21	1	156	117	63	0.469	0.880074	0.013615	6.05047	4.01544	2.63754	0.000454424	3.13783	up
BnaAnng02310D	27	4	8	97	169	70	0.280504	0.052502	0.098525	1.17894	1.81551	0.908859	0.000630953	3.13779	up
BnaUnng02540D	18	17	0	150	110	49	0.231293	0.283849	0	2.30125	1.49483	0.799536	0.00289597	3.137	up
BnaA04g16380D	69	8	22	348	170	289	1.30653	0.172052	0.462585	6.67678	2.88123	5.94477	0.000174202	3.13558	up
BnaCnng02130D	46	9	15	157	267	175	0.542263	0.13966	0.216771	2.17882	3.28159	2.61306	0.000235294	3.13495	up
BnaC09g50770D	8	16	0	65	99	58	0.124202	0.395666	0	1.87125	3.00716	1.14334	0.000348131	3.12791	up
BnaA10g12280D	125	106	9	1066	708	319	5.44602	6.04375	0.506534	54.2593	31.8318	17.4141	0.0076359	3.12221	up
BnaA07g02620D	16	8	0	55	56	83	0.59865	0.393323	0	2.4258	2.14692	3.93609	0.000723149	3.11956	up
BnaC04g42260D	230	234	268	2740	2597	1490	5.71615	8.06216	9.23951	79.708	66.7278	46.7388	4.3213e-09	3.11724	up
BnaC07g49690D	5	0	14	43	62	73	0.062623	0	0.236497	0.65525	0.923714	1.30928	0.000239292	3.11243	up
BnaCnng57300D	3	1	13	38	68	59	0.213749	0.091361	1.14688	3.22028	5.11726	5.34669	0.000152763	3.11132	up
BnaA03g52770D	51	3	0	204	146	62	0.778001	0.041061	0	3.68515	2.33388	1.20332	0.0150135	3.1109	up
BnaA06g31330D	13	43	8	180	190	221	0.189996	0.878003	0.162494	3.29728	3.07511	4.36406	0.000131313	3.10749	up
BnaA04g27050D	473	429	76	3510	3175	1845	10.6468	12.6716	2.18279	92.2497	73.7246	52.0542	2.72163e-08	3.10606	up
BnaC02g04530D	5554	6252	9972	56884	58899	83620	97.1187	141.332	216.676	1178.71	1071.44	1859.18	0.00780297	3.1048	up
BnaCnng20400D	9	39	25	190	356	171	0.095983	0.605402	0.371471	2.62913	4.35541	2.74819	4.1222e-05	3.1023	up
Brassica_napus_newGene_2126	8	21	34	72	277	259	0.090235	0.311268	0.4906	0.966254	3.66384	4.01407	0.00781206	3.09865	up
BnaC04g05080D	79	20	78	578	387	561	2.0992	0.670484	2.6448	17.9287	10.5855	18.677	7.45576e-07	3.09331	up
BnaCnng59890D	9	43	0	143	264	89	0.187261	1.19761	0	3.56718	5.82608	2.37485	0.000477599	3.08381	up
BnaC07g33110D	54	8	0	164	166	139	1.97602	0.380341	0	7.04477	6.27616	6.39684	0.000946125	3.08364	up
BnaA06g13750D	19	15	43	271	231	207	0.357012	0.365423	1.08582	6.53946	4.95953	5.40493	6.37293e-05	3.08201	up
BnaA08g22890D	5	3	14	43	99	66	0.14634	0.096508	0.654729	1.81827	3.70603	2.99645	0.000279629	3.08158	up
BnaC06g03800D	8	6	15	65	109	92	0.476585	0.494844	1.15795	4.82982	7.16602	7.32679	0.000439042	3.07979	up
BnaC04g47170D	25	11	22	184	137	176	0.317418	0.182332	0.353375	2.71472	1.78598	2.79698	0.000355456	3.07654	up
Brassica_napus_newGene_1052	137	135	174	1309	1059	1557	2.50013	3.11036	3.98803	19.8606	14.0067	26.0315	7.3228e-09	3.0734	up
BnaC09g14760D	41	17	15	172	258	182	1.22057	0.637967	0.561605	6.05789	8.00839	6.86554	0.000248471	3.07225	up
BnaA09g12330D	9	7	3	47	81	37	0.769337	0.845058	0.328486	5.09479	7.72324	4.25867	0.000286955	3.06764	up
BnaAnng17240D	7	20	5	79	149	69	0.185344	0.769939	0.15926	2.82202	4.70817	2.6653	0.000409996	3.0648	up
BnaA09g05190D	150	16	31	584	742	249	3.78063	0.488668	0.927632	17.3457	19.5309	7.89347	0.000250722	3.06277	up
BnaC09g43650D	11	17	8	92	111	113	1.28478	2.66992	1.12337	13.1826	14.0381	17.4063	0.000580339	3.05874	up
BnaC03g08540D	81	39	21	326	352	451	1.70522	1.07936	0.548336	8.05669	7.68431	11.9791	1.56548e-05	3.04944	up
BnaA01g02480D	0	35	3	102	229	44	0	0.931146	0.080007	2.83284	5.92385	1.33773	0.0410177	3.04146	up
BnaA01g07430D	0	52	0	171	202	118	0	3.72297	0	10.9569	11.4291	8.11393	0.000196843	3.0391	up
BnaA04g11440D	68	93	45	510	480	751	1.06741	1.92257	0.915199	9.38822	7.8033	14.8483	6.87456e-06	3.03751	up
BnaA01g26550D	115	55	47	574	576	611	1.15621	0.721221	0.604569	6.73282	5.976	7.70524	6.1069e-07	3.03674	up
BnaC05g06030D	17	24	0	110	196	51	0.201612	0.36607	0	1.52168	2.93756	0.753032	0.00529781	3.03601	up
BnaC01g04240D	54	72	45	475	878	195	0.778302	1.35854	0.83254	7.98935	13.0541	3.51851	0.00981304	3.03129	up
BnaC03g00740D	8	6	3	38	42	58	0.493647	0.487373	0.16755	2.82167	2.72695	4.60722	0.000330895	3.02966	up
BnaCnng16580D	78	17	63	478	388	430	2.72295	0.777536	2.81421	19.4591	13.9464	18.7849	4.73412e-06	3.02933	up
BnaCnng16640D	83	41	34	451	288	513	1.99785	1.25822	1.04884	12.7647	7.20299	15.6125	2.85832e-05	3.02723	up
BnaC05g43990D	28	0	13	125	141	61	0.111106	0	0.062319	0.583928	0.583026	0.305125	0.00103259	3.02658	up
BnaC07g11630D	92	76	115	762	907	780	4.12291	3.30764	4.91323	27.8082	29.2072	30.6435	3.13304e-08	3.02544	up
BnaC09g00310D	144	80	28	840	648	521	1.42007	1.02443	0.351245	10.4199	7.27245	7.02284	3.45079e-07	3.02492	up
BnaC05g46210D	3	10	6	74	41	53	0.04108	0.166996	0.104188	1.58358	0.806291	0.926801	0.000318538	3.02471	up
BnaAnng08170D	15	27	4	181	105	101	0.182076	0.419914	0.05424	2.57798	1.32207	1.5362	0.000634923	3.01753	up
BnaA07g01830D	15	16	0	73	147	41	0.256238	0.363166	0	1.47599	2.64953	0.888663	0.00663477	3.01388	up
BnaA01g25310D	18	14	10	175	130	47	0.378606	0.119852	0.111041	2.02653	1.28662	0.658893	0.0100846	3.00643	up
BnaA04g05760D	38	54	38	302	451	364	0.80079	1.50739	1.02568	7.57592	9.96129	9.76925	9.18988e-06	3.0042	up
BnaC09g44650D	39	8	29	174	192	240	0.429141	0.101766	0.394486	2.26815	2.52303	3.11958	0.00033976	3.00187	up
BnaA03g27370D	88	155	104	871	1202	933	1.25938	2.92348	1.90959	15.277	18.8417	17.8503	1.09082e-08	2.9999	up
BnaC02g08540D	48	101	48	425	829	474	1.43459	3.99775	1.86034	15.0922	26.022	18.0452	3.03618e-07	2.99703	up
BnaC02g33350D	53	0	18	167	144	210	0.699738	0	0.309853	2.58998	1.96919	3.50548	0.000892202	2.99546	up
BnaA09g33200D	42	32	24	171	387	256	0.630174	0.645296	0.459948	3.15749	6.31552	5.05612	7.76596e-05	2.99469	up
BnaC01g09710D	162	139	125	1033	1201	1277	4.16443	4.47691	3.72219	30.1643	31.8885	41.1025	1.53077e-08	2.99441	up
BnaCnng29070D	223	236	165	1674	2549	1112	11.0365	15.3447	10.5206	97.0451	130.543	69.048	8.91621e-09	2.99361	up
BnaAnng17600D	32	36	17	330	185	181	0.366375	0.532148	0.241486	4.43739	2.19671	2.61065	0.0001647	2.99161	up
BnaC08g44860D	29	14	15	138	257	86	0.557892	0.340825	0.364718	3.13687	5.17764	2.09249	0.000514273	2.99027	up
BnaC03g32310D	32	3	37	249	62	254	0.221947	0.027137	0.329782	2.16612	0.477295	2.38905	0.044508	2.98968	up
BnaA06g14750D	8	9	3	49	68	48	0.124263	0.294756	0.065028	1.39331	1.61292	1.46543	0.000435745	2.9896	up
BnaCnng65060D	121	61	80	654	645	792	1.33952	0.87929	1.14021	8.89977	8.11059	11.7169	2.39553e-07	2.98739	up
BnaC02g32520D	15	20	1	96	115	82	0.756752	1.31475	0.053614	5.89001	6.2147	5.40125	0.000934883	2.98697	up
BnaC09g01470D	56	31	38	274	349	383	0.801915	0.574733	0.700948	5.42537	6.18834	8.24581	2.98557e-05	2.98682	up
BnaC06g06410D	28	4	4	93	86	83	0.967689	0.183868	0.143078	4.63724	3.79471	4.40738	0.00180669	2.98632	up
BnaCnng66570D	3	16	3	70	67	55	0.038616	0.387125	0.049995	1.54939	1.32807	1.31966	0.000430533	2.98455	up
BnaC03g66880D	18	3	12	82	101	79	0.661576	0.101153	0.563579	3.61888	3.94528	3.78739	0.00106326	2.98438	up
BnaC04g00380D	28	49	83	413	611	395	0.298892	0.670329	1.12788	5.62714	7.17562	5.80039	1.13937e-06	2.98157	up
BnaC07g07950D	38	11	4	118	187	96	0.870683	0.396032	0.081491	3.80674	5.51161	3.32415	0.00121248	2.98138	up
Brassica_napus_newGene_2216	115	111	101	926	979	800	1.32827	1.60267	1.42537	12.5793	11.7194	11.6121	3.39897e-08	2.97539	up
BnaCnng16140D	58	52	30	347	425	361	0.540867	0.637283	0.36449	3.89358	4.2483	4.37371	1.46368e-05	2.97415	up
BnaC04g03680D	64	43	294	1149	1218	1150	2.10453	2.36126	3.61709	11.1665	9.54197	11.7994	5.79195e-09	2.97018	up
BnaA08g27600D	518	298	177	3390	2140	2153	2.97503	2.24008	1.31126	22.7956	12.7087	15.5492	2.43247e-07	2.96839	up
BnaCnng01620D	187	47	33	563	681	717	0.624944	0.202307	0.138911	2.2989	2.36832	3.02359	1.10404e-06	2.96776	up
BnaCnng58240D	9	9	11	106	59	73	0.103731	0.143585	0.152566	1.44937	0.715098	0.998405	0.000843755	2.96773	up
BnaA10g07480D	0	19	0	40	90	43	0	0.670202	0	1.30946	2.61177	1.49135	0.000282798	2.96569	up
BnaA05g24870D	214	43	138	805	775	1413	2.96473	0.738891	2.46052	12.9999	11.053	24.5045	0.00190566	2.96239	up
BnaC02g12720D	21	30	32	155	281	262	0.503178	0.954053	0.973601	4.53118	6.9536	8.00502	0.000136118	2.95925	up
BnaC01g06280D	129	111	101	937	758	1020	1.21673	1.37585	1.23371	10.3701	7.40617	12.1269	5.36479e-08	2.95743	up
BnaCnng16190D	0	17	44	147	202	201	0	1.0253	1.86962	6.67477	8.28724	9.75346	0.000191771	2.95559	up
BnaA02g20810D	169	279	284	2060	1703	2298	3.64478	7.95636	7.15057	55.4362	40.7321	66.1335	2.1214e-08	2.9529	up
BnaA05g05390D	17	25	4	74	196	107	0.234808	0.480383	0.057166	1.25137	2.96013	1.94974	0.000788894	2.94967	up
BnaC03g48540D	270	137	122	1238	1303	1508	4.84163	3.2488	2.93523	26.1057	24.2323	33.7088	4.18182e-08	2.94777	up
BnaA06g22160D	19	37	12	136	232	191	0.216889	0.561854	0.171825	1.8496	2.78157	2.79055	0.000360583	2.94248	up
BnaC03g22960D	13	11	12	78	61	141	0.12336	0.129167	0.152588	0.885091	0.596989	1.68854	0.013795	2.94218	up
BnaA03g56070D	19	57	13	167	477	131	0.348658	1.41433	0.314687	3.89916	9.76413	3.28036	0.0289538	2.93982	up
BnaC08g13910D	0	33	26	229	184	112	0	0.314648	0.243231	1.97095	1.39856	1.03331	0.000244453	2.93682	up
BnaC03g38340D	16	241	11	585	740	936	0.210655	4.30672	0.176571	9.32529	10.4171	16.0127	8.92462e-06	2.93383	up
BnaC08g03450D	44	210	15	555	959	744	0.42178	2.7351	0.119653	5.13668	7.28628	7.03941	8.04971e-08	2.9335	up
BnaAnng14210D	11	6	5	63	59	47	0.107123	0.077815	0.055207	0.745273	0.621617	0.6052	0.000750869	2.93193	up
BnaC09g47580D	86	5	3	168	210	247	0.738874	0.048111	0.026788	1.69451	1.87249	2.6756	0.00110884	2.93082	up
BnaA09g36620D	32	39	60	366	431	296	0.679504	1.06366	1.67674	9.68361	9.61082	8.39976	1.39137e-05	2.92872	up
Brassica_napus_newGene_2503	45	76	232	738	1462	887	0.819367	1.88217	4.94636	10.9028	18.1009	14.5072	8.8189e-09	2.9286	up
BnaA01g01550D	181	77	189	1095	635	1676	8.00404	4.45749	10.8192	56.7513	29.0659	93.2986	0.0134749	2.9283	up
BnaC01g06460D	546	453	159	3050	3994	2019	6.9295	7.53545	2.59395	45.3243	52.4048	32.7558	1.67208e-07	2.92808	up
BnaA08g20790D	300	106	90	1162	1114	1355	3.77984	1.74815	1.45857	17.1659	14.493	21.3969	8.87803e-08	2.92808	up
BnaA03g44860D	8	3	12	81	61	44	0.393965	0.160456	0.720837	4.65745	3.06335	2.66401	0.000657323	2.92726	up
BnaC08g32450D	12	3	6	52	53	52	0.150982	0.075255	0.175268	1.20014	1.60709	0.965205	0.000772304	2.92652	up
BnaC03g77980D	39	48	10	350	265	148	0.533657	0.976643	0.123043	4.70558	2.93574	1.98076	0.000156662	2.92538	up
Brassica_napus_newGene_11799	70	9	19	333	155	201	1.7301	0.26137	0.577249	9.60655	3.93203	6.23055	0.00188468	2.92054	up
BnaC07g40730D	18	4	14	104	67	99	0.585414	0.169661	0.596644	4.19207	2.35567	4.21897	0.00154866	2.9176	up
BnaA03g18080D	120	136	124	833	732	1394	2.68418	3.96382	3.55686	21.7184	16.8688	39.0416	0.00138862	2.9175	up
BnaC04g52910D	778	359	1008	4788	3826	7920	10.6042	6.40967	17.7258	76.1113	53.7508	135.206	0.00338814	2.91567	up
BnaC09g41220D	7	11	173	529	648	508	0.169178	0.441293	6.71445	26.8579	29.0039	27.5783	2.90249e-07	2.91483	up
BnaC09g44320D	173	246	111	1328	1704	1207	3.77504	6.61578	2.96179	30.6974	34.8335	30.0693	2.11671e-08	2.91405	up
BnaC03g17860D	165	808	38	2171	4950	1532	1.44226	9.29966	0.420866	22.223	44.7767	16.8427	0.00623723	2.91304	up
BnaC02g12970D	0	7	18	87	73	59	0	0.152069	0.434067	2.07205	1.57324	1.55079	0.000515096	2.90876	up
BnaA09g33810D	0	0	17	49	42	57	0	0	0.224503	0.557748	0.435623	0.709928	0.000268026	2.90815	up
BnaC07g35950D	5	30	24	249	137	110	0.019129	0.182	0.145831	1.37517	0.668177	0.649555	0.00127087	2.90234	up
Brassica_napus_newGene_11447	3	13	0	45	40	43	0.077695	0.59019	0	1.82867	1.40471	1.86043	0.000291437	2.89938	up
BnaAnng19580D	208	102	211	1510	1707	893	7.80812	6.66784	9.55248	72.4527	72.6891	43.8409	2.64221e-08	2.89845	up
BnaC08g45040D	33	18	47	230	295	252	0.418765	0.273552	0.865091	4.39163	4.80127	4.88184	0.000129704	2.8979	up
BnaC01g23510D	50	22	51	158	525	294	0.48227	0.199258	0.372748	1.30738	4.71638	3.00802	0.00210465	2.89654	up
BnaC01g09820D	1247	1026	279	9583	4724	4560	7.64709	8.25417	2.20691	68.5565	29.8548	35.0248	0.00297281	2.89484	up
BnaC05g47920D	388	190	371	2975	2256	2055	3.90471	2.68893	5.0559	33.4591	22.2848	24.5974	1.11184e-07	2.89313	up
BnaA10g26170D	30	17	24	174	204	166	0.696172	0.510186	0.705329	4.73598	4.90808	4.8525	0.000618839	2.88882	up
BnaCnng57120D	3721	94	534	10505	6228	11522	105.695	3.5	19.5572	348.034	182.299	409.891	0.00108587	2.88812	up
BnaC09g01790D	58	47	45	392	447	323	0.627969	0.670494	0.612876	5.31794	5.57362	4.88147	1.89516e-05	2.8879	up
BnaCnng65920D	37	48	41	393	289	302	1.06974	1.66521	1.5066	12.6073	8.29128	10.4444	4.22199e-05	2.88425	up
BnaC09g19570D	42	4	23	164	145	183	1.31889	0.134513	0.92395	6.02224	4.70479	7.24895	0.00120809	2.88363	up
BnaA10g26190D	92	1	102	479	472	510	1.37193	0.01215	1.97216	8.31473	7.32733	9.50881	5.06927e-06	2.87954	up
BnaC06g30260D	174	155	110	1056	1123	1142	2.78936	3.79777	2.32409	9.03392	9.01034	10.3578	6.20216e-08	2.87801	up
BnaAnng41100D	69	86	0	386	501	279	2.57696	1.71552	0	7.52435	8.38164	5.94504	2.60894e-05	2.87382	up
BnaA02g21030D	0	0	32	34	139	107	0	0	0.553486	0.544746	2.04202	1.88136	0.0158331	2.873	up
BnaAnng16170D	14	24	17	114	169	150	0.719631	1.6203	1.11678	6.83328	8.94939	9.65035	0.000821344	2.86813	up
BnaC04g03310D	10	18	3	61	91	85	0.608419	1.49662	0.242903	4.61675	6.05933	6.84771	0.00127693	2.86743	up
BnaA01g12320D	78	231	120	1732	1084	629	0.979168	5.09178	2.16832	34.5272	19.4508	13.6325	0.0028135	2.86619	up
BnaC03g34330D	83	140	77	865	869	612	1.08962	2.40076	1.19409	12.8741	12.0483	10.246	1.6422e-07	2.86313	up
BnaC03g32370D	134	118	138	846	1292	884	1.98267	1.84647	2.64011	14.1807	19.592	16.2491	5.70865e-08	2.86168	up
BnaCnng23480D	19	10	14	77	104	135	0.336053	0.215584	0.311305	1.58653	1.90384	3.00647	0.0017248	2.86117	up
BnaA10g01150D	4	14	0	60	45	35	0.176723	0.909181	0	3.44594	2.28741	2.15596	0.000447182	2.85918	up
BnaC01g35970D	5	10	31	108	176	101	0.223823	0.631895	1.73306	6.60502	9.57287	6.57285	0.000667331	2.8578	up
BnaA03g38920D	174	74	20	391	582	849	7.50687	4.20886	1.11413	19.7617	26.0107	46.0801	0.00371917	2.85604	up
BnaA07g03160D	16	8	1	75	59	40	0.458365	0.288697	0.012926	2.63982	1.84735	1.49908	0.00147653	2.85523	up
BnaAnng27870D	56	27	2	182	290	128	1.52486	0.94628	0.050679	5.83752	8.22175	4.38535	0.000890693	2.85347	up
BnaA01g14340D	246	92	107	1269	1135	789	5.8657	2.86309	3.21471	43.543	33.8955	28.402	1.52814e-07	2.84867	up
BnaC02g22570D	17	37	8	111	234	139	0.352818	1.04239	0.226296	2.83714	5.29249	3.8015	0.000725881	2.84825	up
BnaA09g39350D	38	39	19	349	232	134	0.942789	1.27191	0.587412	10.2384	6.01365	4.20903	0.00142642	2.84181	up
BnaA04g11830D	56	17	37	245	331	225	2.41701	0.8791	2.08182	12.1824	14.5335	11.9804	0.000226853	2.8388	up
BnaA03g17390D	322	83	138	1049	992	1662	29.4729	9.88297	16.3341	112.194	93.7275	190.975	0.000432689	2.8329	up
BnaC03g41130D	40	81	37	359	543	322	0.871778	2.18756	1.58802	7.78976	10.2596	7.33595	1.38169e-05	2.82778	up
BnaA03g20660D	41	37	20	163	230	310	1.55416	1.80142	0.991439	3.13753	3.90036	6.41295	0.000402492	2.82706	up
BnaCnng20520D	112	29	179	1248	680	481	0.50911	0.18115	1.11133	7.13464	3.37718	2.9472	0.00706157	2.82687	up
BnaA02g09860D	35	14	7	86	190	115	0.608055	0.323355	0.137305	1.76528	3.45169	2.53488	0.00202453	2.82641	up
BnaC06g41760D	16	12	25	180	119	102	0.15503	0.149102	0.328218	2.2065	1.28545	1.36151	0.00117486	2.82546	up
BnaC09g48860D	81	6	28	404	140	213	1.70196	0.144733	0.756105	10.0384	3.06975	5.64938	0.0339482	2.8244	up
BnaCnng27120D	32	51	30	231	448	199	0.677802	1.05919	0.58547	4.78066	8.30644	4.24676	9.22603e-05	2.8232	up
BnaA07g31480D	3	11	5	60	45	42	0.012835	0.084443	0.033122	0.441545	0.293817	0.331749	0.000547846	2.81936	up
BnaC01g14390D	14	0	15	43	59	102	0.402605	0	0.108244	0.315555	0.582522	1.13264	0.0215591	2.81839	up
BnaA06g01300D	83	74	87	661	614	538	0.844449	0.993158	1.1428	7.90426	6.48448	6.90057	1.45029e-06	2.81791	up
BnaC03g00710D	30	21	6	158	166	81	2.95589	2.66073	0.730808	18.2494	16.9902	9.9704	0.0017459	2.81597	up
BnaC07g08090D	107	69	79	460	494	850	1.03036	0.962213	1.10016	5.3365	4.89282	10.6268	0.00189557	2.81477	up
BnaC07g51040D	20	12	0	68	104	49	0.357741	0.249222	0	1.41067	1.89687	1.08862	0.00212382	2.81308	up
BnaCnng19260D	144	270	180	1520	1411	1535	3.4651	8.35367	5.2893	41.0018	33.6463	44.3953	5.63467e-08	2.81194	up
BnaA08g07290D	0	21	0	53	80	38	0	0.578964	0	1.28847	1.71725	0.977647	0.000513837	2.8118	up
BnaA01g35090D	193	148	67	938	1113	852	1.28773	1.29781	0.574147	7.31082	7.66763	7.13397	2.24496e-07	2.80993	up
BnaC06g03560D	14	31	66	262	309	301	0.318673	0.886439	1.99907	11.1078	10.6768	13.1658	7.38566e-05	2.80819	up
BnaA08g25280D	48	11	4	131	103	165	1.06686	0.311667	0.114374	3.45661	2.40161	4.67485	0.00344629	2.80797	up
BnaA01g04020D	303	62	24	1236	567	668	2.42986	0.51101	0.152416	7.63046	4.57948	7.1196	0.00778833	2.80775	up
BnaC02g15580D	18	19	0	99	90	70	0.272218	0.364827	0	1.75072	1.41076	1.32198	0.00227493	2.80677	up
Brassica_napus_newGene_10539	0	0	28	102	63	64	0	0	0.807558	3.01041	1.59636	1.95534	0.00084557	2.80665	up
BnaA06g37910D	36	0	3	118	61	59	0.539831	0	0.034335	2.10353	0.827822	0.960287	0.0122038	2.80484	up
BnaA03g21440D	35	13	24	109	220	183	1.84303	0.864237	1.59785	6.83202	12.1533	12.2798	0.00116252	2.80204	up
BnaA04g16310D	451	300	351	2576	3605	1876	9.7975	8.51244	9.88134	65.5522	81.4904	51.0538	3.02122e-07	2.79366	up
BnaC04g50140D	28	16	0	137	82	71	0.808275	0.577408	0	4.80321	2.53446	2.53769	0.00332173	2.79089	up
BnaC01g06470D	100	40	106	541	943	344	2.47829	1.68947	4.45603	31.5659	49.1997	21.603	9.47471e-05	2.7892	up
BnaA03g17880D	8	9	7	41	65	68	0.155279	0.226704	0.174052	0.947047	1.33838	1.71621	0.00120337	2.78878	up
BnaA03g26660D	12	17	9	55	161	71	0.158789	0.292464	0.152386	1.09464	2.78765	1.22426	0.00341176	2.78866	up
BnaA06g31170D	6	16	0	54	63	44	0.176926	0.741739	0	2.56201	2.64396	2.24886	0.000934395	2.77931	up
BnaC03g67950D	506	142	68	2041	1434	1148	23.8105	8.74553	4.11157	112.063	69.5659	67.6767	5.75343e-06	2.77927	up
BnaC09g38120D	32	77	22	423	424	142	0.678547	1.82331	0.584669	9.74547	8.49125	3.40489	0.00147209	2.7791	up
BnaA03g54060D	753	118	419	3982	2134	2476	15.5977	3.05923	11.0828	99.6397	46.7522	66.2597	0.000185566	2.77439	up
BnaC02g38710D	120	125	113	802	934	842	1.93775	2.71203	2.40395	15.2824	16.1081	17.1656	2.96015e-07	2.77244	up
BnaA03g09690D	21	22	15	124	183	113	1.0142	1.37201	0.90726	6.9678	9.08449	6.81535	0.00146901	2.77242	up
BnaAnng28180D	19	32	0	108	218	50	0.258635	0.592958	0	1.79853	3.20636	0.879347	0.029821	2.77183	up
BnaC02g12030D	3068	103	377	10306	4500	6534	64.1085	3.16799	11.6276	119.572	46.1909	82.134	0.00990589	2.77154	up
BnaA10g25710D	206	21	38	662	291	664	10.9975	1.4469	2.58893	41.2277	15.9684	44.4092	0.00989867	2.76996	up
BnaC08g14030D	344	161	149	1973	1533	964	2.54453	1.5604	1.42458	17.0523	11.7054	8.9427	3.62518e-06	2.76713	up
BnaC05g38130D	603	41	414	1739	1738	3429	11.9024	0.980003	9.98303	39.2278	34.9298	85.1858	0.0164788	2.76014	up
BnaC09g38430D	209	136	201	1338	1212	1280	3.25862	2.76537	4.03393	24.3354	19.4727	24.9844	1.61617e-07	2.75943	up
BnaC04g23800D	59	26	48	417	234	262	1.88568	0.829052	1.89315	13.3167	6.79365	8.91436	0.000178171	2.75817	up
BnaA03g02320D	62	84	24	327	726	196	2.79094	4.95662	1.40221	17.2739	33.8841	11.0645	0.0150135	2.75761	up
Brassica_napus_newGene_5880	26	16	2	78	131	84	0.683921	0.535426	0.051595	2.36191	3.48361	2.70351	0.00310482	2.75629	up
BnaA07g08370D	71	30	15	237	259	259	1.13624	0.638921	0.310738	4.82651	4.604	5.6251	0.000642126	2.75414	up
BnaC09g54400D	488	323	119	2170	2136	1913	4.66565	4.16761	1.46372	24.2072	21.0576	22.9186	5.54202e-07	2.75314	up
BnaA07g37720D	20	53	0	181	220	126	0.192651	0.617663	0	2.34447	2.2137	1.94248	0.000996899	2.75057	up
BnaC08g31590D	27	11	18	114	126	139	1.18506	0.588846	1.02277	5.84444	5.69958	7.66142	0.00246657	2.75029	up
BnaA10g09580D	9	39	5	132	191	76	0.091193	0.571995	0.060218	1.73004	2.35662	1.07674	0.00124406	2.74783	up
BnaA06g04070D	190	99	75	1052	701	668	0.549406	0.36822	0.272972	3.72398	2.09329	2.39515	1.17076e-06	2.74576	up
BnaC02g36970D	102	30	78	370	544	512	0.672789	0.259448	0.660496	2.95571	4.42729	4.98504	1.72689e-05	2.74262	up
BnaCnng46510D	8	12	2	53	51	48	0.170313	0.596959	0.029275	0.745907	0.816059	1.17293	0.00123405	2.74174	up
BnaA09g30930D	22	5	0	36	62	65	0.545576	0.138575	0	1.07231	1.6324	2.08435	0.00324974	2.74081	up
BnaC05g01340D	87	19	48	485	242	279	0.781935	0.174296	0.434017	5.06811	2.16854	2.917	0.00115537	2.73986	up
Brassica_napus_newGene_12763	3	8	37	153	120	96	0.04766	0.192878	0.941977	3.59913	2.4904	2.41245	0.00117242	2.73949	up
BnaA06g12110D	40	37	56	420	413	139	0.890679	1.08223	1.58349	10.9203	9.488	3.85624	0.00144278	2.73842	up
BnaC09g02940D	46	80	20	280	636	158	1.1113	1.95964	0.435159	5.65973	12.1391	3.41934	0.0258677	2.73711	up
BnaA07g18580D	3	4	12	51	51	40	0.024568	0.06341	0.188306	0.713393	0.6384	0.609922	0.000622107	2.7365	up
BnaC07g25010D	23	48	121	716	419	308	0.864802	2.33026	5.85905	31.4371	16.2384	14.4882	0.00170852	2.73618	up
BnaA01g16450D	2005	950	219	6815	6824	6601	57.1824	35.5205	8.03719	226.686	200.538	235.769	4.47659e-05	2.73594	up
BnaA01g05240D	256	92	330	1316	1801	1627	1.89956	0.875619	3.16026	11.3954	16.051	15.1371	1.76776e-07	2.73495	up
BnaA04g23660D	30	54	17	371	182	154	0.938179	2.21511	0.682338	13.5681	5.86995	6.02079	0.0108145	2.73348	up
Brassica_napus_newGene_6018	21	4	5	40	107	48	1.16422	0.245385	0.27547	2.8678	6.98384	3.71853	0.00427392	2.73277	up
BnaA05g21020D	15	9	5	89	68	37	0.459234	0.282928	0.157547	3.89773	1.87238	1.57912	0.00227597	2.73165	up
BnaA04g13940D	59	39	40	294	361	290	0.753709	0.64833	0.658039	4.74151	5.55774	5.36434	0.000165134	2.7306	up
BnaC03g09720D	26	18	22	129	211	123	0.412736	0.387988	0.464197	2.51716	3.8568	2.63057	0.00154135	2.72967	up
BnaC08g10880D	175	86	64	724	759	651	1.77965	1.14938	0.834356	11.7085	10.8954	11.4851	2.71345e-06	2.72502	up
BnaC03g65530D	60	38	9	230	257	209	0.683435	0.53455	0.116835	3.16713	3.03038	2.98328	0.000892202	2.72474	up
BnaC03g18820D	609	238	413	3031	2626	2728	23.9738	10.839	18.1379	139.514	107.567	148.991	1.416e-06	2.72468	up
BnaC04g08940D	53	72	76	584	399	434	2.11495	2.28097	1.8796	8.88669	5.43542	7.56678	1.11392e-05	2.72445	up
Brassica_napus_newGene_7534	25	21	15	164	127	122	0.367345	0.422851	0.286715	2.97779	2.09741	2.35614	0.00222255	2.72347	up
BnaA04g05090D	31	124	12	294	594	334	0.367242	1.97996	0.172007	4.16663	7.44835	5.08627	2.42692e-05	2.72313	up
BnaC05g28920D	35	26	22	234	145	176	0.245384	0.2143	0.177524	1.77366	0.973044	1.49069	0.00139184	2.72066	up
BnaC04g51510D	53	86	9	499	311	200	0.270025	0.581147	0.053759	3.00747	1.65761	1.29539	0.00344818	2.71445	up
BnaA08g24080D	330	95	307	1702	1345	1809	6.03026	2.25314	6.64159	37.6547	26.1864	42.9842	4.10507e-07	2.7144	up
BnaA06g16330D	678	698	75	3000	3902	2751	16.7174	22.6108	2.38045	86.3448	99.2396	85.0139	2.16184e-06	2.71281	up
BnaA03g58470D	173	87	246	732	1386	1392	3.80076	2.17142	6.48986	20.2554	34.5195	43.0567	1.26084e-05	2.71266	up
BnaAnng04510D	40	37	39	224	307	270	1.01858	1.23589	1.04341	6.4093	7.83502	8.56742	0.000318766	2.71142	up
BnaC09g10000D	308	485	343	2419	3946	1807	12.5118	25.8552	17.9836	114.714	165.38	92.0027	4.00738e-07	2.71013	up
BnaA04g05420D	10	12	12	82	106	54	0.160325	0.259573	0.254591	1.58236	1.81161	1.11374	0.00197045	2.7096	up
BnaA01g32410D	338	580	265	2725	4366	1402	7.24106	17.6134	7.06913	78.9453	113.399	42.9126	0.000508114	2.70392	up
BnaA09g14060D	22	16	13	124	131	88	0.42806	0.407043	0.310625	2.80088	2.61327	2.13575	0.00280364	2.70203	up
BnaAnng26810D	113	95	95	725	660	660	1.75088	2.17514	1.89271	14.4051	11.0779	13.6109	2.28638e-06	2.70079	up
BnaC09g48370D	36	5	0	85	109	48	0.666818	0.099556	0	1.84439	2.05064	1.06169	0.00580655	2.69714	up
Brassica_napus_newGene_7015	9	24	12	64	156	103	0.184918	0.672211	0.325357	1.94459	3.73168	3.2044	0.00196492	2.69524	up
BnaC04g42270D	186	116	90	1122	731	699	3.87764	3.00006	2.54209	38.2691	14.8772	17.2322	1.21013e-06	2.69478	up
BnaA06g03040D	0	25	0	53	102	35	0	0.476532	0	0.912531	1.56074	0.640087	0.00559967	2.69328	up
BnaA05g23640D	22	12	10	90	118	80	0.232268	0.167646	0.129177	1.14219	1.31961	1.09164	0.00344766	2.68885	up
BnaA03g52610D	0	50	3	146	150	95	0	1.34733	0.041638	2.17807	1.95759	1.51027	0.00141966	2.68567	up
BnaC03g13590D	966	301	187	3396	2824	2669	9.59743	3.91998	2.39588	39.3695	28.9233	33.2263	5.2854e-06	2.68526	up
BnaA01g32890D	0	109	53	393	483	330	0	5.55903	2.6539	18.0654	19.4825	15.1843	2.01463e-05	2.68358	up
BnaCnng19380D	34	21	23	203	182	131	0.627253	0.384001	0.382305	3.22542	2.93809	2.62588	0.00179629	2.68289	up
BnaA03g10340D	39	24	38	210	264	205	0.941904	0.750037	1.18533	5.98767	6.65914	6.28527	0.000763722	2.68053	up
BnaC05g22600D	154	210	187	1197	1610	1023	1.4303	3.59466	2.60986	16.6627	22.6208	15.3838	1.86883e-07	2.67993	up
BnaC05g01320D	29	14	13	112	147	103	0.745635	0.501456	0.891709	3.63844	4.2594	4.09233	0.00340314	2.67924	up
BnaCnng52070D	409	238	260	1880	1987	2026	3.55564	3.28142	3.22702	20.5329	20.093	24.6816	7.61247e-07	2.67762	up
BnaA04g23600D	71	3	29	180	171	265	0.996617	0.051536	0.52542	2.93747	2.46645	4.6582	0.00218655	2.67732	up
BnaC09g01290D	51	33	30	239	275	231	0.780699	0.557894	0.50442	4.43523	4.60235	4.8876	0.000654802	2.67559	up
BnaA06g00950D	21	16	0	63	110	62	0.970216	0.953391	0	4.09243	6.60175	4.46612	0.00376298	2.67438	up
BnaA01g07600D	93	86	0	412	359	353	0.896564	1.05216	0	4.23884	3.30423	4.17948	0.000146618	2.67437	up
BnaA01g00850D	43	30	10	126	240	166	0.550273	0.492261	0.143761	1.8651	2.7859	2.62929	0.00210029	2.66892	up
BnaA01g31160D	10	11	4	60	44	57	0.192225	0.275324	0.103499	1.41122	0.912903	1.43209	0.00226887	2.66693	up
BnaA06g14200D	7	6	7	46	49	39	0.129895	0.149875	0.186168	1.20064	1.40764	1.03172	0.00109677	2.66672	up
BnaA06g03930D	97	74	52	560	499	392	2.08003	1.88373	1.32967	12.6605	9.75727	10.1912	2.40475e-05	2.66641	up
BnaC03g78220D	112	78	29	403	482	492	1.69136	1.54417	0.564758	7.09745	7.50554	9.3247	4.55193e-05	2.66354	up
Brassica_napus_newGene_7418	15	23	3	113	118	44	0.132296	0.284211	0.023093	1.16786	1.08173	0.483876	0.00296106	2.66256	up
BnaCnng01950D	133	46	53	382	587	482	0.578379	0.455971	0.571646	3.17955	4.37433	4.36274	3.74273e-05	2.6605	up
BnaC06g35900D	23	53	58	284	393	268	0.251726	0.982029	1.72208	2.8748	3.5134	2.91111	0.000128165	2.65844	up
BnaA10g00690D	468	481	156	2687	2336	2089	8.68229	11.0454	3.64836	50.2235	39.523	41.8445	1.38062e-06	2.65816	up
BnaC04g39100D	107	638	11	1571	2675	1128	2.48991	19.6274	0.304942	42.9955	64.6957	33.1288	0.000121231	2.65812	up
BnaA04g05920D	18	31	3	102	150	94	0.140803	0.312487	0.020611	0.937023	1.22512	0.929464	0.00296894	2.65774	up
Brassica_napus_newGene_2714	33	41	16	169	200	217	0.560208	1.00632	0.343514	3.69179	3.9031	5.12103	0.00145322	2.65744	up
BnaC03g26700D	128	78	162	703	912	835	3.11845	2.37958	5.01769	20.2784	23.2008	25.8754	1.07847e-06	2.65602	up
BnaA06g17180D	842	346	164	3211	2498	2469	5.34377	2.88136	1.34173	23.7716	16.3373	19.6238	4.8172e-06	2.65571	up
BnaCnng30900D	153	157	37	981	714	529	0.890334	1.19824	0.272367	6.67444	4.29717	3.86115	3.0411e-06	2.65565	up
BnaA05g01280D	972	461	64	3412	2423	3046	17.8412	11.103	1.50415	73.0325	45.8227	70.0174	8.0546e-06	2.65564	up
BnaC01g06430D	857	625	827	4579	4627	5814	29.1952	27.9226	36.3637	182.021	162.527	248.181	1.35746e-05	2.65497	up
BnaA05g14190D	33	14	12	123	93	143	0.49529	0.261885	0.217944	2.17321	1.44891	2.72224	0.00480667	2.65367	up
BnaC09g01710D	22	23	3	85	77	135	1.35705	1.88105	0.242537	6.17733	4.94081	10.6107	0.00481157	2.6535	up
BnaA03g27460D	11	13	14	89	67	95	0.411574	0.5249	0.51027	3.14092	2.17167	3.53696	0.00324938	2.65248	up
BnaAnng17160D	36	20	125	246	575	453	0.385793	0.278959	2.41021	3.39817	7.52925	7.79956	8.33018e-05	2.65214	up
BnaA07g18090D	7	9	3	43	49	33	0.112454	0.20377	0.044493	0.948265	0.94882	0.800479	0.000992001	2.65096	up
BnaA09g13300D	281	92	74	954	715	994	6.24504	2.6797	2.10769	24.7995	16.4086	27.7553	3.309e-06	2.64922	up
BnaA05g23380D	3	18	4	53	77	46	0.079227	0.79512	0.143956	2.12635	2.71366	1.94188	0.00144005	2.64639	up
BnaA07g10570D	71	60	65	417	472	395	1.1847	1.17405	1.31961	7.04523	7.0375	7.16746	4.64302e-05	2.6418	up
BnaA04g08270D	8	29	19	92	150	145	0.232413	1.14674	0.733937	3.31231	4.79006	5.64989	0.00211743	2.64145	up
Brassica_napus_newGene_3608	32	7	32	156	197	110	0.334393	0.069368	0.442065	2.04046	2.47683	1.61298	0.00241126	2.64131	up
Brassica_napus_newGene_10804	29	19	18	164	95	153	1.22413	0.941184	0.996272	4.40746	2.53964	4.3701	0.00356113	2.64051	up
BnaA05g04860D	37	95	23	296	593	189	0.542914	2.18639	0.396215	5.89988	10.775	4.26008	0.00380166	2.63911	up
BnaA02g33910D	172	121	416	2073	1654	1117	4.05713	3.42972	12.3083	56.0687	41.0614	33.765	4.05283e-07	2.63747	up
BnaA04g21750D	468	30	13	992	874	905	4.63935	0.387143	0.162793	11.4863	8.93623	11.2507	1.07636e-05	2.63317	up
BnaC04g51250D	25	15	13	133	121	81	0.552664	0.392047	0.340893	3.42992	2.77829	2.13324	0.00407459	2.63121	up
BnaA03g18760D	40	61	37	315	377	230	0.395963	0.794721	0.476653	3.67305	3.88036	2.8719	0.000227848	2.63116	up
BnaC08g43650D	27	17	39	170	233	150	1.23407	1.01732	2.26158	9.07169	10.9833	8.59405	0.00148714	2.62823	up
BnaA05g29660D	28	0	4	64	60	53	0.104119	0	0.016968	0.282402	0.231984	0.251583	0.00635136	2.62792	up
BnaC06g29080D	80	163	5	356	834	448	2.56285	6.89326	0.19782	13.4369	27.8262	18.1553	0.000208897	2.62536	up
BnaC02g04270D	50	30	31	290	231	179	2.69424	2.07022	2.46642	16.6336	10.0228	11.6587	0.00105786	2.6253	up
BnaC07g06310D	7	6	19	58	74	83	0.091549	0.104131	0.382253	1.13257	1.12705	1.53753	0.00264445	2.62306	up
BnaCnng27190D	109	11	19	171	295	318	1.2545	0.147547	0.260914	2.30777	3.47751	4.57103	0.00156474	2.62112	up
BnaC03g33350D	56	74	72	414	621	325	3.3237	5.76895	5.55266	25.5904	34.4779	24.4478	2.70677e-05	2.62111	up
Brassica_napus_newGene_3674	14	21	8	85	132	67	0.292534	0.6703	0.29941	1.80288	2.4637	1.53375	0.00326027	2.62019	up
BnaC01g09270D	56	62	8	249	297	241	0.47091	0.729458	0.069271	2.39632	2.42848	2.43766	0.00073634	2.62002	up
Brassica_napus_newGene_3811	16	8	0	59	46	35	0.287789	0.177776	0	2.07548	1.15792	1.0287	0.00297228	2.61905	up
BnaC02g01470D	148	99	64	532	912	520	3.18661	2.80024	1.77912	13.6669	21.2003	14.5598	7.14511e-06	2.61636	up
BnaCnng01490D	58	92	81	523	651	376	1.18261	2.468	2.12833	12.4677	13.7114	9.62298	1.20291e-05	2.61471	up
BnaC01g01110D	1304	754	880	7167	5867	5318	13.5733	8.70492	9.99696	85.7669	63.143	69.5987	4.1222e-05	2.61394	up
BnaA01g10520D	81	107	31	289	817	335	6.58046	11.3658	3.17154	27.3373	68.4425	34.0505	0.00701624	2.61327	up
BnaC09g01350D	117	303	48	773	1664	713	4.57677	15.606	2.38948	35.4202	67.4289	35.0987	0.000428011	2.61001	up
BnaC01g04250D	28	47	43	151	447	208	0.403118	0.893036	0.819974	2.59666	6.81093	3.85051	0.00331063	2.60914	up
BnaC05g47600D	39	24	12	149	181	129	1.02364	0.71906	0.530752	2.50342	2.73368	2.28376	0.00356328	2.60782	up
BnaA06g37660D	54	14	16	163	187	145	0.497976	0.148319	0.187842	1.99268	1.98104	1.84786	0.00397712	2.60617	up
BnaC09g02690D	1248	987	660	5803	6731	5548	14.9308	16.5748	8.27466	66.3067	68.4501	68.7575	3.86946e-05	2.60518	up
BnaCnng05190D	774	140	708	3686	2311	3833	51.2804	12.1579	60.5012	284.926	157.831	318.146	7.4778e-05	2.60343	up
BnaA06g10630D	217	73	152	1159	869	691	2.88691	1.77846	2.42998	11.0806	8.12215	7.00755	2.07496e-06	2.60307	up
BnaA06g28980D	12	19	2	66	89	55	0.109816	0.235508	0.023248	0.745713	1.03774	0.66944	0.00342252	2.60067	up
BnaAnng08820D	14	9	43	105	167	168	0.874108	0.721404	3.56045	7.8393	11.0492	13.5428	0.00220929	2.59847	up
BnaA09g39450D	13	7	16	88	70	70	0.231192	0.14159	0.349277	1.83594	1.28795	1.55578	0.00390699	2.59742	up
BnaC05g48690D	183	53	0	308	563	449	4.37975	1.64314	0	8.79355	14.3067	13.7644	0.000194985	2.59688	up
BnaC04g45590D	116	60	107	609	607	552	3.46758	2.35756	4.13573	21.3595	18.801	20.7826	1.23931e-05	2.59406	up
BnaC02g47380D	21	89	8	255	391	151	0.101206	0.5833	0.047939	1.50252	2.02784	0.947978	0.00041665	2.59335	up
BnaA03g17490D	65	76	31	317	423	340	1.87258	2.87165	1.12363	10.6656	12.5561	12.2777	0.000181131	2.59236	up
BnaC01g36120D	42	24	29	195	284	123	1.65108	1.25362	1.52169	8.75658	11.3219	6.08302	0.00173675	2.59235	up
BnaC07g29960D	109	203	39	473	1417	440	1.37148	3.37767	0.624851	7.03878	18.7123	7.04375	0.0419838	2.591	up
BnaA06g17150D	52	39	89	378	371	407	0.513773	0.640229	1.52545	4.66594	4.39018	5.17563	9.57708e-05	2.59014	up
BnaA01g35060D	24	30	17	107	167	173	0.44848	0.738862	0.535998	3.07962	4.30164	5.53564	0.00306376	2.58977	up
BnaA06g20110D	18	46	5	114	257	88	0.235734	0.807741	0.079613	1.8088	3.60475	1.49011	0.00754532	2.58802	up
Brassica_napus_newGene_6481	8	14	12	71	92	61	0.25144	0.555245	0.486118	2.58858	2.96304	2.37705	0.00300188	2.58795	up
BnaC06g40410D	205	194	171	1050	1373	1171	3.23525	4.01174	3.47562	19.3942	22.3981	23.2075	8.22815e-07	2.58706	up
BnaA01g10040D	116	65	40	376	503	443	0.446222	0.328857	0.198662	1.72322	2.48402	2.69101	9.55005e-05	2.58501	up
BnaAnng16530D	707	1552	322	4151	10322	2771	32.8275	94.6575	19.2849	225.001	494.393	161.272	0.0355621	2.5839	up
BnaC01g06380D	32	37	29	176	253	195	0.24531	0.357307	0.281783	1.60151	2.02273	1.8943	0.00144317	2.58251	up
BnaA03g54420D	21	15	17	77	89	155	0.494489	0.454389	0.517287	2.4024	2.44247	5.19696	0.00932693	2.58167	up
BnaC03g03740D	217	134	331	1903	1031	1351	4.24425	3.39512	8.16817	43.8919	19.4984	34.4588	7.30332e-05	2.58119	up
BnaA10g26100D	11	11	25	148	72	83	0.41168	0.546111	1.37879	9.94076	3.61916	6.17268	0.00378208	2.57978	up
BnaA01g03080D	8	27	12	57	182	80	0.189649	1.01268	0.38245	1.7702	5.09478	2.68005	0.0113766	2.57776	up
BnaC08g06020D	59	22	44	266	272	223	0.739767	0.350238	0.703289	3.92055	3.54205	3.51634	0.000996899	2.57745	up
BnaC03g70770D	54	30	6	128	158	225	0.469946	0.335383	0.064503	1.30605	1.40898	2.43954	0.00456595	2.57507	up
BnaCnng62780D	135	104	157	748	980	774	3.95543	3.99504	5.94172	25.9341	29.8679	28.7966	1.99777e-06	2.57284	up
BnaA07g11700D	75	5	0	142	103	161	1.34884	0.096018	0	3.00497	1.92729	3.64324	0.012044	2.57004	up
BnaCnng32860D	15	21	0	75	79	64	0.603165	1.0989	0	3.53275	3.32184	3.23774	0.00482967	2.56992	up
BnaC02g17250D	21	21	20	136	166	92	0.179984	0.270036	0.21368	1.37722	1.48342	1.02997	0.00346729	2.56945	up
BnaC04g11280D	488	357	219	2593	1887	1873	4.60991	4.41036	2.71103	28.5644	18.3409	22.1046	3.05545e-06	2.56583	up
BnaCnng54360D	78	19	109	364	373	524	2.32015	0.738494	4.16727	12.637	11.4481	19.5698	8.7941e-05	2.56527	up
BnaC09g00130D	49	45	45	287	364	224	0.277159	0.339011	0.332198	1.91945	2.15048	1.60914	0.00045708	2.5649	up
BnaA06g31100D	36	3	0	81	70	52	2.8882	0.21742	0	7.72248	5.863	5.35153	0.0105996	2.56468	up
BnaCnng16150D	125	48	73	518	568	388	0.675252	0.334347	0.506925	3.24488	3.12458	2.57663	5.26666e-05	2.56308	up
BnaA03g53600D	21	80	11	199	329	202	0.297524	2.02116	0.301974	4.05707	6.77698	4.52611	0.000732631	2.56287	up
Brassica_napus_newGene_7112	48	59	32	241	312	305	1.21213	1.97856	1.05078	7.20779	8.22684	9.78415	0.000545131	2.56267	up
BnaC08g25010D	29	100	54	558	372	264	0.646207	3.0256	1.58154	14.9571	8.81274	7.60482	0.000226103	2.56265	up
BnaA03g29950D	7	39	8	104	216	49	0.070505	0.589918	0.123848	1.47318	2.71858	0.716664	0.0416118	2.56075	up
BnaC09g06370D	88	102	16	486	408	340	3.31901	5.06283	0.750484	21.4371	15.9065	16.0839	0.000134823	2.55742	up
BnaA04g25180D	57	95	38	295	661	267	2.46046	5.36475	2.09445	14.8872	29.5068	14.4574	0.000948957	2.5548	up
BnaA01g05060D	32	18	15	144	148	96	0.466041	0.336801	0.284687	2.57321	2.31865	1.83398	0.00508304	2.55444	up
BnaC04g08050D	51	202	28	629	1003	237	0.865808	5.45904	0.539293	15.2013	20.5231	6.51233	0.0187428	2.55297	up
BnaA06g06690D	357	493	56	2565	1444	1405	4.035	7.31416	0.808353	43.2183	21.9875	25.942	0.000875931	2.55257	up
BnaC03g31730D	223	116	92	644	715	1111	8.20422	5.57944	4.35521	27.7068	27.1531	51.3332	0.000967144	2.55007	up
BnaCnng01130D	21	12	34	153	88	167	0.230527	0.16915	0.591232	2.33963	1.03636	2.79752	0.00412649	2.54927	up
BnaC03g35440D	32	15	10	117	165	57	0.694931	0.547217	0.322422	2.88185	3.63198	1.63439	0.00577639	2.54917	up
BnaC07g20300D	677	1329	285	4018	7266	3263	40.0032	103.118	21.7024	277.207	442.933	241.698	1.47497e-05	2.54729	up
BnaA07g15780D	51	88	9	274	342	286	0.679625	1.57407	0.14545	4.20303	4.59537	4.91319	0.000502144	2.54687	up
BnaA10g30300D	25	9	0	59	60	64	0.377258	0.159179	0	1.05769	1.34548	1.22164	0.007992	2.5448	up
BnaA03g46310D	76	81	107	339	426	836	4.63961	6.54108	8.46	24.3442	27.0851	64.5529	0.0464813	2.54406	up
BnaC07g35730D	10	10	10	48	63	72	0.090418	0.143752	0.214845	0.556684	0.666495	0.883803	0.00390774	2.54309	up
BnaA06g37880D	38	19	3	91	189	68	0.715221	0.473141	0.062874	2.00806	3.70509	1.6051	0.0065968	2.54306	up
BnaA04g02200D	33	10	26	137	165	111	0.4835	0.189722	0.496367	2.35694	2.51947	2.04705	0.00466827	2.54237	up
BnaC06g27020D	105	91	59	618	304	567	1.28108	1.45084	0.929056	8.84385	3.85059	8.70226	0.000992519	2.54233	up
BnaA09g39580D	100	49	18	375	275	287	3.20985	2.06673	0.73858	14.1474	9.17846	11.6209	0.000822236	2.54117	up
BnaC07g36580D	68	20	8	185	196	147	0.809005	0.30056	0.108829	2.59394	2.4179	2.2061	0.00543144	2.54107	up
BnaC09g20800D	16	58	9	163	217	149	0.552395	2.65156	0.376196	6.61045	7.79183	6.49818	0.00213953	2.54063	up
BnaA06g15390D	2663	3105	348	8176	17276	11229	27.0309	41.3695	4.55332	96.8213	180.761	142.789	0.000612946	2.53958	up
BnaCnng65670D	45	12	69	211	181	360	0.895746	0.347162	1.69024	5.48433	4.09884	10.4404	0.0113487	2.53781	up
BnaC03g39550D	99	108	58	553	545	498	1.12187	1.95425	0.692676	9.56512	8.70075	9.32644	3.03395e-05	2.53769	up
BnaA09g37960D	73	39	22	381	197	186	0.813993	0.547765	0.300205	5.21684	2.8435	3.21971	0.00529809	2.53768	up
BnaA09g56950D	3	49	7	141	196	61	0.026447	0.840122	0.111778	2.14643	2.74273	0.996468	0.00391436	2.53744	up
BnaA07g14960D	133	593	43	1383	2805	863	2.99971	17.1889	1.19454	35.2561	63.1538	24.3093	0.0112597	2.53625	up
BnaA09g21710D	19	0	36	155	109	77	0.539035	0	0.648759	2.6662	1.65029	1.54445	0.00449757	2.53509	up
BnaC02g03100D	47	24	74	341	249	295	0.503547	0.33627	1.02587	4.6811	3.17819	5.06483	0.000503049	2.53432	up
BnaA10g00590D	115	407	46	1342	1723	587	1.7008	7.91826	0.881287	23.2417	26.3543	10.9071	0.00120558	2.53065	up
BnaC04g56560D	104	151	46	736	477	578	3.62537	6.91355	2.06061	29.9526	17.1488	25.2748	1.90529e-05	2.52973	up
BnaC04g56320D	20	23	37	187	170	144	0.20184	0.249294	0.398879	2.40404	2.02329	2.16476	0.00261224	2.52967	up
BnaC03g32270D	755	512	415	2770	2344	4505	5.86295	5.09783	4.23901	25.0457	18.8817	44.129	0.00507239	2.5288	up
BnaA04g00410D	24	3	6	80	42	54	0.265998	0.029372	0.071861	1.0302	0.479282	0.747667	0.00816847	2.52748	up
BnaC08g43710D	11	17	8	73	91	58	0.100981	0.206606	0.095426	0.787091	0.875885	0.674548	0.00439068	2.52562	up
BnaAnng40840D	24	20	11	108	98	113	0.390817	0.415383	0.233911	2.08444	1.67198	2.32748	0.00680545	2.52093	up
BnaA09g48460D	1306	892	483	4867	6073	4632	31.2349	27.651	14.7949	136.321	150.471	139.422	5.43763e-05	2.52087	up
BnaC09g38460D	376	193	152	1321	1321	1452	3.85655	2.58955	2.01288	15.8192	13.9859	18.6843	3.53708e-06	2.52037	up
BnaA03g00990D	299	152	117	1265	1105	881	4.89959	3.26225	2.47497	26.3754	19.9074	19.3036	3.67293e-06	2.52031	up
BnaC08g42220D	2	26	55	151	288	126	0.022523	0.386684	0.809885	2.01572	3.39229	1.79552	0.00124147	2.5151	up
BnaC08g36240D	0	62	40	203	267	205	0	1.58401	1.44687	4.64057	7.00906	6.38222	0.000829671	2.51478	up
BnaA04g18360D	80	180	20	414	1067	292	1.813	5.3422	0.573307	10.9795	25.0505	8.27665	0.0483747	2.51413	up
BnaC07g05580D	9	33	15	125	119	113	0.094205	0.729247	0.196332	2.47117	2.00387	2.45058	0.00408369	2.51297	up
BnaA09g30780D	8	15	5	48	85	41	0.243952	0.624472	0.199569	1.80207	2.83552	1.65944	0.00301997	2.51282	up
BnaC03g24650D	20	99	69	354	646	242	0.424303	2.80887	1.90596	8.94235	14.4339	6.56393	0.000295452	2.51221	up
BnaC02g36490D	20	58	10	220	267	70	0.210441	1.39332	0.136342	2.86575	4.52532	1.63407	0.0119429	2.50917	up
BnaA08g14900D	53	57	9	174	325	199	1.17336	1.64091	0.255868	4.49043	7.42697	5.52465	0.00182369	2.50859	up
BnaA01g00080D	77	22	60	380	181	334	4.06457	1.50857	4.08148	23.4908	9.85979	22.1277	0.00195093	2.50781	up
BnaC08g49990D	553	1075	92	3319	4420	2639	12.9598	33.1653	2.77264	90.9872	106.825	77.65	9.98757e-06	2.50674	up
BnaC09g38300D	6	30	30	134	139	147	0.082902	0.568386	0.577058	2.33046	2.13276	2.73779	0.00309601	2.50519	up
BnaC04g03390D	498	241	504	2306	1334	3430	8.0248	5.10189	7.04764	20.8716	10.5441	31.8141	0.0263233	2.50465	up
BnaA02g34210D	45	0	14	145	110	60	1.80533	0	0.701894	6.83813	4.56652	3.01424	0.0108459	2.5039	up
BnaA06g23170D	30	21	30	154	198	134	0.461118	0.438138	0.551266	2.96373	3.38448	2.7761	0.00364087	2.50376	up
BnaA02g30270D	9	26	0	102	65	44	0.1527	0.464812	0	2.26264	1.05809	0.879271	0.00712741	2.5022	up
Brassica_napus_newGene_5539	414	192	243	1710	1232	1826	2.98597	1.86267	2.02719	13.4953	9.02625	15.7042	4.55247e-06	2.50208	up
BnaC02g16490D	174	214	140	908	1421	868	4.21512	6.60283	5.87015	23.3032	32.186	23.9427	1.74765e-06	2.49999	up
BnaC08g22610D	41	82	30	265	378	286	1.28325	3.68517	1.11641	9.21737	10.1029	9.24606	0.000458453	2.49724	up
BnaC09g02630D	5	9	27	72	112	80	0.078618	0.227158	0.656175	1.64631	2.6608	2.24135	0.00378804	2.49685	up
BnaA03g11100D	2205	2007	615	8549	10144	8878	20.4361	24.3971	7.26607	92.6633	97.1231	103.307	0.000401914	2.49561	up
BnaCnng07390D	42	110	3	216	434	289	0.725908	2.5918	0.044387	5.06085	9.23991	7.35008	0.000460716	2.49497	up
BnaC03g62750D	5	18	0	38	58	44	0.185111	0.937346	0	1.79669	2.44661	2.28675	0.00234052	2.49334	up
BnaA07g04460D	22	0	5	47	49	43	0.438244	0	0.196885	1.01736	0.957192	1.00763	0.00652829	2.49195	up
BnaC08g33430D	1399	790	1180	3931	5521	9622	28.6094	21.2042	31.1395	93.7531	116.344	246.459	0.0329987	2.49012	up
BnaA04g20970D	342	31	144	1011	610	1098	2.79376	0.331381	1.52468	9.64195	5.14234	11.2523	0.00145884	2.48756	up
BnaA04g06500D	27	16	25	149	159	93	0.605338	0.541127	0.725397	3.24636	2.80183	2.06437	0.00526584	2.48584	up
BnaAnng06380D	321	148	90	1093	1047	924	5.32413	3.21535	1.92267	21.1943	17.9487	19.2454	7.25786e-06	2.48371	up
[truncated: 4,250 more rows]

## Sheet: A28_vs_YH25005
#ID	A28-1_Count	A28-2_Count	A28-3_Count	YH-1_Count	YH-2_Count	YH-3_Count	A28-1_FPKM	A28-2_FPKM	A28-3_FPKM	YH-1_FPKM	YH-2_FPKM	YH-3_FPKM	FDR	log2FC	regulated
BnaA10g27260D	0	0	0	3356	4874	3148	0	0	0	99.0262	130.148	93.9971	2.272e-53	Inf	up
Brassica_napus_newGene_17810	0	0	0	5962	4884	4469	0	0	0	184.912	137.072	140.269	2.272e-53	Inf	up
BnaC02g39140D	0	0	0	2968	2960	2865	0	0	0	107.464	96.9854	104.98	6.19639e-53	Inf	up
BnaC04g13900D	0	0	0	2749	2438	2659	0	0	0	33.0325	25.7658	31.0618	1.36543e-52	Inf	up
BnaA01g27090D	0	0	0	2321	2920	1825	0	0	0	36.6247	41.6966	29.1452	1.80689e-52	Inf	up
BnaA01g29630D	0	0	0	2058	2841	1752	0	0	0	19.8751	24.8285	17.1262	2.99644e-52	Inf	up
BnaC08g45610D	0	0	0	1891	2640	1816	0	0	0	15.5333	19.6231	15.0911	5.16841e-52	Inf	up
BnaA01g27130D	0	0	0	1331	1723	1235	0	0	0	21.9291	25.6933	20.5931	3.97745e-49	Inf	up
BnaC09g03700D	0	0	0	1556	1332	1258	0	0	0	24.7157	19.0229	20.1468	7.6736e-49	Inf	up
BnaC08g44690D	0	0	0	1097	1977	983	0	0	0	8.30067	13.5423	7.52669	8.40017e-49	Inf	up
BnaC02g36850D	0	0	0	1283	1566	1211	0	0	0	20.1132	22.1764	19.1689	9.22835e-49	Inf	up
BnaC08g43770D	0	0	0	1244	1688	1115	0	0	0	19.833	24.3112	17.9673	9.22835e-49	Inf	up
BnaA06g03570D	0	0	0	1418	1363	1254	0	0	0	18.3265	15.9405	16.3924	1.105e-48	Inf	up
BnaA04g16960D	0	0	0	925	1776	1146	0	0	0	4.82834	8.26392	5.97532	2.54427e-48	Inf	up
BnaC08g46320D	0	0	0	880	1881	1072	0	0	0	12.9887	25.1501	16.0159	2.54427e-48	Inf	up
BnaC08g45200D	0	0	0	1084	1570	1165	0	0	0	17.1026	22.4087	18.5932	3.04116e-48	Inf	up
BnaA02g19210D	0	0	0	1136	1192	1301	0	0	0	16.9662	16.1168	19.6709	1.14529e-47	Inf	up
BnaA06g01560D	0	0	0	1147	1388	1025	0	0	0	21.515	22.0522	18.8083	1.50832e-47	Inf	up
BnaCnng38880D	0	0	0	1116	1134	1168	0	0	0	60.3627	55.0565	63.7701	4.40813e-47	Inf	up
BnaA03g35720D	0	0	0	5562	4356	5514	0	0	0	108.579	76.9457	108.931	1.69935e-46	Inf	up
BnaAnng35880D	0	0	0	997	1223	850	0	0	0	23.6445	26.2516	20.3853	7.06994e-46	Inf	up
BnaA01g26560D	0	0	0	947	1139	917	0	0	0	62.7969	68.3338	61.5403	1.30845e-45	Inf	up
Brassica_napus_newGene_17811	0	0	0	1072	901	877	0	0	0	30.9337	23.5302	25.6191	5.9781e-45	Inf	up
BnaA01g26780D	0	0	0	992	992	754	0	0	0	17.7908	16.0684	13.7342	1.91159e-44	Inf	up
BnaC02g37430D	0	0	0	787	1097	689	0	0	0	9.10871	11.3675	8.06466	1.52384e-43	Inf	up
BnaC08g45780D	0	0	0	677	978	869	0	0	0	7.12036	9.30485	9.39002	2.53633e-43	Inf	up
BnaA10g03690D	0	0	0	1070	880	802	0	0	0	32.7669	24.3988	25.0314	2.54373e-43	Inf	up
BnaC08g45540D	0	0	0	754	949	750	0	0	0	31.0518	35.3617	31.251	6.37583e-43	Inf	up
BnaC04g08330D	0	0	0	684	731	774	0	0	0	22.5663	21.8168	25.8606	3.33417e-41	Inf	up
BnaC08g44900D	0	0	0	660	852	673	0	0	0	12.2425	14.7538	13.0206	4.3998e-41	Inf	up
BnaC08g44590D	0	0	0	646	794	722	0	0	0	20.5078	22.8204	23.1988	5.93345e-41	Inf	up
BnaC06g40300D	0	0	0	687	747	682	0	0	0	13.1527	12.8705	13.3062	1.28546e-40	Inf	up
BnaA02g06340D	0	0	0	559	807	746	0	0	0	6.16652	8.0579	8.32877	1.49374e-40	Inf	up
BnaC08g45410D	0	0	0	702	697	675	0	0	0	16.376	14.7155	15.9444	2.50011e-40	Inf	up
Brassica_napus_newGene_1449	0	0	0	4246	3046	3435	0	0	0	51.5519	30.8577	38.9451	2.54548e-40	Inf	up
BnaC02g13600D	0	0	0	619	945	504	0	0	0	23.1944	32.0445	19.0994	4.76234e-40	Inf	up
BnaC01g39170D	0	0	0	691	816	959	0	0	0	22.8159	24.3674	32.0294	1.30911e-39	Inf	up
BnaAnng02410D	0	0	0	487	776	715	0	0	0	27.8385	40.1764	41.3782	2.04623e-39	Inf	up
BnaC08g44080D	0	0	0	712	588	624	0	0	0	59.929	44.7411	53.1363	4.41726e-39	Inf	up
Brassica_napus_newGene_1119	0	0	0	1664	1430	1869	0	0	0	25.9995	20.2198	29.5489	4.70815e-39	Inf	up
BnaC02g13480D	0	0	0	579	743	599	0	0	0	4.3269	5.20535	4.80682	6.76099e-39	Inf	up
BnaA09g08470D	0	0	0	3692	2631	2817	0	0	0	49.5607	31.9643	38.2693	3.60782e-38	Inf	up
BnaC02g12450D	0	0	0	619	714	478	0	0	0	16.7413	17.2185	12.9836	8.52725e-38	Inf	up
BnaC05g15930D	0	0	0	613	653	795	0	0	0	4.46306	4.34324	5.85825	8.52725e-38	Inf	up
BnaC08g44710D	0	0	0	564	735	497	0	0	0	11.1625	12.9775	9.80689	1.28043e-37	Inf	up
BnaC08g50110D	0	0	0	600	681	506	0	0	0	26.7464	27.4656	22.8428	1.35261e-37	Inf	up
BnaCnng33760D	0	0	0	581	692	502	0	0	0	8.52187	8.96199	7.34981	1.86514e-37	Inf	up
BnaC02g38090D	0	0	0	784	616	626	0	0	0	5.64712	4.61996	5.05134	2.48347e-37	Inf	up
BnaC08g44220D	0	0	0	572	692	496	0	0	0	7.80033	8.58133	6.85707	2.67367e-37	Inf	up
BnaCnng50290D	0	0	0	2928	2237	3036	0	0	0	82.2012	56.8199	86.2326	3.3593e-37	Inf	up
BnaCnng36490D	0	0	0	421	815	467	0	0	0	7.32934	12.8557	8.23423	1.77458e-36	Inf	up
BnaC03g28790D	0	0	0	1467	1116	1393	0	0	0	24.8662	17.5788	24.1704	1.90671e-36	Inf	up
BnaC08g44520D	0	0	0	445	656	576	0	0	0	3.54244	4.73685	4.65443	2.01371e-36	Inf	up
BnaC02g25610D	0	0	0	575	548	684	0	0	0	7.04128	6.06999	8.47799	3.78682e-36	Inf	up
BnaC08g09960D	0	0	0	876	724	580	0	0	0	10.5853	7.92558	7.09514	4.4308e-36	Inf	up
BnaC08g44480D	0	0	0	501	686	435	0	0	0	2.89295	3.58689	2.39949	9.71844e-36	Inf	up
BnaA05g07590D	0	0	0	465	737	419	0	0	0	7.6347	10.9523	6.95994	1.19589e-35	Inf	up
Brassica_napus_newGene_4607	0	0	0	557	488	537	0	0	0	9.54656	7.5129	8.86178	1.44483e-35	Inf	up
BnaC08g44700D	0	0	0	507	676	420	0	0	0	3.70575	4.51188	3.1155	1.58239e-35	Inf	up
BnaC02g11850D	0	0	0	371	792	438	0	0	0	7.40772	14.3161	8.85146	2.52747e-35	Inf	up
BnaA08g28350D	0	0	0	370	790	408	0	0	0	7.33853	14.2018	8.19476	6.42557e-35	Inf	up
BnaA02g21600D	0	0	0	488	497	542	0	0	0	7.14772	6.83202	8.02636	6.88704e-35	Inf	up
BnaC02g12960D	0	0	0	975	799	1038	0	0	0	22.4734	16.759	24.3554	7.85757e-35	Inf	up
BnaC09g02780D	0	0	0	539	490	489	0	0	0	28.2055	23.2391	25.917	8.72699e-35	Inf	up
BnaC02g37090D	0	0	0	462	848	803	0	0	0	5.74563	9.46144	9.97134	9.78373e-35	Inf	up
BnaCnng76110D	0	0	0	501	545	470	0	0	0	17.6272	17.3468	16.7044	1.11447e-34	Inf	up
BnaC08g43560D	0	0	0	428	699	398	0	0	0	10.7571	16.1268	10.2377	1.55044e-34	Inf	up
BnaCnng53590D	0	0	0	382	610	520	0	0	0	2.22933	3.25567	3.03172	1.55655e-34	Inf	up
BnaC06g40330D	0	0	0	445	644	401	0	0	0	9.54767	12.4987	8.71552	3.46931e-34	Inf	up
Brassica_napus_newGene_1450	0	0	0	927	693	793	0	0	0	26.019	17.8879	22.5242	4.93002e-34	Inf	up
BnaA06g12320D	0	0	0	3318	2303	3125	0	0	0	142.938	89.7492	136.211	5.29816e-34	Inf	up
BnaA10g18720D	0	0	0	773	683	894	0	0	0	13.5313	10.8177	15.7916	5.87979e-34	Inf	up
BnaA04g00860D	0	0	0	474	432	533	0	0	0	47.9953	39.6015	54.5482	6.71193e-34	Inf	up
BnaCnng24710D	0	0	0	393	690	387	0	0	0	12.4665	19.8129	12.4276	7.33058e-34	Inf	up
BnaC04g31590D	0	0	0	346	760	370	0	0	0	17.7489	35.3071	19.1957	8.00221e-34	Inf	up
BnaC07g33180D	0	0	0	338	711	405	0	0	0	6.33444	12.0715	7.68753	1.26374e-33	Inf	up
BnaC02g13690D	0	0	0	1078	919	1241	0	0	0	16.1378	11.5325	18.7282	1.51358e-33	Inf	up
BnaC02g12080D	0	0	0	503	514	387	0	0	0	34.2382	31.6509	26.6356	2.70244e-33	Inf	up
Brassica_napus_newGene_13056	0	0	0	352	558	483	0	0	0	5.27745	7.49589	7.26069	4.37498e-33	Inf	up
BnaC07g09770D	0	0	0	411	467	440	0	0	0	6.90116	7.11352	7.49684	3.26105e-32	Inf	up
BnaA06g21830D	0	0	0	487	481	351	0	0	0	6.41783	5.72778	4.66715	3.43267e-32	Inf	up
BnaA09g52790D	0	0	0	2875	2123	1773	0	0	0	35.7865	24.1218	23.5029	3.71212e-32	Inf	up
Brassica_napus_newGene_449	0	0	0	460	493	363	0	0	0	20.7764	20.3035	16.6677	3.92204e-32	Inf	up
BnaC09g02540D	0	0	0	428	527	361	0	0	0	8.81013	9.18759	7.38804	4.50191e-32	Inf	up
Brassica_napus_newGene_2038	0	0	0	412	493	376	0	0	0	9.61154	10.5503	9.04907	1.18719e-31	Inf	up
BnaC02g12780D	0	0	0	376	425	469	0	0	0	34.7503	35.5913	43.9191	1.23732e-31	Inf	up
BnaA09g38700D	0	0	0	933	728	978	0	0	0	13.3984	9.45517	14.205	1.93215e-31	Inf	up
BnaC08g45360D	0	0	0	415	505	338	0	0	0	6.39945	7.06615	5.33205	2.6455e-31	Inf	up
BnaC02g03560D	0	0	0	404	480	367	0	0	0	1.37224	1.47776	1.26437	2.9641e-31	Inf	up
BnaC02g11570D	0	0	0	381	462	401	0	0	0	14.9746	16.2712	15.9796	3.41794e-31	Inf	up
Brassica_napus_newGene_3821	0	0	0	449	353	416	0	0	0	8.06837	5.74693	7.55752	5.11548e-31	Inf	up
BnaC02g24000D	0	0	0	359	552	322	0	0	0	5.60262	7.89802	5.1878	7.52131e-31	Inf	up
BnaC08g35660D	0	0	0	630	467	495	0	0	0	26.0902	17.4957	20.7153	1.30221e-30	Inf	up
BnaC08g50170D	0	0	0	1416	1057	1502	0	0	0	54.0968	36.6108	60.35	3.59138e-30	Inf	up
BnaA10g27720D	0	0	0	333	537	315	0	0	0	6.25975	10.7445	5.70088	3.77235e-30	Inf	up
BnaCnng44780D	0	0	0	444	340	374	0	0	0	15.6666	10.8484	13.3743	3.77235e-30	Inf	up
BnaA05g19880D	0	0	0	379	366	403	0	0	0	7.09181	6.06393	7.63342	5.99324e-30	Inf	up
Brassica_napus_newGene_16943	0	0	0	306	460	393	0	0	0	2.72461	3.69996	3.53522	6.36062e-30	Inf	up
BnaC02g11470D	0	0	0	3040	1969	2741	0	0	0	80.2245	47.0103	73.1915	7.89017e-30	Inf	up
BnaA03g55140D	0	0	0	297	552	289	0	0	0	3.94107	6.69865	3.92913	2.33498e-29	Inf	up
BnaC02g37050D	0	0	0	292	537	302	0	0	0	2.45462	4.09068	2.57353	2.77903e-29	Inf	up
BnaC05g11190D	0	0	0	428	322	350	0	0	0	6.40423	4.3647	5.30078	2.82823e-29	Inf	up
BnaCnng36030D	0	0	0	630	533	373	0	0	0	6.2963	3.87887	3.73405	3.09941e-29	Inf	up
Brassica_napus_newGene_6527	0	0	0	319	415	362	0	0	0	5.9432	6.51306	6.86536	5.40493e-29	Inf	up
BnaA01g16230D	0	0	0	396471	246815	370694	0	0	0	23402.8	13183.6	22142.6	5.49943e-29	Inf	up
BnaC08g44330D	0	0	0	315	443	341	0	0	0	4.04725	5.14789	4.43702	5.62022e-29	Inf	up
BnaA06g14870D	0	0	0	365	378	339	0	0	0	5.85196	5.969	5.67831	7.69838e-29	Inf	up
BnaC08g44800D	0	0	0	380	353	334	0	0	0	3.85414	4.20287	3.34298	1.21097e-28	Inf	up
Brassica_napus_newGene_19457	0	0	0	314	385	352	0	0	0	8.65061	9.54045	9.72313	2.72151e-28	Inf	up
BnaA04g17080D	0	0	0	490	356	398	0	0	0	13.9532	9.17636	11.4759	7.73232e-28	Inf	up
BnaA10g07220D	0	0	0	292	420	318	0	0	0	5.10835	6.6569	5.62367	8.07324e-28	Inf	up
BnaC09g02460D	0	0	0	311	521	209	0	0	0	5.86133	8.88763	3.98509	1.00306e-27	Inf	up
BnaC02g40130D	0	0	0	4026	2443	3000	0	0	0	77.2395	43.0846	60.3365	1.51828e-27	Inf	up
BnaC08g44970D	0	0	0	360	348	283	0	0	0	4.54394	3.96556	3.55947	2.75229e-27	Inf	up
BnaC08g44680D	0	0	0	324	337	326	0	0	0	6.36788	5.98738	6.48631	2.97799e-27	Inf	up
BnaA10g27330D	0	0	0	2566	1588	2041	0	0	0	145.682	81.5817	117.281	4.10203e-27	Inf	up
BnaC06g10750D	0	0	0	343	897	444	0	0	0	8.1106	19.1784	10.6195	4.66198e-27	Inf	up
BnaC08g45380D	0	0	0	297	388	276	0	0	0	2.41411	2.97382	2.36576	1.29076e-26	Inf	up
BnaC03g55620D	0	0	0	303	303	335	0	0	0	15.0317	13.334	17.4566	1.73616e-26	Inf	up
BnaC09g19830D	0	0	0	323	383	240	0	0	0	7.20083	7.71642	5.48398	2.46386e-26	Inf	up
Brassica_napus_newGene_6635	0	0	0	338	265	317	0	0	0	5.54221	3.90691	5.20917	3.50328e-26	Inf	up
BnaCnng33820D	0	0	0	267	378	288	0	0	0	6.36676	8.14694	6.94286	4.13074e-26	Inf	up
BnaA01g27160D	0	0	0	265	379	272	0	0	0	2.43835	3.16214	2.5325	9.02073e-26	Inf	up
BnaA04g29080D	0	0	0	798	535	635	0	0	0	9.73353	5.74637	7.58488	9.4735e-26	Inf	up
BnaC08g44740D	0	0	0	314	328	259	0	0	0	9.112	8.60536	7.58609	1.26977e-25	Inf	up
BnaA02g07650D	0	0	0	336	293	266	0	0	0	8.92548	7.35765	7.28788	1.31517e-25	Inf	up
BnaC02g04680D	0	0	0	312	282	297	0	0	0	5.61179	4.72233	5.29768	1.43477e-25	Inf	up
BnaA09g43150D	0	0	0	846	607	540	0	0	0	34.4593	22.367	22.2251	1.64993e-25	Inf	up
BnaA07g00860D	0	0	0	316	285	277	0	0	0	4.37989	3.30595	3.59839	2.62728e-25	Inf	up
BnaC08g45890D	0	0	0	239	383	269	0	0	0	1.66478	2.24824	1.70553	2.77895e-25	Inf	up
BnaC08g45880D	0	0	0	218	394	278	0	0	0	1.93625	3.49278	2.90444	3.09113e-25	Inf	up
BnaC02g13300D	0	0	0	237	340	304	0	0	0	3.79942	4.86293	4.81973	3.18752e-25	Inf	up
BnaA10g27290D	0	0	0	257	430	200	0	0	0	5.52733	8.37505	4.45725	4.65054e-25	Inf	up
Brassica_napus_newGene_4861	0	0	0	281	286	296	0	0	0	10.309	9.5063	11.0198	5.0388e-25	Inf	up
BnaC08g45130D	0	0	0	273	327	268	0	0	0	3.06596	3.00487	2.67928	5.31364e-25	Inf	up
BnaA01g00820D	0	0	0	425	320	441	0	0	0	7.8176	5.31567	8.13235	5.49336e-25	Inf	up
BnaC02g13180D	0	0	0	281	327	255	0	0	0	9.55612	10.0261	11.9865	6.68186e-25	Inf	up
BnaC02g47840D	0	0	0	277	298	280	0	0	0	2.54786	2.47969	2.60396	7.80325e-25	Inf	up
Brassica_napus_newGene_455	0	0	0	655	538	800	0	0	0	21.4998	15.9901	26.6174	9.04892e-25	Inf	up
BnaA09g32850D	0	0	0	307	249	288	0	0	0	3.14645	2.32051	3.0941	9.1368e-25	Inf	up
Brassica_napus_newGene_11678	0	0	0	298	280	270	0	0	0	8.89786	5.77908	8.21875	9.3976e-25	Inf	up
Brassica_napus_newGene_811	0	0	0	298	265	282	0	0	0	9.65538	7.80095	9.04038	9.68448e-25	Inf	up
BnaA06g30630D	0	0	0	182	458	233	0	0	0	3.27793	7.49117	4.25197	9.92635e-25	Inf	up
BnaCnng36280D	0	0	0	414	685	771	0	0	0	5.51494	8.28175	10.4025	1.60697e-24	Inf	up
BnaC02g37350D	0	0	0	209	369	261	0	0	0	2.59647	4.14473	3.27171	2.50062e-24	Inf	up
BnaC05g48900D	0	0	0	217	337	280	0	0	0	4.0528	8.88512	7.28096	2.51319e-24	Inf	up
BnaA08g31060D	0	0	0	289	340	204	0	0	0	7.49894	8.10416	5.60328	2.79251e-24	Inf	up
BnaA01g21670D	0	0	0	166	438	242	0	0	0	8.3991	20.0318	12.3554	2.86538e-24	Inf	up
BnaC02g37640D	0	0	0	231	322	275	0	0	0	1.76299	2.50288	2.07023	2.97992e-24	Inf	up
BnaC09g18980D	0	0	0	240	356	237	0	0	0	3.10002	4.12463	3.0517	3.01091e-24	Inf	up
Brassica_napus_newGene_4599	0	0	0	268	316	243	0	0	0	3.97196	4.61452	3.46414	3.03032e-24	Inf	up
Brassica_napus_newGene_9680	0	0	0	291	345	191	0	0	0	3.81965	4.46991	2.59708	3.75479e-24	Inf	up
BnaC04g45970D	0	0	0	199	471	204	0	0	0	5.03416	10.1615	5.10698	6.29238e-24	Inf	up
BnaC04g42720D	0	0	0	173	356	284	0	0	0	6.97465	13.0235	11.6107	7.17499e-24	Inf	up
BnaC03g73550D	0	0	0	600	400	539	0	0	0	62.3978	37.6009	56.7143	1.18153e-23	Inf	up
BnaA06g09700D	0	0	0	267	246	272	0	0	0	4.26986	3.69931	4.39242	1.2707e-23	Inf	up
Brassica_napus_newGene_12941	0	0	0	267	276	242	0	0	0	6.08542	5.68848	5.59664	1.56797e-23	Inf	up
BnaC08g44750D	0	0	0	229	280	261	0	0	0	7.64838	8.44985	8.8271	3.15372e-23	Inf	up
BnaCnng48420D	0	0	0	312	219	249	0	0	0	17.0513	10.8299	13.7674	3.41092e-23	Inf	up
BnaA10g27640D	0	0	0	204	324	245	0	0	0	2.11528	3.05355	2.59385	3.64257e-23	Inf	up
BnaA10g09480D	0	0	0	244	247	268	0	0	0	7.43812	6.83871	8.28163	4.2124e-23	Inf	up
BnaC08g12000D	0	0	0	197	367	206	0	0	0	3.96468	6.83313	4.27847	5.54706e-23	Inf	up
BnaA10g24040D	0	0	0	148	341	275	0	0	0	1.5441	3.23308	2.91814	5.95713e-23	Inf	up
BnaC05g17210D	0	0	0	202	258	288	0	0	0	3.59658	4.524	5.72587	7.32877e-23	Inf	up
BnaC08g44380D	0	0	0	215	320	216	0	0	0	10.0549	13.5508	10.2317	9.72379e-23	Inf	up
Brassica_napus_newGene_10207	0	0	0	260	252	229	0	0	0	6.49076	5.8991	6.06808	9.99178e-23	Inf	up
BnaC02g37080D	0	0	0	194	324	232	0	0	0	4.19978	6.0925	4.80062	1.02595e-22	Inf	up
BnaC02g21180D	0	0	0	261	283	199	0	0	0	5.12379	4.80593	3.3424	1.11091e-22	Inf	up
BnaA10g27180D	0	0	0	243	337	152	0	0	0	2.67496	3.35852	1.68823	2.59059e-22	Inf	up
BnaC02g37580D	0	0	0	180	299	226	0	0	0	1.29154	1.8163	1.70671	6.71406e-22	Inf	up
BnaA08g10130D	0	0	0	423	280	370	0	0	0	7.0908	4.20822	6.16921	7.30109e-22	Inf	up
BnaCnng16680D	0	0	0	227	290	177	0	0	0	4.54801	5.25784	3.58195	1.05766e-21	Inf	up
BnaC03g32950D	0	0	0	6719	3824	7685	0	0	0	719.48	370.564	832.753	1.07248e-21	Inf	up
BnaA09g41910D	0	0	0	288	202	273	0	0	0	10.3149	6.53711	9.87719	1.3149e-21	Inf	up
Brassica_napus_newGene_3217	0	0	0	159	298	225	0	0	0	2.25775	3.83649	3.23506	1.80775e-21	Inf	up
BnaA07g30600D	0	0	0	217	242	215	0	0	0	1.84374	1.90502	1.84699	1.91175e-21	Inf	up
BnaC02g37410D	0	0	0	161	284	232	0	0	0	1.59096	2.41275	2.21938	2.07029e-21	Inf	up
Brassica_napus_newGene_5887	0	0	0	1694	955	1503	0	0	0	95.4605	48.6597	85.7058	2.77525e-21	Inf	up
Brassica_napus_newGene_13611	0	0	0	272	187	240	0	0	0	3.22546	1.888	2.93741	2.77933e-21	Inf	up
BnaA01g26800D	0	0	0	203	283	184	0	0	0	2.17404	2.73918	1.98508	2.84201e-21	Inf	up
BnaC08g44820D	0	0	0	193	273	201	0	0	0	3.26597	4.19272	3.45426	3.04454e-21	Inf	up
BnaA04g00190D	0	0	0	3150	1906	3613	0	0	0	149.42	81.8012	173.452	3.29943e-21	Inf	up
BnaC07g42480D	0	0	0	182	206	264	0	0	0	2.34608	2.40449	3.81447	4.00586e-21	Inf	up
BnaC08g45590D	0	0	0	201	252	204	0	0	0	3.87004	4.38727	3.96046	4.1532e-21	Inf	up
BnaC09g02700D	0	0	0	198	213	235	0	0	0	1.68378	1.64818	2.05528	5.42312e-21	Inf	up
BnaC05g48840D	0	0	0	427	279	395	0	0	0	7.8514	4.6636	7.35829	7.69355e-21	Inf	up
BnaC08g35100D	0	0	0	188	253	201	0	0	0	4.80296	5.73107	5.19862	7.82322e-21	Inf	up
BnaA08g05540D	0	0	0	1188	702	831	0	0	0	14.8705	7.94889	10.5279	7.9052e-21	Inf	up
Brassica_napus_newGene_3813	0	0	0	186	239	205	0	0	0	3.96851	4.75569	4.721	1.20619e-20	Inf	up
Brassica_napus_newGene_1157	0	0	0	189	269	171	0	0	0	3.73107	4.61074	3.34307	1.46307e-20	Inf	up
BnaC02g11680D	0	0	0	184	185	241	0	0	0	4.26443	3.95504	5.69509	2.16927e-20	Inf	up
Brassica_napus_newGene_450	0	0	0	172	198	229	0	0	0	3.13539	3.26382	4.23346	3.6836e-20	Inf	up
BnaC06g20460D	0	0	0	183	199	217	0	0	0	6.94762	6.82223	8.29611	3.71079e-20	Inf	up
BnaC04g14440D	0	0	0	217	179	194	0	0	0	5.19556	4.54056	5.06021	4.97018e-20	Inf	up
BnaC06g05810D	0	0	0	174	199	218	0	0	0	5.11482	5.29866	6.49887	5.15221e-20	Inf	up
BnaCnng40710D	0	0	0	552	1585	632	0	0	0	11.0812	28.7966	12.8464	5.74231e-20	Inf	up
Brassica_napus_newGene_15778	0	0	0	179	227	183	0	0	0	5.55683	6.06564	5.3683	6.43223e-20	Inf	up
BnaC06g03740D	0	0	0	194	272	124	0	0	0	4.65333	6.07275	3.10921	7.638e-20	Inf	up
BnaA02g13270D	0	0	0	182	217	182	0	0	0	3.37588	3.63597	3.41677	8.6317e-20	Inf	up
BnaC07g39780D	0	0	0	696	417	507	0	0	0	8.40934	4.57022	6.147	1.0387e-19	Inf	up
BnaC02g37380D	0	0	0	152	302	131	0	0	0	9.98215	17.9165	8.7111	1.06648e-19	Inf	up
BnaA01g27100D	0	0	0	160	262	154	0	0	0	5.05732	7.51351	4.92062	1.29876e-19	Inf	up
Brassica_napus_newGene_49	0	0	0	115	278	184	0	0	0	4.07547	8.90345	6.64107	1.31613e-19	Inf	up
BnaA01g37280D	0	0	0	175	194	195	0	0	0	9.30261	9.3293	10.4574	1.60266e-19	Inf	up
BnaC02g08110D	0	0	0	186	168	202	0	0	0	1.08727	0.88512	1.24851	2.02618e-19	Inf	up
Brassica_napus_newGene_9774	0	0	0	147	272	146	0	0	0	1.42261	2.37418	1.42181	2.17372e-19	Inf	up
BnaC02g38180D	0	0	0	139	258	166	0	0	0	2.23688	3.78435	2.69986	2.21043e-19	Inf	up
BnaA03g18140D	0	0	0	145	208	204	0	0	0	8.04774	10.4376	11.4351	2.28065e-19	Inf	up
BnaA03g45890D	0	0	0	160	177	210	0	0	0	1.94379	1.07879	1.54583	3.06319e-19	Inf	up
Brassica_napus_newGene_13615	0	0	0	119	254	175	0	0	0	1.72729	3.34013	2.56508	4.07356e-19	Inf	up
BnaC08g45510D	0	0	0	146	236	163	0	0	0	0.682763	0.996881	0.76894	4.30758e-19	Inf	up
BnaC05g48770D	0	0	0	177	223	143	0	0	0	1.4867	1.69828	1.21459	4.47996e-19	Inf	up
BnaA09g37390D	0	0	0	189	151	194	0	0	0	5.88482	4.12197	6.21363	4.82263e-19	Inf	up
BnaA09g17950D	0	0	0	187	183	166	0	0	0	1.16075	1.029	1.04079	5.08108e-19	Inf	up
BnaCnng37300D	0	0	0	176	146	208	0	0	0	6.72455	5.04279	8.04256	5.56241e-19	Inf	up
BnaC03g10880D	0	0	0	137	178	217	0	0	0	6.67461	7.86418	10.7454	5.78881e-19	Inf	up
BnaA10g27090D	0	0	0	145	220	170	0	0	0	2.52211	3.47703	2.99193	6.11876e-19	Inf	up
BnaC08g37510D	0	0	0	1151	626	1000	0	0	0	32.1734	15.822	28.2829	6.15471e-19	Inf	up
BnaA02g18860D	0	0	0	126	254	158	0	0	0	4.26306	7.81843	5.44518	6.15526e-19	Inf	up
Brassica_napus_newGene_16295	0	0	0	220	155	152	0	0	0	3.72293	2.29665	2.41082	6.64877e-19	Inf	up
BnaC04g01470D	0	0	0	824	479	573	0	0	0	24.1018	12.6721	16.9605	6.90066e-19	Inf	up
BnaC05g03600D	0	0	0	729	454	453	0	0	0	22.4046	12.6579	14.0983	7.67438e-19	Inf	up
Brassica_napus_newGene_16347	0	0	0	170	219	140	0	0	0	4.14767	4.84757	3.42086	7.90003e-19	Inf	up
Brassica_napus_newGene_13654	0	0	0	208	151	160	0	0	0	5.30455	3.2441	3.79531	9.18922e-19	Inf	up
BnaA04g28940D	0	0	0	464	281	343	0	0	0	14.3609	7.8617	10.7507	1.32036e-18	Inf	up
BnaC09g31660D	0	0	0	395	246	373	0	0	0	12.0808	6.79773	11.5204	1.47881e-18	Inf	up
Brassica_napus_newGene_4121	0	0	0	181	174	151	0	0	0	2.5516	2.38652	2.02737	1.75309e-18	Inf	up
BnaA02g07640D	0	0	0	123	233	154	0	0	0	1.18597	2.03897	1.51035	1.83008e-18	Inf	up
BnaA04g08610D	0	0	0	156	198	153	0	0	0	1.23228	1.41623	1.22305	1.83008e-18	Inf	up
BnaC02g37010D	0	0	0	139	173	191	0	0	0	1.85238	1.65017	2.31731	1.95404e-18	Inf	up
Brassica_napus_newGene_8163	0	0	0	158	162	182	0	0	0	2.60237	2.3713	2.97884	1.96067e-18	Inf	up
BnaC02g36830D	0	0	0	152	208	146	0	0	0	3.71441	5.44348	3.97478	1.97497e-18	Inf	up
Brassica_napus_newGene_205	0	0	0	177	152	172	0	0	0	1.8875	1.4627	2.62501	1.97497e-18	Inf	up
BnaCnng33810D	0	0	0	157	200	147	0	0	0	3.75944	4.32111	3.5493	2.08889e-18	Inf	up
BnaA01g21430D	0	0	0	229	149	200	0	0	0	5.9137	3.46485	5.22836	2.21457e-18	Inf	up
BnaA10g27670D	0	0	0	142	224	264	0	0	0	1.51248	2.39148	3.11531	2.29827e-18	Inf	up
BnaCnng60380D	0	0	0	165	172	160	0	0	0	12.5704	11.8499	12.3236	2.52013e-18	Inf	up
Brassica_napus_newGene_9460	0	0	0	375	378	584	0	0	0	4.27476	3.98085	6.94943	2.56103e-18	Inf	up
BnaC08g45790D	0	0	0	162	200	134	0	0	0	0.712056	0.794022	0.595241	2.90674e-18	Inf	up
BnaC02g13380D	0	0	0	187	129	169	0	0	0	2.22791	1.18224	1.74986	3.57914e-18	Inf	up
BnaAnng03340D	0	0	0	135	201	154	0	0	0	1.69239	2.43252	2.21696	3.74131e-18	Inf	up
Brassica_napus_newGene_679	0	0	0	153	196	138	0	0	0	4.25711	4.95411	3.89539	4.19517e-18	Inf	up
BnaCnng73940D	0	0	0	158	145	179	0	0	0	2.25074	1.93022	2.715	4.29709e-18	Inf	up
BnaC03g33320D	0	0	0	119	161	201	0	0	0	1.2241	1.61208	2.21488	4.71614e-18	Inf	up
BnaCnng29150D	0	0	0	129	183	170	0	0	0	1.09341	1.37659	1.44242	4.91058e-18	Inf	up
BnaA01g26770D	0	0	0	144	219	122	0	0	0	1.04943	1.44575	0.901251	4.93812e-18	Inf	up
BnaC09g02600D	0	0	0	142	155	181	0	0	0	9.3105	10.1965	12.9311	5.26083e-18	Inf	up
BnaAnng34800D	0	0	0	90	242	151	0	0	0	2.64021	6.42314	4.47429	5.71551e-18	Inf	up
BnaC02g13700D	0	0	0	141	134	194	0	0	0	2.16962	1.67087	3.09494	7.1464e-18	Inf	up
BnaC02g11890D	0	0	0	259	283	417	0	0	0	4.89817	4.86783	8.58112	8.90676e-18	Inf	up
BnaA04g28030D	0	0	0	140	196	131	0	0	0	3.52524	4.47011	3.33194	9.6636e-18	Inf	up
BnaC02g37730D	0	0	0	132	210	125	0	0	0	1.74682	2.36058	1.61925	1.01001e-17	Inf	up
BnaAnng01540D	0	0	0	182	119	151	0	0	0	6.7538	3.5234	6.37893	1.44234e-17	Inf	up
BnaC01g24940D	0	0	0	180	150	230	0	0	0	5.53865	4.27209	7.03147	1.51346e-17	Inf	up
BnaC03g69200D	0	0	0	128	167	157	0	0	0	5.26285	6.24051	6.53941	1.65085e-17	Inf	up
BnaC07g45110D	0	0	0	159	433	179	0	0	0	2.70318	6.80255	3.09879	1.65085e-17	Inf	up
BnaC01g43700D	0	0	0	1065	603	662	0	0	0	15.0788	7.72032	9.48503	1.66838e-17	Inf	up
BnaA06g01610D	0	0	0	107	281	120	0	0	0	1.82285	4.24919	2.0851	1.79859e-17	Inf	up
BnaA07g15870D	0	0	0	108	159	182	0	0	0	1.97302	2.41232	2.97376	1.81632e-17	Inf	up
BnaCnng30870D	0	0	0	183	173	94	0	0	0	3.28604	2.7945	1.6929	1.85116e-17	Inf	up
BnaA09g34260D	0	0	0	118	186	146	0	0	0	4.05465	5.8436	5.09444	1.89277e-17	Inf	up
BnaC06g38080D	0	0	0	428	261	431	0	0	0	6.67443	3.67037	6.81294	2.09232e-17	Inf	up
BnaC02g11420D	0	0	0	175	119	147	0	0	0	2.61091	1.72108	1.96221	2.29062e-17	Inf	up
BnaCnng10890D	0	0	0	133	210	95	0	0	0	2.49625	3.53604	1.81773	3.3513e-17	Inf	up
Brassica_napus_newGene_8142	0	0	0	138	166	131	0	0	0	2.4281	2.62888	2.2616	3.37863e-17	Inf	up
BnaA10g27220D	0	0	0	146	147	132	0	0	0	7.70665	7.00365	7.05186	4.90961e-17	Inf	up
BnaCnng73160D	0	0	0	136	168	122	0	0	0	2.41428	3.06207	2.30224	4.94922e-17	Inf	up
BnaA06g24270D	0	0	0	143	123	186	0	0	0	1.94376	1.52129	2.56901	6.12976e-17	Inf	up
BnaAnng15040D	0	0	0	134	146	138	0	0	0	11.6298	11.45	12.1955	6.51146e-17	Inf	up
BnaA05g10960D	0	0	0	146	350	128	0	0	0	5.90667	12.8238	5.2149	7.08164e-17	Inf	up
BnaA10g20820D	0	0	0	169	131	115	0	0	0	5.47069	3.8186	3.76086	7.16573e-17	Inf	up
Brassica_napus_newGene_8465	0	0	0	251	161	253	0	0	0	4.48231	2.82881	4.19506	7.89216e-17	Inf	up
Brassica_napus_newGene_3502	0	0	0	133	177	105	0	0	0	2.25822	2.72724	1.80926	7.90267e-17	Inf	up
BnaC08g45170D	0	0	0	113	151	149	0	0	0	0.909332	1.10595	1.21408	8.04349e-17	Inf	up
BnaA04g05980D	0	0	0	235	171	132	0	0	0	4.41216	2.90896	2.50186	8.10705e-17	Inf	up
BnaA08g23520D	0	0	0	123	140	144	0	0	0	3.05215	3.13869	3.62669	1.00564e-16	Inf	up
BnaC08g44950D	0	0	0	106	190	113	0	0	0	1.09818	1.8047	1.36373	1.01884e-16	Inf	up
Brassica_napus_newGene_19521	0	0	0	162	157	82	0	0	0	7.36396	6.4653	3.75244	1.33909e-16	Inf	up
BnaA07g15440D	0	0	0	196	132	206	0	0	0	14.5333	8.84544	15.4006	1.39181e-16	Inf	up
BnaC08g45730D	0	0	0	131	148	120	0	0	0	2.01305	2.03345	1.92525	1.41908e-16	Inf	up
BnaA07g29410D	0	0	0	166	469	191	0	0	0	2.93395	5.68956	2.9248	1.4664e-16	Inf	up
BnaA03g25060D	0	0	0	128	149	121	0	0	0	1.84934	1.95221	1.77266	1.47422e-16	Inf	up
BnaC02g37740D	0	0	0	106	154	132	0	0	0	6.31661	8.17165	8.01687	1.8952e-16	Inf	up
BnaC05g08360D	0	0	0	431	1571	729	0	0	0	7.63483	25.0014	12.7899	1.89958e-16	Inf	up
BnaC05g03960D	0	0	0	186	530	212	0	0	0	1.41971	3.34445	1.69021	1.97522e-16	Inf	up
Brassica_napus_newGene_7630	0	0	0	109	175	105	0	0	0	2.92447	4.30156	2.8845	2.19567e-16	Inf	up
BnaC01g19320D	0	0	0	11237	4514	7082	0	0	0	484.126	175.952	308.751	2.27855e-16	Inf	up
BnaC08g50180D	0	0	0	134	119	133	0	0	0	3.19897	2.3112	3.91881	2.29024e-16	Inf	up
BnaA05g36920D	0	0	0	130	104	159	0	0	0	2.09527	1.51804	2.59817	2.39127e-16	Inf	up
BnaA06g10700D	0	0	0	105	133	147	0	0	0	1.98748	2.30816	2.84265	2.4256e-16	Inf	up
BnaA06g10170D	0	0	0	120	146	114	0	0	0	12.6128	13.8813	12.1635	3.01601e-16	Inf	up
BnaA05g18220D	0	0	0	102	133	137	0	0	0	3.36003	4.04438	4.73996	4.10763e-16	Inf	up
Brassica_napus_newGene_15978	0	0	0	143	137	89	0	0	0	2.2134	1.9764	1.45629	4.66427e-16	Inf	up
BnaA09g39130D	0	0	0	107	131	130	0	0	0	1.23997	1.37172	1.53334	4.82041e-16	Inf	up
BnaCnng29130D	0	0	0	105	134	126	0	0	0	1.87749	2.12369	2.2207	5.44812e-16	Inf	up
BnaA09g54770D	0	0	0	516	276	436	0	0	0	8.01137	3.78876	6.84725	5.72882e-16	Inf	up
BnaC06g05520D	0	0	0	151	121	91	0	0	0	3.09673	2.22634	1.82445	5.86454e-16	Inf	up
BnaC03g22360D	0	0	0	144	134	85	0	0	0	3.42285	3.67136	2.5842	5.90234e-16	Inf	up
Brassica_napus_newGene_6914	0	0	0	112	102	146	0	0	0	1.23457	1.07954	1.6392	6.50892e-16	Inf	up
BnaA02g17190D	0	0	0	101	129	128	0	0	0	1.64976	1.86587	2.11179	7.14997e-16	Inf	up
BnaC04g08600D	0	0	0	120	135	103	0	0	0	22.8791	23.4424	19.9034	7.15895e-16	Inf	up
BnaA09g36900D	0	0	0	82	168	102	0	0	0	3.31572	6.14459	4.14738	8.93361e-16	Inf	up
BnaA03g44090D	0	0	0	95	157	100	0	0	0	0.419774	0.73773	0.455027	8.97269e-16	Inf	up
BnaA08g04960D	0	0	0	109	137	104	0	0	0	3.89984	4.48404	3.70338	9.65939e-16	Inf	up
BnaA10g27110D	0	0	0	114	148	84	0	0	0	3.02955	3.53887	2.25137	1.11419e-15	Inf	up
BnaC06g40720D	0	0	0	99	317	214	0	0	0	2.63392	7.61904	5.632	1.15829e-15	Inf	up
BnaA10g11490D	0	0	0	111	114	120	0	0	0	2.72	2.52872	2.9512	1.17021e-15	Inf	up
BnaC08g18680D	0	0	0	131	127	86	0	0	0	2.49268	2.26465	1.65751	1.21192e-15	Inf	up
BnaA09g26690D	0	0	0	125	127	91	0	0	0	2.18468	1.92889	1.66005	1.25937e-15	Inf	up
BnaC06g40290D	0	0	0	111	107	125	0	0	0	3.57688	3.1389	4.09293	1.26526e-15	Inf	up
BnaC07g01180D	0	0	0	128	99	111	0	0	0	1.67809	1.14644	1.42957	1.53891e-15	Inf	up
BnaC08g35630D	0	0	0	117	120	97	0	0	0	2.13434	2.04785	2.01209	1.77071e-15	Inf	up
Brassica_napus_newGene_1615	0	0	0	322	223	402	0	0	0	18.6228	11.6695	23.5546	2.12934e-15	Inf	up
BnaC02g11600D	0	0	0	102	120	107	0	0	0	2.19965	2.33188	2.3194	2.13294e-15	Inf	up
Brassica_napus_newGene_8592	0	0	0	112	127	181	0	0	0	2.82774	2.8719	4.64367	2.15896e-15	Inf	up
BnaA03g06120D	0	0	0	237	138	193	0	0	0	2.88303	1.77545	2.61483	2.17764e-15	Inf	up
Brassica_napus_newGene_2793	0	0	0	97	143	180	0	0	0	1.79303	2.19325	3.18474	2.20182e-15	Inf	up
BnaC08g22020D	0	0	0	119	94	114	0	0	0	5.55558	4.19597	5.77473	2.33857e-15	Inf	up
BnaC02g39570D	0	0	0	85	144	94	0	0	0	1.0792	1.65595	1.19506	2.54155e-15	Inf	up
BnaC02g13590D	0	0	0	86	159	75	0	0	0	1.18346	1.99447	1.04137	2.72263e-15	Inf	up
BnaA10g30560D	0	0	0	97	138	86	0	0	0	4.31551	5.60323	3.90155	2.74713e-15	Inf	up
Brassica_napus_newGene_16660	0	0	0	69	150	98	0	0	0	1.53507	3.19201	2.24948	3.078e-15	Inf	up
BnaC09g04460D	0	0	0	103	121	92	0	0	0	9.78602	10.9796	8.24685	3.37144e-15	Inf	up
BnaA02g15200D	0	0	0	120	87	108	0	0	0	2.86123	1.90175	2.64245	3.69099e-15	Inf	up
BnaA02g18800D	0	0	0	97	112	103	0	0	0	1.57938	1.74571	1.62596	3.97336e-15	Inf	up
Brassica_napus_newGene_12653	0	0	0	86	163	58	0	0	0	2.53276	4.34401	1.72359	4.11242e-15	Inf	up
BnaA02g18580D	0	0	0	109	84	119	0	0	0	2.42276	1.68481	2.67333	4.15643e-15	Inf	up
BnaC03g52330D	0	0	0	94	136	77	0	0	0	2.93581	3.77323	2.2106	4.46897e-15	Inf	up
BnaC01g35640D	0	0	0	69	125	138	0	0	0	3.6232	5.97356	7.37197	4.92852e-15	Inf	up
Brassica_napus_newGene_333	0	0	0	61	144	98	0	0	0	0.809466	1.72562	1.3195	5.03551e-15	Inf	up
BnaC01g22340D	0	0	0	96	126	81	0	0	0	1.57692	1.90796	1.49239	5.26409e-15	Inf	up
BnaA04g15630D	0	0	0	90	92	122	0	0	0	1.19919	1.10121	1.65657	5.5299e-15	Inf	up
BnaA01g26810D	0	0	0	116	88	100	0	0	0	4.76474	3.25076	4.16343	5.54711e-15	Inf	up
BnaC08g43670D	0	0	0	100	181	58	0	0	0	1.02177	1.69931	0.586721	5.61769e-15	Inf	up
BnaC08g44630D	0	0	0	61	137	102	0	0	0	1.38973	2.82858	2.35575	5.66054e-15	Inf	up
BnaC08g41570D	0	0	0	66	145	87	0	0	0	1.71045	3.83901	2.74946	5.8677e-15	Inf	up
Brassica_napus_newGene_10119	0	0	0	77	139	81	0	0	0	1.35015	2.17182	1.51425	6.1765e-15	Inf	up
BnaC02g04380D	0	0	0	61	139	96	0	0	0	2.15343	4.41871	3.40219	6.39401e-15	Inf	up
BnaA07g32720D	0	0	0	359	196	334	0	0	0	8.81154	4.34767	8.13287	6.62885e-15	Inf	up
BnaA10g27230D	0	0	0	75	147	71	0	0	0	1.7261	3.05725	1.65492	6.77786e-15	Inf	up
BnaA05g17980D	0	0	0	102	116	78	0	0	0	2.50981	2.71163	1.94851	6.81569e-15	Inf	up
BnaA05g29830D	0	0	0	86	158	178	0	0	0	1.14954	1.87281	2.33245	7.14733e-15	Inf	up
BnaCnng71810D	0	0	0	238	152	266	0	0	0	16.974	9.79203	19.2137	7.45647e-15	Inf	up
Brassica_napus_newGene_6864	0	0	0	82	91	122	0	0	0	0.427957	0.431629	0.647371	7.60768e-15	Inf	up
BnaC02g26320D	0	0	0	112	79	104	0	0	0	3.35317	2.12825	3.12314	7.78516e-15	Inf	up
Brassica_napus_newGene_6184	0	0	0	81	105	106	0	0	0	2.3847	2.83144	3.19517	8.11645e-15	Inf	up
BnaA09g18460D	0	0	0	74	131	83	0	0	0	1.27696	2.036	1.42196	8.47202e-15	Inf	up
BnaC02g31640D	0	0	0	117	98	76	0	0	0	2.74279	2.08607	1.74697	8.51403e-15	Inf	up
Brassica_napus_newGene_461	0	0	0	85	92	114	0	0	0	3.53911	3.48905	4.82181	8.73517e-15	Inf	up
BnaC08g45180D	0	0	0	67	142	74	0	0	0	1.24879	2.394	1.39547	9.4412e-15	Inf	up
BnaC06g40540D	0	0	0	98	76	112	0	0	0	1.19002	0.85196	1.44541	1.08607e-14	Inf	up
BnaA02g04580D	0	0	0	64	114	104	0	0	0	2.01215	3.0059	3.67073	1.10221e-14	Inf	up
BnaC02g17520D	0	0	0	58	139	81	0	0	0	3.63938	7.92821	5.65505	1.11504e-14	Inf	up
BnaCnng00170D	0	0	0	80	105	97	0	0	0	2.14731	2.69794	2.74416	1.135e-14	Inf	up
Brassica_napus_newGene_2924	0	0	0	93	89	99	0	0	0	1.84433	1.75773	2.16072	1.24319e-14	Inf	up
Brassica_napus_newGene_3161	0	0	0	100	87	93	0	0	0	2.27069	1.78481	2.13985	1.2935e-14	Inf	up
BnaC04g34240D	0	0	0	84	103	91	0	0	0	3.96987	4.42059	4.38244	1.30537e-14	Inf	up
BnaCnng31970D	0	0	0	273	264	110	0	0	0	5.39564	5.04171	2.18197	1.30675e-14	Inf	up
BnaA09g27640D	0	0	0	96	86	97	0	0	0	2.63283	2.11614	2.67808	1.33988e-14	Inf	up
BnaA10g08260D	0	0	0	54	144	72	0	0	0	1.11484	2.7069	1.50237	1.36932e-14	Inf	up
BnaC03g12130D	0	0	0	87	95	94	0	0	0	1.45874	1.72998	2.20076	1.43927e-14	Inf	up
BnaA04g16300D	0	0	0	66	103	106	0	0	0	1.45779	2.21446	2.48565	1.44748e-14	Inf	up
BnaA10g27190D	0	0	0	62	109	101	0	0	0	0.890008	1.40536	1.46771	1.55564e-14	Inf	up
BnaC07g24970D	0	0	0	68	119	83	0	0	0	1.70286	2.92857	2.27747	1.5676e-14	Inf	up
BnaCnng16200D	0	0	0	80	130	57	0	0	0	2.12085	3.1308	1.52349	1.60375e-14	Inf	up
BnaAnng28510D	0	0	0	77	111	81	0	0	0	0.997871	1.30313	1.05957	1.67595e-14	Inf	up
BnaCnng77080D	0	0	0	69	137	57	0	0	0	2.06744	3.69962	1.70743	1.72431e-14	Inf	up
BnaA09g35800D	0	0	0	88	77	105	0	0	0	2.88722	2.26463	3.48288	1.89355e-14	Inf	up
BnaC06g05980D	0	0	0	108	87	73	0	0	0	2.85254	2.55314	1.80227	1.92664e-14	Inf	up
BnaC03g43470D	0	0	0	105	91	71	0	0	0	1.71942	1.35059	1.16849	1.956e-14	Inf	up
BnaC02g11320D	0	0	0	128	216	65	0	0	0	0.92936	1.3697	0.460511	2.07113e-14	Inf	up
BnaA04g19470D	0	0	0	307	706	808	0	0	0	5.3057	10.9285	13.9815	2.15329e-14	Inf	up
Brassica_napus_newGene_6310	0	0	0	68	97	96	0	0	0	2.49582	3.25681	3.60568	2.3368e-14	Inf	up
Brassica_napus_newGene_1357	0	0	0	94	75	95	0	0	0	1.32953	0.962654	1.35593	2.33709e-14	Inf	up
Brassica_napus_newGene_3795	0	0	0	81	77	104	0	0	0	1.09125	0.94256	1.41335	2.49199e-14	Inf	up
BnaC02g27970D	0	0	0	130	117	188	0	0	0	1.48111	1.21852	2.14365	2.50147e-14	Inf	up
BnaC08g44470D	0	0	0	69	131	49	0	0	0	1.44833	2.32686	1.04587	2.62553e-14	Inf	up
BnaC07g46060D	0	0	0	53	134	61	0	0	0	0.815907	1.92399	0.962554	2.64973e-14	Inf	up
Brassica_napus_newGene_6262	0	0	0	66	121	63	0	0	0	0.83489	0.856699	0.593404	2.76032e-14	Inf	up
Brassica_napus_newGene_3334	0	0	0	71	99	84	0	0	0	1.50193	1.9006	1.79866	2.84898e-14	Inf	up
BnaC08g05090D	0	0	0	95	80	81	0	0	0	2.37136	1.79032	2.03057	2.95477e-14	Inf	up
Brassica_napus_newGene_2823	0	0	0	91	69	97	0	0	0	2.41724	1.66603	2.61989	3.03284e-14	Inf	up
BnaA03g06040D	0	0	0	107	85	62	0	0	0	2.2339	1.61402	1.30506	3.04625e-14	Inf	up
BnaA01g04040D	0	0	0	53	110	84	0	0	0	2.03415	3.84056	3.26777	3.27111e-14	Inf	up
Brassica_napus_newGene_11092	0	0	0	93	78	81	0	0	0	3.77726	2.79518	3.4642	3.3903e-14	Inf	up
BnaC04g38790D	0	0	0	74	113	57	0	0	0	0.791479	1.03355	0.509348	3.42725e-14	Inf	up
BnaC06g40310D	0	0	0	75	105	66	0	0	0	3.21746	3.99642	2.82196	3.44098e-14	Inf	up
BnaA08g08640D	0	0	0	62	109	70	0	0	0	1.54308	2.42916	1.74407	3.87624e-14	Inf	up
BnaCnng16160D	0	0	0	76	91	78	0	0	0	0.417032	0.450361	0.427295	3.91358e-14	Inf	up
BnaC08g44100D	0	0	0	68	94	82	0	0	0	0.557856	1.28179	1.43328	3.96452e-14	Inf	up
BnaC02g11250D	0	0	0	102	86	57	0	0	0	3.14106	2.45384	1.7637	3.98692e-14	Inf	up
BnaA08g13690D	0	0	0	132	81	124	0	0	0	2.64763	1.52313	2.49283	4.59067e-14	Inf	up
BnaAnng34360D	0	0	0	97	92	49	0	0	0	3.23231	2.77501	1.6282	4.7189e-14	Inf	up
BnaA09g09090D	0	0	0	143	85	113	0	0	0	3.49659	1.86901	2.79712	4.97056e-14	Inf	up
Brassica_napus_newGene_9676	0	0	0	82	65	94	0	0	0	1.5582	1.19984	2.00539	5.23525e-14	Inf	up
BnaA02g15400D	0	0	0	137	361	125	0	0	0	1.5735	3.76007	1.4569	5.27795e-14	Inf	up
BnaC02g01350D	0	0	0	55	90	90	0	0	0	1.09403	1.69912	2.08221	5.32981e-14	Inf	up
BnaC05g19470D	0	0	0	86	70	81	0	0	0	1.54405	1.11921	1.44686	5.71118e-14	Inf	up
BnaC04g31570D	0	0	0	54	112	58	0	0	0	2.43263	4.59474	2.65877	5.7846e-14	Inf	up
BnaC08g45620D	0	0	0	50	112	62	0	0	0	0.56324	1.16433	0.708711	5.79974e-14	Inf	up
BnaC07g50730D	0	0	0	83	82	68	0	0	0	1.76287	1.66229	1.45014	5.89423e-14	Inf	up
BnaC03g78190D	0	0	0	84	78	72	0	0	0	1.7937	1.50672	1.54662	5.89675e-14	Inf	up
BnaC08g26350D	0	0	0	56	91	83	0	0	0	1.16435	1.70446	1.73426	6.05928e-14	Inf	up
BnaC03g67360D	0	0	0	98	68	68	0	0	0	7.20712	4.52172	5.06563	6.3034e-14	Inf	up
BnaC02g32770D	0	0	0	47	119	49	0	0	0	0.672997	1.56607	0.725057	6.50528e-14	Inf	up
Brassica_napus_newGene_448	0	0	0	69	82	77	0	0	0	1.975	2.10681	2.21424	6.8625e-14	Inf	up
BnaA02g36560D	0	0	0	74	78	77	0	0	0	4.05865	3.87023	4.26212	6.86836e-14	Inf	up
BnaC06g42090D	0	0	0	73	89	61	0	0	0	1.39935	1.53869	1.09189	7.37349e-14	Inf	up
BnaC06g03580D	0	0	0	41	110	61	0	0	0	1.00603	2.38285	1.48079	7.80261e-14	Inf	up
BnaC06g04020D	0	0	0	60	86	76	0	0	0	2.92403	3.76902	3.76526	7.87011e-14	Inf	up
BnaA02g18920D	0	0	0	77	69	80	0	0	0	0.599019	0.483456	0.6314	8.06974e-14	Inf	up
Brassica_napus_newGene_19528	0	0	0	76	82	64	0	0	0	2.04468	1.97806	1.69325	8.06974e-14	Inf	up
BnaA03g46260D	0	0	0	73	70	82	0	0	0	7.89175	6.8741	8.94378	8.24582e-14	Inf	up
BnaA04g21430D	0	0	0	88	64	73	0	0	0	1.53429	1.04523	1.28082	8.58659e-14	Inf	up
BnaA03g11540D	0	0	0	70	84	65	0	0	0	1.44617	1.57194	1.36509	8.5927e-14	Inf	up
BnaC08g44250D	0	0	0	83	70	70	0	0	0	1.4771	1.12587	1.26801	8.66966e-14	Inf	up
BnaA01g27150D	0	0	0	76	89	51	0	0	0	1.65677	1.76145	1.12159	8.75662e-14	Inf	up
Brassica_napus_newGene_2629	0	0	0	78	74	69	0	0	0	1.52393	1.32429	1.37365	8.8767e-14	Inf	up
BnaA09g27840D	0	0	0	52	81	86	0	0	0	1.17221	1.60939	1.75904	8.94745e-14	Inf	up
Brassica_napus_newGene_6187	0	0	0	74	87	53	0	0	0	2.05832	2.23148	1.50747	9.39699e-14	Inf	up
BnaA01g29240D	0	0	0	94	259	98	0	0	0	1.04282	2.56403	1.09967	9.61706e-14	Inf	up
BnaA02g31540D	0	0	0	41	100	66	0	0	0	1.66585	3.72483	2.86678	9.73632e-14	Inf	up
BnaAnng16200D	0	0	0	51	89	70	0	0	0	1.1912	1.91778	1.64892	1.03004e-13	Inf	up
Brassica_napus_newGene_17183	0	0	0	67	85	59	0	0	0	2.67086	3.07869	2.3902	1.0371e-13	Inf	up
Brassica_napus_newGene_17389	0	0	0	93	60	90	0	0	0	2.47268	1.60323	2.5982	1.06911e-13	Inf	up
BnaA03g24060D	0	0	0	78	65	73	0	0	0	5.80755	4.37481	5.53683	1.1055e-13	Inf	up
Brassica_napus_newGene_4680	0	0	0	71	81	53	0	0	0	1.98913	1.81783	1.1641	1.25143e-13	Inf	up
BnaC04g46100D	0	0	0	39	95	63	0	0	0	0.660243	1.50599	1.11732	1.27624e-13	Inf	up
BnaC03g51640D	0	0	0	69	67	74	0	0	0	2.163	1.92376	2.3639	1.29015e-13	Inf	up
BnaC09g18910D	0	0	0	58	83	60	0	0	0	1.62549	2.12217	1.72196	1.35386e-13	Inf	up
Brassica_napus_newGene_6634	0	0	0	81	79	42	0	0	0	3.05889	2.71945	1.61068	1.36013e-13	Inf	up
BnaA09g19200D	0	0	0	58	78	67	0	0	0	0.53512	0.648607	0.624858	1.37387e-13	Inf	up
BnaC03g17420D	0	0	0	62	89	45	0	0	0	0.638938	0.827109	0.460027	1.37614e-13	Inf	up
BnaC04g01860D	0	0	0	38	98	46	0	0	0	3.24047	7.69797	4.05057	1.53367e-13	Inf	up
BnaCnng28840D	0	0	0	45	90	52	0	0	0	1.23088	1.20142	0.754466	1.62794e-13	Inf	up
BnaCnng28000D	0	0	0	61	74	62	0	0	0	1.17418	1.53032	1.38898	1.65333e-13	Inf	up
Brassica_napus_newGene_18021	0	0	0	65	85	39	0	0	0	2.25186	2.70596	1.33449	1.65912e-13	Inf	up
BnaAnng31010D	0	0	0	68	79	46	0	0	0	2.22621	2.3539	1.52405	1.67197e-13	Inf	up
BnaA09g56980D	0	0	0	51	85	53	0	0	0	1.2386	1.88309	1.31733	1.68568e-13	Inf	up
Brassica_napus_newGene_7104	0	0	0	63	82	44	0	0	0	1.96197	2.32728	1.38853	1.73887e-13	Inf	up
BnaC07g39140D	0	0	0	74	81	34	0	0	0	1.22664	1.22345	0.572205	1.74084e-13	Inf	up
BnaC03g26500D	0	0	0	44	92	43	0	0	0	0.3245	0.625377	0.324622	1.76141e-13	Inf	up
BnaC02g11630D	0	0	0	60	75	58	0	0	0	0.987475	1.29782	0.966299	1.77677e-13	Inf	up
BnaA03g23490D	0	0	0	79	53	71	0	0	0	1.69226	1.03921	1.55263	1.77711e-13	Inf	up
Brassica_napus_newGene_6817	0	0	0	39	83	66	0	0	0	1.8854	3.67086	3.22713	1.78796e-13	Inf	up
BnaC02g22680D	0	0	0	58	67	70	0	0	0	1.08762	0.943769	0.890649	1.8927e-13	Inf	up
BnaA09g52780D	0	0	0	51	88	37	0	0	0	1.49995	2.37327	1.09656	1.9506e-13	Inf	up
BnaC02g37590D	0	0	0	50	89	34	0	0	0	0.751469	0.988437	0.489292	1.98215e-13	Inf	up
BnaA06g15240D	0	0	0	39	89	45	0	0	0	3.91265	8.2668	4.65334	2.01649e-13	Inf	up
BnaC09g30490D	0	0	0	57	85	35	0	0	0	0.651327	1.00404	0.384253	2.01649e-13	Inf	up
Brassica_napus_newGene_2524	0	0	0	62	82	34	0	0	0	0.993344	1.1854	0.543368	2.08531e-13	Inf	up
BnaAnng12370D	0	0	0	470	255	274	0	0	0	4.46101	2.26013	2.75778	2.13982e-13	Inf	up
BnaC02g23950D	0	0	0	78	63	50	0	0	0	1.50724	1.12982	0.896702	2.1408e-13	Inf	up
BnaA02g02080D	0	0	0	67	60	66	0	0	0	1.63469	1.32007	1.62713	2.14528e-13	Inf	up
BnaA05g28780D	0	0	0	53	80	46	0	0	0	0.842024	1.38616	0.735343	2.15267e-13	Inf	up
BnaC03g01990D	0	0	0	54	65	71	0	0	0	6.65309	7.31827	8.9315	2.18167e-13	Inf	up
BnaA07g17600D	0	0	0	57	69	61	0	0	0	1.04679	1.2536	1.0968	2.19365e-13	Inf	up
BnaA08g12300D	0	0	0	130	94	69	0	0	0	1.84677	1.20528	0.986301	2.22223e-13	Inf	up
BnaCnng28770D	0	0	0	44	85	41	0	0	0	3.29673	5.77794	3.11034	2.23131e-13	Inf	up
BnaC03g31980D	0	0	0	57	74	51	0	0	0	1.02972	1.17737	0.921537	2.24016e-13	Inf	up
Brassica_napus_newGene_15024	0	0	0	42	73	64	0	0	0	1.41192	2.2114	2.16061	2.45231e-13	Inf	up
Brassica_napus_newGene_6612	0	0	0	50	71	59	0	0	0	1.30192	1.86362	1.56796	2.46182e-13	Inf	up
BnaC03g11940D	0	0	0	72	51	66	0	0	0	2.43112	1.53992	2.35517	2.63347e-13	Inf	up
Brassica_napus_newGene_6343	0	0	0	87	60	96	0	0	0	0.799029	0.478224	0.849565	2.64286e-13	Inf	up
Brassica_napus_newGene_12942	0	0	0	51	76	41	0	0	0	1.40329	1.80616	1.11106	2.70988e-13	Inf	up
BnaC09g19840D	0	0	0	51	71	51	0	0	0	2.09172	2.62705	2.11501	2.77947e-13	Inf	up
BnaC02g12900D	0	0	0	68	65	42	0	0	0	1.49309	1.2859	0.922958	2.91557e-13	Inf	up
BnaC02g11400D	0	0	0	42	66	66	0	0	0	0.750479	1.06712	1.18817	3.02553e-13	Inf	up
BnaC04g02790D	0	0	0	39	68	63	0	0	0	0.703111	1.10742	1.14416	3.13432e-13	Inf	up
Brassica_napus_newGene_8304	0	0	0	61	62	51	0	0	0	1.74384	1.5854	1.49729	3.15419e-13	Inf	up
Brassica_napus_newGene_17586	0	0	0	76	53	51	0	0	0	1.46861	0.924164	0.995847	3.15541e-13	Inf	up
BnaA07g34530D	0	0	0	53	68	47	0	0	0	0.69834	0.595358	0.475461	3.16134e-13	Inf	up
Brassica_napus_newGene_152	0	0	0	53	67	49	0	0	0	1.44762	1.65871	1.41559	3.17193e-13	Inf	up
BnaA01g10060D	0	0	0	287	146	232	0	0	0	6.82807	3.13692	5.58405	3.27467e-13	Inf	up
BnaC06g06590D	0	0	0	63	60	50	0	0	0	0.654674	0.568356	0.529723	3.30001e-13	Inf	up
Brassica_napus_newGene_10655	0	0	0	71	49	60	0	0	0	0.885548	0.545198	0.757325	3.34803e-13	Inf	up
BnaC02g08700D	0	0	0	66	59	47	0	0	0	6.98695	5.65525	4.98878	3.39755e-13	Inf	up
BnaC08g44650D	0	0	0	44	69	48	0	0	0	0.577533	0.820386	0.630433	3.41871e-13	Inf	up
BnaC08g35170D	0	0	0	52	60	56	0	0	0	1.10936	1.17481	1.2261	3.64973e-13	Inf	up
BnaC08g44150D	0	0	0	50	69	34	0	0	0	0.90902	1.13639	0.627722	3.64973e-13	Inf	up
BnaA08g31450D	0	0	0	235	123	189	0	0	0	3.05911	1.45051	2.49647	3.91735e-13	Inf	up
BnaA01g05120D	0	0	0	124	74	119	0	0	0	2.43505	1.47791	2.5559	4.01346e-13	Inf	up
BnaA07g23300D	0	0	0	52	59	52	0	0	0	3.90588	4.02088	3.99982	4.04009e-13	Inf	up
BnaC02g37340D	0	0	0	65	55	46	0	0	0	2.29277	1.74124	1.63859	4.06778e-13	Inf	up
BnaC06g38790D	0	0	0	51	56	59	0	0	0	1.00388	0.994254	1.1365	4.07252e-13	Inf	up
BnaC03g14540D	0	0	0	37	66	35	0	0	0	0.605028	0.994401	0.551495	4.2735e-13	Inf	up
BnaC03g27860D	0	0	0	227	119	192	0	0	0	4.36328	2.01366	3.75039	4.49091e-13	Inf	up
BnaC06g13680D	0	0	0	49	51	65	0	0	0	3.61203	3.38712	4.81409	4.55873e-13	Inf	up
BnaC01g06520D	0	0	0	66	47	50	0	0	0	1.69349	1.11636	1.30345	4.9835e-13	Inf	up
BnaA07g06110D	0	0	0	46	59	40	0	0	0	0.839165	0.984828	0.739727	5.03163e-13	Inf	up
BnaC02g14840D	0	0	0	40	60	40	0	0	0	0.826358	1.24106	0.838654	5.08171e-13	Inf	up
BnaC07g50770D	0	0	0	179	628	253	0	0	0	4.6673	14.8328	6.67816	5.13119e-13	Inf	up
BnaA02g25550D	0	0	0	41	58	46	0	0	0	0.572694	0.723944	0.639771	5.21519e-13	Inf	up
BnaC09g05850D	0	0	0	41	57	35	0	0	0	0.876788	1.11637	0.768464	5.61718e-13	Inf	up
Brassica_napus_newGene_2545	0	0	0	54	52	41	0	0	0	2.0834	1.76996	1.58656	5.82022e-13	Inf	up
BnaA07g10520D	0	0	0	36	56	42	0	0	0	0.893623	1.24333	1.04928	5.86827e-13	Inf	up
BnaA02g25570D	0	0	0	53	50	43	0	0	0	2.22477	1.87842	1.81057	6.18872e-13	Inf	up
BnaC08g25840D	0	0	0	56	45	52	0	0	0	1.19977	0.873806	1.14267	6.25985e-13	Inf	up
BnaC08g50150D	0	0	0	73	63	36	0	0	0	2.41898	1.86723	1.17816	6.25985e-13	Inf	up
BnaC01g35590D	0	0	0	39	51	41	0	0	0	0.66511	1.25919	0.623826	6.85909e-13	Inf	up
Brassica_napus_newGene_1197	0	0	0	40	46	58	0	0	0	0.869317	0.905058	1.32328	7.18285e-13	Inf	up
Brassica_napus_newGene_19526	0	0	0	155	88	110	0	0	0	2.51449	1.22219	1.7428	7.18285e-13	Inf	up
BnaC02g31390D	0	0	0	34	47	58	0	0	0	0.556835	0.654829	0.895069	7.47445e-13	Inf	up
BnaC06g40620D	0	0	0	41	48	39	0	0	0	0.513485	0.60212	0.490969	7.55362e-13	Inf	up
BnaA02g04620D	0	0	0	56	42	47	0	0	0	1.30013	0.867305	1.09725	7.57128e-13	Inf	up
BnaC04g27720D	0	0	0	43	43	59	0	0	0	0.724264	0.609977	0.932501	7.57128e-13	Inf	up
BnaA02g15440D	0	0	0	36	46	38	0	0	0	1.63012	1.85093	1.70205	8.10024e-13	Inf	up
Brassica_napus_newGene_14720	0	0	0	52	43	42	0	0	0	0.782212	0.964852	0.87105	8.15497e-13	Inf	up
BnaC04g46020D	0	0	0	50	44	38	0	0	0	6.77982	5.37274	5.22649	8.26272e-13	Inf	up
Brassica_napus_newGene_5555	0	0	0	41	42	46	0	0	0	0.74837	0.69099	0.843015	9.13345e-13	Inf	up
BnaC02g37650D	0	0	0	43	42	40	0	0	0	1.82382	1.58598	1.68969	9.20025e-13	Inf	up
Brassica_napus_newGene_3256	0	0	0	52	41	35	0	0	0	1.83158	1.34271	1.41567	9.20025e-13	Inf	up
BnaCnng28850D	0	0	0	41	40	52	0	0	0	0.752433	0.66888	0.973053	9.41953e-13	Inf	up
BnaA01g31500D	0	0	0	37	40	40	0	0	0	3.7136	3.62934	4.06619	1.00576e-12	Inf	up
BnaCnng33750D	0	0	0	48	144	64	0	0	0	1.13318	3.32843	1.67257	1.20291e-12	Inf	up
BnaC05g02680D	0	0	0	388	181	313	0	0	0	15.2189	6.51906	12.5344	1.27434e-12	Inf	up
BnaC02g37290D	0	0	0	37	102	84	0	0	0	0.811456	2.05869	1.88152	1.32841e-12	Inf	up
BnaCnng16230D	0	0	0	83	93	35	0	0	0	0.880122	0.885584	0.367497	1.72549e-12	Inf	up
BnaC04g38860D	0	0	0	121	74	76	0	0	0	1.36891	0.764225	0.906223	2.14502e-12	Inf	up
BnaA01g03810D	0	0	0	386	189	404	0	0	0	5.86555	2.59226	6.21158	2.34809e-12	Inf	up
BnaA07g33810D	0	0	0	64	40	55	0	0	0	1.91596	1.39004	1.96758	2.74845e-12	Inf	up
BnaC09g19550D	0	0	0	603	270	401	0	0	0	6.93744	2.75391	4.66496	2.91559e-12	Inf	up
BnaA04g22220D	0	0	0	270	960	339	0	0	0	5.29374	16.8792	6.63234	3.30091e-12	Inf	up
BnaC08g45490D	0	0	0	163	262	67	0	0	0	1.73135	2.516	0.714737	4.61959e-12	Inf	up
BnaC07g47900D	0	0	0	151	569	234	0	0	0	4.69435	16.0616	7.39559	6.00815e-12	Inf	up
BnaC09g32450D	0	0	0	62	141	45	0	0	0	1.17502	2.41058	0.854313	7.79065e-12	Inf	up
Brassica_napus_newGene_15945	0	0	0	95	205	59	0	0	0	2.08756	3.7068	1.21355	8.15822e-12	Inf	up
BnaA10g02700D	0	0	0	3050	1174	1614	0	0	0	122.817	42.7645	65.7676	1.14601e-11	Inf	up
BnaAnng13140D	0	0	0	99	55	77	0	0	0	3.16086	2.04011	2.34561	1.69427e-11	Inf	up
Brassica_napus_newGene_11244	0	0	0	61	95	126	0	0	0	1.8142	2.54833	3.80977	1.95657e-11	Inf	up
BnaC05g01040D	0	0	0	113	466	217	0	0	0	2.08027	7.14076	3.70694	2.28326e-11	Inf	up
BnaC02g13810D	0	0	0	34	117	67	0	0	0	0.505538	1.64185	1.01479	2.4376e-11	Inf	up
Brassica_napus_newGene_8855	0	0	0	88	64	44	0	0	0	1.59839	1.05085	0.812567	2.83149e-11	Inf	up
BnaC05g45140D	0	0	0	62	136	41	0	0	0	2.50181	5.00798	1.67433	3.27176e-11	Inf	up
BnaCnng73500D	0	0	0	137	79	156	0	0	0	5.23558	2.73122	6.0553	3.54597e-11	Inf	up
BnaA02g04960D	0	0	0	147	74	117	0	0	0	5.16603	2.34341	4.17754	3.63848e-11	Inf	up
BnaA05g34970D	0	0	0	93	323	126	0	0	0	3.73617	11.8233	5.15051	3.67595e-11	Inf	up
BnaC06g29000D	0	0	0	180	223	373	0	0	0	3.59472	4.09097	6.81411	4.08729e-11	Inf	up
BnaC01g44270D	0	0	0	39	118	49	0	0	0	1.77646	4.93531	2.26627	4.22181e-11	Inf	up
BnaCnng33800D	0	0	0	140	100	200	0	0	0	1.06806	0.981396	2.23278	7.0204e-11	Inf	up
Brassica_napus_newGene_7219	0	0	0	36	65	77	0	0	0	0.97165	1.65227	2.18601	7.28377e-11	Inf	up
BnaA03g37180D	0	0	0	77	43	67	0	0	0	1.19056	0.595064	1.04241	7.32897e-11	Inf	up
BnaCnng22330D	0	0	0	196	109	106	0	0	0	13.6596	6.86077	7.43439	1.07593e-10	Inf	up
BnaC06g32610D	0	0	0	276	1031	326	0	0	0	3.39994	11.4513	3.85057	1.57342e-10	Inf	up
BnaA07g12440D	0	0	0	152	72	124	0	0	0	3.28641	1.43519	2.65929	1.84176e-10	Inf	up
Brassica_napus_newGene_14958	0	0	0	86	49	94	0	0	0	2.04653	1.05618	2.2485	3.56438e-10	Inf	up
BnaA03g57540D	0	0	0	42	58	82	0	0	0	1.40635	1.68589	2.80015	3.89069e-10	Inf	up
BnaCnng31850D	0	0	0	163	85	192	0	0	0	5.19224	2.41057	6.0794	5.21259e-10	Inf	up
BnaC01g01460D	0	0	0	84	44	79	0	0	0	2.90801	1.54623	2.67452	5.5742e-10	Inf	up
Brassica_napus_newGene_249	0	0	0	98	170	248	0	0	0	3.16658	4.71817	7.68143	1.60882e-09	Inf	up
BnaA03g29580D	0	0	0	153	434	109	0	0	0	0.873502	2.25145	0.631778	2.53611e-09	Inf	up
BnaC05g42110D	0	0	0	132	81	61	0	0	0	3.83782	2.12746	1.77988	2.71046e-09	Inf	up
BnaA04g18770D	0	0	0	54	55	95	0	0	0	0.992031	0.905083	1.76771	3.40061e-09	Inf	up
BnaA04g06650D	0	0	0	2863	765	1624	0	0	0	100.696	21.3548	44.8884	3.49962e-09	Inf	up
BnaC04g12680D	0	0	0	79	259	81	0	0	0	3.18382	9.48562	3.28763	4.50344e-09	Inf	up
BnaC02g37440D	0	0	0	43	62	91	0	0	0	0.635582	0.832139	1.37618	4.54367e-09	Inf	up
BnaC09g18300D	0	0	0	46	158	58	0	0	0	1.10525	3.44531	1.40997	4.90215e-09	Inf	up
BnaCnng16460D	0	0	0	77	87	154	0	0	0	1.77731	2.33137	3.27002	6.82536e-09	Inf	up
BnaC04g01290D	0	0	0	66	43	90	0	0	0	2.8576	1.78841	3.99745	1.12873e-08	Inf	up
BnaC03g34840D	0	0	0	150	652	207	0	0	0	0.911544	3.62721	1.27106	1.95657e-08	Inf	up
Brassica_napus_newGene_10729	0	0	0	260	112	130	0	0	0	2.9191	1.26221	1.35633	4.71255e-08	Inf	up
Brassica_napus_newGene_4140	0	0	0	66	282	282	0	0	0	1.50966	6.2213	7.0557	5.62176e-08	Inf	up
BnaA03g42700D	0	0	0	36	149	59	0	0	0	0.380267	1.49303	0.649124	8.1047e-08	Inf	up
BnaC06g16980D	0	0	0	60	91	148	0	0	0	2.09898	2.86448	5.24243	8.36924e-08	Inf	up
Brassica_napus_newGene_7019	0	0	0	160	63	192	0	0	0	3.25248	1.18621	3.64855	1.3032e-07	Inf	up
BnaCnng52560D	0	0	0	58	160	39	0	0	0	2.59459	6.57289	1.77611	1.77739e-07	Inf	up
BnaCnng68540D	0	0	0	79	42	38	0	0	0	1.60508	0.745665	0.774985	3.01504e-07	Inf	up
BnaA05g15560D	0	0	0	171	53	175	0	0	0	13.6131	3.81424	14.0985	4.37804e-07	Inf	up
BnaC02g11480D	0	0	0	35	195	86	0	0	0	0.895817	4.58256	2.26904	6.75492e-07	Inf	up
BnaC06g38190D	0	0	0	87	416	122	0	0	0	1.35605	5.95792	1.92625	1.05551e-06	Inf	up
Brassica_napus_newGene_3752	0	0	0	101	53	42	0	0	0	0.685222	0.321356	0.287595	1.18125e-06	Inf	up
BnaA01g25170D	0	0	0	184	174	460	0	0	0	3.00026	2.57321	7.61378	2.2743e-06	Inf	up
BnaA04g18150D	0	0	0	38	176	58	0	0	0	0.48456	2.85649	1.02501	2.53509e-06	Inf	up
BnaA03g18160D	0	0	0	68	243	56	0	0	0	1.9393	6.35242	1.6123	2.98595e-06	Inf	up
BnaC08g45390D	0	0	0	35	175	59	0	0	0	0.367187	1.69071	0.63333	4.73958e-06	Inf	up
BnaC05g04570D	0	0	0	59	217	47	0	0	0	0.96031	3.18886	0.769599	1.11516e-05	Inf	up
BnaA07g30490D	0	0	0	78	264	49	0	0	0	1.52809	4.71571	0.977698	1.22294e-05	Inf	up
BnaA03g36810D	0	0	0	161	69	51	0	0	0	6.1236	2.37676	1.94016	5.3671e-05	Inf	up
BnaC03g26490D	0	0	0	349	2059	231	0	0	0	3.74566	25.2816	4.44133	0.000312587	Inf	up
BnaA07g28640D	0	0	0	37	190	37	0	0	0	0.492233	2.30337	0.491464	0.000442302	Inf	up
BnaC03g15300D	0	0	0	48	341	70	0	0	0	0.67291	3.15868	0.510762	0.000599777	Inf	up
BnaA07g33580D	0	0	0	60	354	57	0	0	0	0.945883	5.10427	0.826692	0.0008221	Inf	up
BnaA01g16180D	7	2	0	91351	70387	127797	0.134814	0.041078	0	1688.2	1138.48	2244.94	1.36952e-28	15.5939	up
BnaA07g24400D	0	0	3	19807	14896	17368	0	0	0.041246	237.302	158.182	214.043	1.48867e-47	14.3183	up
BnaCnng76930D	0	1	0	6228	3947	4839	0	0.033395	0	189.553	108.8	149.092	2.56302e-31	14.1741	up
Brassica_napus_newGene_5767	0	0	1	4550	3345	4144	0	0	0.02317	169.967	113.05	156.652	1.12102e-40	13.7943	up
BnaC02g37030D	0	0	4	15548	11331	16176	0	0	0.159648	607.044	400.332	639.094	6.65517e-39	13.6401	up
BnaC08g43570D	0	0	10	34174	25518	36060	0	0	0.186575	573.109	387.256	611.968	6.62592e-41	13.4699	up
BnaA06g36310D	0	5	69	284239	200663	216619	0	0.052398	0.879417	2951.25	1885.37	2276.03	5.15454e-23	13.4485	up
BnaC07g17990D	0	0	3	11107	7157	8768	0	0	0.054064	245.074	141.817	194.356	7.45262e-34	13.3811	up
BnaA08g31350D	0	0	13	45792	29334	39319	0	0	0.181546	558.185	323.557	484.995	3.01041e-36	13.3518	up
BnaCnng53320D	0	0	7	22031	14962	19915	0	0	0.093355	277.244	170.385	253.625	1.14997e-38	13.2344	up
BnaA08g13680D	3	5	6	38800	28441	34916	0.029177	0.076581	0.099072	588.793	390.554	536.175	1.55586e-39	13.1803	up
Brassica_napus_newGene_12122	0	0	5	15115	9988	13835	0	0	0.082459	251.603	150.443	233.049	4.77263e-35	13.1753	up
BnaC01g09900D	0	34	275	902867	640381	842524	0	0.534681	4.28112	11426.6	7333.96	10790.3	9.85514e-14	13.1638	up
BnaAnng10080D	0	0	6	17734	11674	13909	0	0	0.149217	386.457	230.2	306.717	3.47707e-36	13.0593	up
BnaA09g26590D	0	0	5	14196	9148	12027	0	0	0.077233	177.955	103.766	152.563	5.66844e-34	13.0352	up
BnaC07g48660D	0	46	155	558874	398847	460418	0	0.75275	2.49932	7350.21	4746.76	6127.67	4.91473e-17	13.0338	up
BnaCnng33730D	0	0	3	7567	5289	7970	0	0	0.0423	133.335	83.1902	137.909	5.51573e-32	13.0115	up
Brassica_napus_newGene_15409	0	1	0	2250	1521	2840	0	0.030668	0	62.6138	38.3006	79.9698	9.14337e-20	13.0083	up
BnaC05g02160D	0	13	124	348885	253101	329479	0	0.221725	2.0898	4772.67	3133.14	4671.84	6.84698e-20	12.9781	up
BnaA10g02240D	0	99	190	645023	473198	638025	0	1.62551	3.08422	8533.12	5664.76	8541.37	2.80448e-15	12.8311	up
BnaA10g22470D	0	0	2	2412	5559	3224	0	0	0.070215	73.5151	153.102	99.2849	5.76626e-52	12.5915	up
BnaC06g25540D	0	0	3	6239	3256	5516	0	0	0.046149	118.289	56.6741	105.578	5.69797e-21	12.5541	up
BnaC06g06810D	0	0	3	5311	3749	5687	0	0	0.048271	104.077	66.466	112.759	3.29627e-30	12.5135	up
BnaC03g63540D	0	0	2	3430	2994	3178	0	0	0.026826	42.2244	33.4877	39.7796	3.86799e-51	12.4531	up
BnaAnng05720D	0	0	3	5340	3573	4653	0	0	0.075296	162.05	98.128	142.884	1.0903e-32	12.3877	up
BnaC02g39110D	0	0	5	6319	6190	7755	0	0	0.028812	52.6949	51.0567	66.4331	3.48723e-49	12.2132	up
BnaA01g26860D	1	0	0	736	1427	914	0.012282	0	0	10.3646	18.1866	13.0267	1.36608e-44	12.2083	up
BnaC09g02560D	0	0	3	3939	2978	3176	0	0	0.131462	209.391	143.235	170.873	1.85874e-42	11.9466	up
BnaC08g44890D	0	2	4	7261	6595	5819	0	0.059469	0.123242	205.851	169.292	167.155	7.6736e-49	11.91	up
BnaC08g43590D	0	0	5	8050	3862	3694	0	0	0.098299	155.008	60.5819	64.253	2.09345e-12	11.8558	up
BnaA03g48490D	6	48	31	82227	62660	90600	0.244453	2.80402	1.78105	3876.81	2673.34	4322.62	2.41979e-28	11.7413	up
BnaA01g26750D	0	1	0	935	961	827	0	0.058927	0	65.4427	60.898	58.5984	4.24356e-43	11.6718	up
BnaA03g16830D	3	0	0	1475	3046	1811	0.029001	0	0	22.2436	41.5624	27.63	4.95901e-49	11.6563	up
BnaC01g18730D	0	3	0	2126	2371	2550	0	0.040447	0	34.0795	34.393	41.3657	3.37198e-49	11.4679	up
BnaC02g37040D	0	0	6	5079	5393	3732	0	0	0.206413	142.578	137.003	106.027	4.95901e-49	11.4011	up
Brassica_napus_newGene_3335	1	0	0	554	572	508	0.004852	0	0	4.34818	4.52513	4.09459	8.72699e-35	11.3459	up
BnaC09g27370D	0	0	3	2280	1821	2107	0	0	0.123574	113.901	82.344	106.516	5.23428e-43	11.2471	up
Brassica_napus_newGene_15940	0	0	5	2717	4541	3239	0	0	0.126231	69.1145	104.538	83.3804	2.78309e-49	11.2062	up
BnaC02g40420D	0	5	5	7753	4412	6423	0	0.07153	0.133639	176.783	90.8701	147.51	8.694e-23	11.1437	up
BnaC03g41590D	5	0	3	4829	3506	4276	0.031265	0	0.020171	39.2587	25.7896	35.176	3.70968e-36	11.1336	up
BnaA03g48460D	0	39	14	34609	23467	35979	0	2.08506	0.741074	1491.06	914.887	1568.58	1.38763e-28	11.0862	up
BnaAnng35370D	0	0	14	9550	6661	8383	0	0	0.472273	261.734	162.324	219.539	1.06701e-34	11.0204	up
Brassica_napus_newGene_2309	0	0	5	1481	1219	5311	0	0	0.124508	32.575	24.2624	127.85	0.00026675	10.9481	up
BnaA10g05760D	2	6	4	6965	4922	6153	0.070606	0.374107	0.230203	348.067	222.579	311.159	1.66271e-34	10.8915	up
BnaC08g12280D	0	5	0	2868	1925	2438	0	0.134312	0	85.5441	52.1336	73.4609	9.07101e-29	10.7972	up
BnaA01g30060D	0	0	5	1613	4780	1883	0	0	0.023113	7.60368	20.411	8.99865	1.78613e-19	10.7941	up
BnaC03g41580D	0	20	16	18758	13800	18743	0	0.74445	0.72942	579.511	369.793	591.41	4.09813e-35	10.7508	up
BnaC09g03710D	0	60	14	38167	29121	35696	0	1.59679	0.318221	825.709	569.456	781.842	2.98947e-32	10.7244	up
BnaC06g23750D	0	8	3	6126	3943	4910	0	0.260952	0.099749	172.645	100.552	140.026	1.02855e-27	10.6959	up
BnaC02g36840D	0	0	3	1275	1669	1352	0	0	0.056341	29.0415	34.3932	31.165	4.47243e-46	10.6739	up
BnaA03g19470D	0	0	2	821	751	862	0	0	0.117661	31.5657	26.0962	33.1919	1.49374e-40	10.4753	up
BnaA01g08350D	49	626	146	277484	303705	365668	0.598506	10.1733	2.34878	3691.04	3718.18	5019.13	2.07549e-15	10.4605	up
BnaA05g36250D	0	7	0	3200	2246	2588	0	0.18188	0	76.865	48.8155	62.9231	9.52532e-32	10.4575	up
BnaA08g29410D	1	0	0	268	247	300	0.003976	0	0	4.61591	3.84558	5.2295	4.56237e-23	10.3646	up
BnaCnng59950D	2	2	6	3860	2726	3309	0.06592	0.098874	0.291815	159.84	102.159	138.674	5.14591e-32	10.2835	up
BnaA06g13830D	0	2	0	965	353	483	0	0.056068	0	22.2427	7.35509	11.2696	7.17579e-08	10.1407	up
BnaAnng12230D	0	2	3	1835	1194	1563	0	0.098004	0.095503	74.5917	43.7547	64.2589	1.14258e-24	10.1113	up
Brassica_napus_newGene_2310	0	0	2	616	466	734	0	0	0.050921	13.0391	8.92394	15.7341	3.81577e-20	10.0766	up
BnaC08g44490D	0	0	4	1335	1364	1056	0	0	0.023125	8.52764	7.91228	6.90079	5.46489e-44	10.0745	up
BnaAnng20830D	3	0	5	1465	3648	1733	0.048859	0	0.126089	37.2198	83.8714	44.5452	1.31118e-31	10.0214	up
BnaA02g35320D	3	2	3	2463	1476	2231	0.050751	0.063521	0.065486	64.9961	35.2445	59.5677	1.51846e-20	10.0194	up
BnaA03g44440D	0	6	3	2639	2231	2855	0	0.045101	0.021863	24.3423	17.5134	26.6207	1.60232e-37	10.0174	up
BnaC08g45280D	0	0	2	556	1007	321	0	0	0.063886	15.7815	25.8647	9.19941	5.98242e-20	9.99862	up
BnaA02g16380D	0	0	2	657	450	593	0	0	0.061488	18.2735	11.3745	16.8286	1.63576e-23	9.97594	up
BnaA05g31900D	3	0	2	1117	788	1589	0.049701	0	0.050498	28.868	18.4184	41.5418	1.78039e-13	9.97421	up
Brassica_napus_newGene_4910	0	0	3	724	962	921	0	0	0.021617	6.39659	7.67278	8.17121	1.40589e-40	9.96329	up
BnaA09g43430D	2	0	2	166	2516	633	0.038538	0	0.080939	6.64782	91.269	25.6617	0.000965616	9.92127	up
BnaC07g15030D	0	1	1	413	766	449	0	0	0	2.57084	4.31856	2.8312	1.87195e-33	9.84866	up
BnaA01g26720D	2	7	7	3478	5516	3423	0.014413	0.118285	0.125227	52.133	74.8314	51.9247	7.55739e-45	9.83953	up
BnaAnng12730D	0	2	3	1306	1231	1325	0	0.055272	0.076736	46.5436	46.8866	56.4565	1.52384e-43	9.83661	up
BnaC08g01410D	0	0	2	360	867	427	0	0	0.063361	9.90541	21.6184	11.8837	1.05964e-29	9.81895	up
BnaC01g17870D	0	0	5	1208	1226	1431	0	0	0.054487	14.0115	13.0743	16.722	1.52384e-43	9.81739	up
BnaA01g16200D	0	285	30	35030	50633	141371	0	7.13397	0.853026	735.677	967.426	2955.59	0.000120661	9.81533	up
BnaA09g26710D	0	8	0	2289	1587	1966	0	0.29505	0	73.317	45.9915	63.7255	2.44062e-28	9.80909	up
BnaC01g19310D	61	1731	260	541509	386973	533044	2.4001	89.805	13.2455	22427.8	14503.4	22341	5.61459e-12	9.78041	up
BnaCnng28790D	0	0	1	165	476	173	0	0	0.087179	12.8097	33.5794	13.6686	2.97015e-13	9.76627	up
BnaA02g11570D	0	0	3	1022	386	618	0	0	0.044458	21.0999	7.28083	12.9905	3.95383e-09	9.67351	up
BnaC08g45710D	5	0	0	735	993	818	0.077253	0	0	10.6369	12.8594	11.9725	9.49989e-39	9.64671	up
BnaC06g03980D	9	6	6	3861	5114	3891	0.098498	0.059935	0.065336	44.9898	54.5607	45.9708	2.90848e-43	9.64373	up
BnaC08g45800D	0	0	3	634	723	716	0	0	0.005504	1.49602	1.47604	1.6173	4.19951e-37	9.64111	up
BnaA05g03400D	0	0	3	871	560	582	0	0	0.108973	39.6319	24.0284	27.2896	1.2922e-19	9.62693	up
BnaCnng47780D	4	0	0	436	1120	466	0.058275	0	0	8.79761	20.4749	9.51311	1.50599e-20	9.55893	up
BnaC06g18100D	0	0	2	527	395	343	0	0	0.019468	5.37498	3.99218	3.49593	7.82335e-24	9.5265	up
BnaA06g19240D	3	2	3	1521	1181	1714	0.036675	0.045564	0.047323	29.0038	20.3737	33.0743	4.30951e-25	9.526	up
BnaC02g32230D	0	0	7	1598	1771	1110	0	0	0.100109	22.7496	22.8848	16.1591	1.12088e-43	9.50621	up
BnaC01g01830D	0	4	0	785	535	965	0	0.077319	0	14.1495	8.80097	17.6436	9.55003e-16	9.47365	up
BnaA03g47170D	15	84	24	26402	18635	24092	0.570007	4.23921	1.16204	1075.65	687.003	993.261	2.63176e-30	9.46541	up
BnaC01g06420D	3	0	0	356	511	467	0.068783	0	0	10.4783	13.6774	13.9266	2.50534e-29	9.45533	up
BnaA10g07070D	4	0	0	547	550	631	0.032247	0	0	6.41169	5.71789	7.34052	2.88465e-33	9.44223	up
Brassica_napus_newGene_1158	0	0	3	578	592	599	0	0	0.021166	5.33335	5.05182	5.68371	2.15458e-34	9.41817	up
Brassica_napus_newGene_13012	0	4	0	679	605	898	0	0.099097	0	13.5951	10.9649	18.1395	1.6689e-21	9.3886	up
Brassica_napus_newGene_174	3	0	0	404	344	466	0.028503	0	0	6.59478	5.40923	8.02905	1.83291e-24	9.36349	up
BnaC09g17940D	0	0	1	142	233	200	0	0	0.022133	7.15387	10.645	10.2467	1.43891e-18	9.35144	up
BnaCnng55010D	0	2	0	344	376	367	0	0.01138	0	3.58529	2.32596	3.03139	9.03078e-27	9.35126	up
BnaA01g26690D	2	0	0	272	326	230	0.036957	0	0	10.4352	11.3371	8.92759	3.37855e-22	9.34487	up
BnaC08g45100D	9	14	3	4195	4698	3686	0.180539	0.367701	0.05396	118.646	120.07	105.289	7.41394e-42	9.29161	up
BnaC04g51120D	8	6	3	3075	1913	2666	0.291699	0.280516	0.094888	117.605	66.2071	103.184	3.3945e-21	9.28796	up
BnaA01g09490D	37	512	14	97718	70020	109545	0.707778	13.8848	0.336884	1927.43	1252.3	2188.4	4.01831e-20	9.27319	up
BnaC06g20720D	2	1	1	920	251	542	0.156308	0.063651	0.089539	75.7171	18.6418	45.1318	1.74533e-06	9.26455	up
BnaA09g53590D	0	0	2	355	444	283	0	0	0.01752	4.12897	4.67406	3.32313	1.63225e-26	9.25801	up
BnaA01g26740D	2	3	0	628	971	723	0.015493	0.030258	0	6.52804	9.13494	7.59979	2.37103e-37	9.24186	up
BnaAnng39880D	0	0	1	215	148	144	0	0	0.016832	4.36057	2.75187	2.97257	2.46949e-17	9.21659	up
BnaA01g08190D	0	0	3	326	846	425	0	0	0.049245	6.46018	15.1914	8.51934	7.40805e-25	9.18115	up
BnaC03g73620D	1	1	5	694	1972	867	0.001856	0.004043	0.037716	8.8354	23.1011	10.8972	1.28249e-19	9.15644	up
BnaA01g31340D	113	258	85	72193	47539	73324	5.92502	17.7927	5.75401	3979.39	2371.25	4090	7.27511e-22	9.11478	up
Brassica_napus_newGene_3655	0	3	0	425	388	515	0	0.088506	0	13.9403	11.8881	17.301	3.77957e-26	9.08007	up
BnaCnng13750D	0	1	0	158	129	152	0	0.022962	0	3.87741	2.8475	3.83952	2.87519e-16	9.06585	up
BnaA08g24510D	1	1	2	552	783	428	0.00326	0.012696	0.041906	9.483	12.1732	7.43166	2.47251e-33	9.0643	up
BnaC02g02870D	2	3	0	807	493	644	0.025305	0.033658	0	10.7582	5.94467	8.68594	2.81092e-18	9.05725	up
BnaA09g44700D	8	32	3	6363	4893	5950	0.321401	1.68319	0.157473	274.131	190.726	259.401	2.04362e-34	8.99988	up
BnaA06g03010D	1	0	0	37	216	91	0.007454	0	0	0.365251	1.96639	1.01869	5.23612e-06	8.97035	up
BnaA05g02370D	3	0	0	219	443	309	0.111732	0	0	12.7179	23.2598	18.1528	7.82335e-24	8.96355	up
BnaC04g12040D	0	11	0	1681	1243	1503	0	0.510208	0	68.4768	47.3595	63.3699	1.11403e-29	8.94577	up
BnaA04g26870D	3	0	0	222	538	217	0.010724	0	0	1.2364	2.76073	1.22077	9.52915e-19	8.92578	up
BnaA06g12030D	15	26	0	5580	3390	5575	0.332222	0.659646	0	154.131	84.1362	155.215	6.09483e-18	8.92207	up
BnaC06g40700D	0	7	0	594	1967	536	0	0.183906	0	14.2768	42.8869	12.8187	6.87483e-09	8.91696	up
BnaC03g67500D	0	2	0	283	262	254	0	0.024461	0	3.07446	2.39983	2.59359	8.13727e-22	8.91422	up
BnaCnng15630D	0	2	0	313	162	295	0	0.100323	0	12.5425	5.88292	11.957	5.7148e-12	8.91289	up
BnaA03g55510D	8	9	7	3217	2203	3104	0.291338	0.494732	0.305864	139.477	86.5028	134.671	1.90618e-23	8.88182	up
BnaC05g48850D	0	4	0	548	553	415	0	0.080943	0	9.39557	8.57509	7.19527	7.78681e-31	8.82063	up
BnaC02g06910D	0	0	3	221	752	287	0	0	0.031642	2.85736	8.8185	3.76958	1.89858e-11	8.80659	up
BnaA06g25530D	3	0	0	270	317	261	0.08306	0	0	10.9076	11.7445	11.4858	7.30109e-22	8.80417	up
BnaC01g01500D	6	0	0	398	815	521	0.08415	0	0	5.97905	11.0716	7.91488	1.08316e-31	8.79325	up
BnaA03g32640D	5	5	0	785	1860	800	0.017938	0.023542	0	3.7896	7.97011	3.95785	2.79793e-25	8.79312	up
BnaA01g17200D	187	7893	441	1142907	801701	1093137	7.41034	411.953	22.5929	47599.2	30213.9	46070.2	1.55135e-07	8.78361	up
BnaA03g55570D	3	13	0	2160	1533	1780	0.044842	0.330409	0	44.9646	28.8802	37.5063	2.99656e-27	8.77939	up
BnaA10g00630D	1	1	1	218	348	451	0.002145	0.010884	0.020111	4.86121	7.02582	10.1779	1.40182e-13	8.77928	up
BnaCnng34690D	18	0	8	3160	2159	2511	0.502801	0	0.220158	94.7465	58.733	76.2903	1.0138e-24	8.77859	up
BnaC03g28630D	4	1	0	515	350	526	0.189549	0.032086	0	32.9519	20.5667	34.221	4.18041e-18	8.74439	up
BnaC01g23420D	16	4	0	1231	2225	2301	0.263968	0.080063	0	24.2398	39.8887	45.9753	2.02119e-24	8.73658	up
BnaC08g39900D	0	0	1	62	260	84	0	0	0.012708	1.2851	4.87873	1.74906	9.83765e-07	8.73626	up
Brassica_napus_newGene_16055	0	3	0	458	297	267	0	0.184842	0	33.4928	19.6797	19.7876	6.32653e-15	8.6983	up
BnaA05g18920D	8	7	5	1639	2546	2207	0.080777	0.090871	0.061433	14.1334	20.0372	19.5239	5.76301e-41	8.69715	up
BnaA09g17070D	0	8	0	1120	628	875	0	0.148686	0	19.8181	10.2872	15.3063	9.65939e-16	8.66731	up
BnaCnng53830D	8	0	8	1386	1937	1548	0.114232	0	0.148659	27.3739	34.7299	30.8113	2.27758e-40	8.65004	up
BnaA01g22650D	7	0	0	526	452	731	0.079437	0	0	7.23795	5.62657	10.1777	1.10678e-15	8.64404	up
BnaC06g09330D	6	57	4	7843	6271	7384	0.03768	0.481653	0.033195	57.944	39.8979	53.6098	5.44418e-36	8.64323	up
BnaA05g33550D	0	2	0	233	192	213	0	0.042136	0	4.2118	3.14271	3.90636	6.15526e-19	8.60172	up
BnaC03g30400D	2	0	0	180	181	117	0.015804	0	0	3.96625	2.94093	2.38512	4.25947e-16	8.55762	up
BnaA04g25160D	0	30	5	4165	2832	3645	0	1.73026	0.231512	194.312	119.599	172.053	2.07094e-24	8.53952	up
BnaA03g24520D	13	10	8	3645	1867	2841	0.145862	0.156513	0.1143	49.8824	23.1008	39.3394	6.95205e-14	8.53262	up
BnaC08g45160D	0	0	11	1065	1586	973	0	0	0.43265	35.3176	47.588	32.6501	1.09104e-39	8.53062	up
BnaA02g05080D	0	6	0	721	578	525	0	0.297726	0	28.8922	20.9547	21.2826	2.2191e-31	8.52373	up
BnaC06g40570D	4	2	0	494	684	399	0.076738	0.037306	0	10.2822	12.8708	8.40466	4.28533e-30	8.52104	up
BnaC09g25190D	0	6	0	480	433	852	0	0.134033	0	9.30781	7.59571	16.7426	6.19253e-10	8.51363	up
BnaC07g08420D	5	0	0	436	282	394	0.156365	0	0	16.7701	9.97971	15.5604	2.46467e-17	8.51143	up
BnaC06g40830D	0	2	0	297	140	149	0	0.150669	0	28.8937	12.3039	14.666	7.05635e-08	8.50245	up
BnaA03g11670D	3	0	1	272	386	337	0.127581	0	0.003277	18.0355	23.1664	22.5725	9.64765e-24	8.48373	up
BnaC04g00490D	0	3	0	159	561	234	0	0.012752	0	0.884668	2.82888	1.32079	3.40832e-11	8.46563	up
BnaA07g30640D	9	62	3	8136	5534	6951	0.210623	2.14752	0.063259	229.069	140.936	197.952	1.16362e-24	8.46227	up
Brassica_napus_newGene_2484	0	0	3	293	296	320	0	0	0.135982	10.7994	9.86253	11.9251	4.35306e-23	8.46196	up
Brassica_napus_newGene_44	0	2	0	171	193	216	0	0.098862	0	13.395	13.6451	17.0597	6.441e-18	8.45198	up
BnaA04g20520D	5	3	4	1004	1016	1123	0.076671	0.051417	0.078819	17.2875	15.7822	19.7706	1.19227e-37	8.44436	up
BnaC09g41160D	0	9	2	1047	1082	1058	0	0.06808	0.01652	7.291	6.75341	7.4073	2.88263e-38	8.43597	up
BnaC04g45790D	8	119	0	14933	7588	11915	0.425061	9.27604	0	924.099	335.433	745.28	4.91534e-14	8.42429	up
BnaA09g44820D	12	11	3	2535	1586	2228	0.319819	0.350785	0.069396	70.8914	40.1279	63.0598	4.788e-19	8.40572	up
BnaC02g15450D	0	10	14	1440	3228	2410	0	0.115114	0.15962	13.3507	27.0647	22.6114	2.49132e-36	8.38826	up
BnaA01g20660D	2	0	0	107	152	162	0.03443	0	0	2.29051	2.93241	3.50124	3.97506e-15	8.3873	up
BnaCnng16210D	3	0	0	215	280	152	0.073905	0	0	7.99616	9.4223	5.72433	3.15253e-18	8.38516	up
BnaA10g07800D	3	0	0	192	233	207	0.042685	0	0	4.34007	4.90815	4.87303	4.63043e-18	8.38301	up
BnaCnng36050D	4	5	5	1384	1082	1145	0.044455	0.073127	0.089156	21.5425	13.9955	18.0675	5.16224e-33	8.37905	up
BnaA05g27810D	43	2	2	3597	2671	3597	0.74473	0.023295	0.035063	66.404	44.6283	67.1918	7.28885e-25	8.37822	up
Brassica_napus_newGene_4260	0	3	0	295	269	257	0	0.025396	0	3.28371	2.63102	2.85171	1.76995e-21	8.36838	up
BnaC06g25650D	0	4	0	274	553	299	0	0.320329	0	19.9329	36.3969	21.9536	1.64993e-25	8.33514	up
BnaA04g11290D	0	5	4	929	847	685	0	0.629533	0.461078	108.766	89.7475	81.0987	5.56872e-36	8.33382	up
BnaC03g44480D	13	4	0	640	2510	882	0.177883	0.069789	0	9.89997	34.9942	13.7353	9.03254e-09	8.32734	up
BnaC07g33510D	9	22	9	3926	2610	3380	0.317109	1.1217	0.406006	162.131	98.1023	141.862	2.26521e-22	8.32324	up
Brassica_napus_newGene_6763	0	0	3	314	252	255	0	0	0.074976	7.34022	5.31594	6.02498	1.60006e-21	8.32157	up
BnaA05g31530D	0	2	0	233	92	174	0	0.185691	0	19.1911	6.83423	14.4538	4.55032e-08	8.29663	up
BnaC05g11680D	0	1	0	120	69	64	0	0.025581	0	5.13603	2.64155	2.76736	5.9846e-09	8.27637	up
BnaC05g05660D	0	0	2	202	131	187	0	0	0.065951	10.6965	6.259	10.0133	1.41861e-15	8.27276	up
Brassica_napus_newGene_3464	0	0	3	363	455	36	0	0	0.054526	5.67054	6.43915	0.557293	6.41894e-05	8.26794	up
BnaC01g27200D	2	0	0	132	59	172	0.020376	0	0	1.45626	0.569895	1.89274	2.13741e-06	8.2602	up
BnaC03g40520D	0	5	2	615	499	580	0	0.227898	0.055645	27.7582	20.3906	26.4884	4.82242e-31	8.19009	up
BnaA02g03230D	0	10	0	871	639	854	0	0.325755	0	24.6843	16.6307	25.0601	2.39814e-23	8.18339	up
BnaCnng37860D	3	0	1	313	250	222	0.051122	0	0.030194	8.33395	6.01394	5.97408	3.39807e-20	8.1698	up
BnaC09g02710D	0	2	4	480	665	373	0	0.058744	0.18059	22.3206	28.0146	17.5455	1.98607e-29	8.16692	up
BnaC07g51250D	3	0	0	81	322	174	0.018907	0	0	0.791415	2.86377	1.72674	6.29622e-10	8.1657	up
Brassica_napus_newGene_6633	0	0	2	217	136	133	0	0	0.015834	3.50096	2.17597	2.07144	6.16317e-13	8.16032	up
BnaC08g45770D	0	9	0	597	856	685	0	0.181578	0	9.76606	12.6831	11.3433	8.47104e-34	8.13285	up
BnaC01g31620D	2	3	0	275	546	274	0.036284	0.049259	0	6.10698	11.0962	6.09155	1.99445e-24	8.11903	up
BnaA04g03440D	0	2	0	169	144	144	0	0.057943	0	4.99115	3.81805	4.38363	9.00365e-16	8.11362	up
BnaC02g37000D	0	2	0	111	182	173	0	0.017558	0	2.3289	3.40441	3.84112	6.89348e-16	8.11112	up
BnaA09g02110D	124	1250	56	111503	78572	121384	4.69489	62.128	2.69754	4422.65	2820.13	4872.08	2.6237e-16	8.10278	up
Brassica_napus_newGene_13023	0	2	0	174	182	103	0	0.027227	0	2.21003	1.99947	1.25969	9.28788e-16	8.08119	up
BnaC08g45220D	8	8	0	951	1203	1026	0.165565	0.203649	0	25.6348	29.3956	27.8559	3.30483e-36	8.07549	up
BnaA03g13120D	0	11	0	603	811	1030	0	0.217159	0	9.69398	11.7983	16.7671	2.17151e-19	8.06986	up
BnaC01g22680D	0	3	2	415	348	357	0	0.056296	0.041698	9.24534	7.02069	8.05795	3.09113e-25	8.06443	up
BnaA05g14650D	1	6	0	469	396	580	0.034898	0.280126	0	17.4649	13.3617	21.8681	2.37113e-19	8.03949	up
BnaC01g14580D	74	449	19	26172	22261	60112	0.753147	8.85038	0.242015	474.636	365.145	1105.21	1.07752e-05	8.0256	up
BnaA08g04020D	0	0	5	408	488	258	0	0	0.061346	5.60823	6.01402	3.48453	1.85741e-25	8.02205	up
BnaC09g03520D	0	5	0	338	360	379	0	0.039343	0	6.14534	5.80079	7.21823	1.44913e-24	8.02155	up
BnaA06g10230D	5	17	0	1213	1736	1525	0.022234	0.108441	0	6.62041	8.57031	8.5086	1.23436e-37	7.99819	up
BnaA07g35120D	2	0	0	98	148	85	0.082076	0	0	1.60167	1.77935	0.719984	1.17285e-13	7.99761	up
BnaC02g01690D	0	1	3	285	318	246	0	0.013889	0.059009	4.66281	4.71336	4.07706	3.09407e-21	7.93863	up
BnaAnng24560D	0	0	10	466	1138	621	0	0	1.11589	45.3092	100.254	61.1774	2.50534e-29	7.93149	up
BnaA07g35810D	23	70	4	6492	4786	6773	0.340232	1.36538	0.064481	105.155	69.1958	110.863	1.32791e-22	7.92546	up
BnaCnng43480D	0	7	0	393	430	561	0	0.111298	0	7.07898	6.90237	9.47768	3.12344e-22	7.91001	up
BnaC05g12080D	7	34	0	2962	1875	2756	0.070465	0.447802	0	31.4881	18.0391	29.6485	5.62164e-18	7.90327	up
BnaA03g24220D	4	11	6	1345	1074	1468	0.052493	0.187116	0.0934	18.5426	13.3935	20.4752	3.99624e-24	7.88111	up
BnaC09g18950D	2	0	0	93	129	81	0.009375	0	0	0.746142	0.980065	0.678154	3.08169e-13	7.88002	up
BnaC08g44570D	2	0	0	89	111	97	0.064555	0	0	5.22689	6.71876	6.11065	3.92176e-13	7.87626	up
BnaCnng73480D	0	1	0	65	62	66	0	0.009737	0	1.03733	0.848239	1.05175	2.23335e-12	7.86837	up
BnaC02g11520D	12	20	4	2335	1807	2126	0.14001	0.257196	0.062287	28.921	20.5251	26.2718	1.12463e-29	7.85087	up
BnaA02g09220D	1	0	1	81	202	83	4.9e-05	0	0.021782	1.62949	3.69787	1.68812	3.36314e-14	7.84273	up
BnaC08g36790D	11	13	4	1283	1406	2080	0.231572	0.36493	0.117984	30.9198	30.6515	50.7184	8.62606e-16	7.84106	up
BnaC07g08410D	12	0	0	549	368	734	0.384577	0	0	18.851	11.4422	25.5126	1.83734e-10	7.83463	up
Brassica_napus_newGene_12880	0	5	0	214	485	294	0	0.13479	0	6.21133	12.1819	8.08737	7.32877e-23	7.83427	up
BnaAnng41010D	2	0	0	118	132	46	0.055539	0	0	5.65116	5.71627	2.1976	1.2117e-10	7.83305	up
BnaAnng27970D	2	2	0	209	257	198	0.061472	0.0413	0	6.82205	7.58671	6.53281	5.69099e-18	7.81098	up
BnaC03g10190D	0	5	0	352	214	337	0	0.177854	0	12.4381	6.82021	12.0588	3.96851e-14	7.80939	up
BnaC05g11610D	0	1	0	47	95	53	0	0.011798	0	0.725375	1.33934	0.829327	1.3864e-12	7.8075	up
BnaC06g31460D	9	3	1	524	996	554	0.145377	0.06773	0.011249	11.4501	19.8834	12.5774	2.17014e-31	7.78622	up
BnaC06g30740D	2	3	0	282	254	274	0.017308	0.033917	0	2.95882	2.25291	2.7945	4.17667e-20	7.769	up
BnaC02g43560D	0	0	6	430	370	321	0	0	0.162437	9.80911	7.75454	7.49729	1.16362e-24	7.76009	up
BnaA06g14020D	6	44	11	3300	3326	3952	0.051174	0.719019	0.176456	49.9014	45.536	59.9422	2.68151e-35	7.74307	up
BnaC09g48350D	26	128	17	10792	7874	9981	0.712655	4.65923	0.578791	313.562	207.03	293.449	2.26847e-25	7.73354	up
BnaA03g06940D	206	6211	151	434938	316090	374877	7.87026	312.023	7.41449	17436	11466.6	15207.7	6.49213e-10	7.72419	up
BnaA02g31790D	0	0	5	245	273	379	0	0	0.085247	4.57342	4.6251	7.03431	1.08254e-16	7.7175	up
BnaC08g11970D	101	561	88	47378	37539	40345	1.58007	12.1965	1.77372	1130.67	786.851	935.625	1.94637e-20	7.7102	up
BnaC01g36670D	3	0	0	93	217	105	0.022936	0	0	1.09953	2.34433	1.26509	2.49461e-14	7.70452	up
BnaA01g23270D	0	4	0	260	261	178	0	0.052016	0	3.11415	2.82871	2.15295	1.41679e-18	7.69926	up
BnaA03g42110D	7	0	8	595	1307	561	0.101662	0	0.154225	11.0798	22.1656	10.5307	3.11326e-25	7.68089	up
BnaA05g09390D	1	0	0	43	40	44	0.007876	0	0	1.04716	0.879874	1.09054	1.22161e-11	7.67677	up
Brassica_napus_newGene_3992	3	0	0	112	157	114	0.036293	0	0	2.75264	3.14058	2.77642	7.72948e-14	7.64123	up
Brassica_napus_newGene_3411	0	10	0	666	372	565	0	0.576668	0	32.8419	16.5833	28.1614	1.91949e-13	7.63869	up
BnaC03g07860D	0	5	0	331	209	264	0	0.060114	0	4.01378	2.06721	3.25092	1.1048e-15	7.63062	up
BnaC01g28000D	0	0	1	56	63	51	0	0	0.018252	2.10236	2.16595	1.93146	3.74523e-12	7.60681	up
BnaC01g43250D	555	10150	255	630855	467891	602065	21.9356	526.782	12.9816	26128.3	17536.1	25233.8	3.28375e-08	7.59067	up
BnaC02g10990D	4	0	0	147	110	205	0.131642	0	0	5.82333	3.93856	8.26728	9.34178e-10	7.57585	up
BnaC09g31570D	0	2	0	163	93	58	0	0.042981	0	3.17853	1.74052	1.2368	6.48823e-06	7.57554	up
Brassica_napus_newGene_7464	0	6	7	628	756	718	0	0.098616	0.122097	11.0592	11.9749	12.7247	8.45262e-32	7.56621	up
BnaC01g03020D	0	0	4	144	375	178	0	0	0.456953	17.3123	40.9497	21.6587	2.58596e-18	7.56576	up
BnaC02g11540D	0	2	0	117	146	63	0	0.04659	0	4.28911	4.87228	2.3319	1.391e-13	7.5636	up
BnaC04g12030D	14	75	13	5481	4614	5259	0.185791	1.48298	0.221283	89.6648	65.1974	86.4621	2.05515e-32	7.56101	up
BnaA01g17620D	5	30	2	2021	1390	2028	0.183567	1.53391	0.085633	84.1689	52.3674	85.4469	9.10194e-19	7.55042	up
BnaC05g05230D	0	1	0	34	59	64	0	0.021995	0	2.89413	4.58353	5.60165	5.30354e-12	7.54936	up
BnaAnng00830D	3	10	5	1102	693	854	0.025647	0.162903	0.066185	14.6983	8.36099	11.5225	5.37456e-17	7.54621	up
BnaC06g18110D	1	3	3	250	447	388	0.003089	0.037746	0.04205	3.52193	5.58621	5.51783	1.85632e-23	7.54	up
Brassica_napus_newGene_243	3	4	20	1264	1194	1609	0.040012	0.069149	0.337502	21.147	18.7676	28.0112	6.33418e-24	7.52214	up
BnaC09g02490D	4	0	0	115	163	183	0.070808	0	0	2.14238	2.7154	3.21081	1.31929e-14	7.52193	up
BnaC02g22000D	10	0	5	566	839	581	0.082317	0	0.043348	4.82028	6.47425	5.39012	5.09075e-30	7.51585	up
BnaA06g27160D	2	0	0	57	142	48	0.027283	0	0	0.892727	2.02273	0.778736	4.10645e-10	7.51455	up
BnaC09g42800D	3	2	0	179	349	151	0.05565	0.054531	0	5.17906	9.13218	4.40233	1.6301e-17	7.50285	up
BnaA09g53940D	7	7	0	395	562	865	0.109582	0.138381	0	7.61036	9.82628	16.941	3.0527e-09	7.50035	up
BnaA06g01410D	8	230	8	13290	9910	12799	0.270099	4.6922	0.157154	213.514	144.145	208.164	5.12173e-25	7.49892	up
BnaCnng19600D	0	3	1	211	165	218	0	0.052777	0.003437	5.13897	3.76531	5.48826	6.25824e-17	7.49556	up
BnaC02g12870D	20	5	23	1991	2665	2030	0.138535	0.04082	0.203888	15.345	18.4368	15.4899	3.96553e-35	7.48959	up
BnaC09g26100D	3	0	0	129	109	89	0.04853	0	0	3.23693	2.47416	2.26625	5.82022e-13	7.44565	up
BnaA09g50780D	38	622	6	33224	26217	33681	0.533512	11.7518	0.093053	501.125	357.835	514.096	5.66098e-21	7.44098	up
BnaA09g33840D	0	5	0	277	281	174	0	0.120591	0	5.61241	5.0752	3.52813	1.38868e-18	7.43866	up
Brassica_napus_newGene_5703	4	0	0	116	172	152	0.067034	0	0	2.06197	2.76551	2.73902	3.10593e-14	7.4365	up
BnaC04g32530D	22	164	13	9590	7898	9801	0.663449	6.6863	0.503299	312.572	232.92	323.234	1.60057e-28	7.42568	up
BnaA08g19660D	0	2	0	118	70	84	0	0.068535	0	6.36003	3.43501	4.5654	2.87123e-11	7.38935	up
BnaA01g15860D	201	79	17	12455	8864	11947	5.83899	2.99754	0.626473	358.824	228.855	345.717	9.26786e-21	7.36732	up
BnaA08g08410D	7	0	5	417	815	288	0.055083	0	0.047384	3.97371	7.45932	2.91376	6.31245e-18	7.35665	up
BnaC03g31520D	10	2	4	531	595	722	0.126791	0.017901	0.052802	7.5327	7.66355	10.3644	1.63225e-26	7.35439	up
BnaC05g04890D	20	0	25	2095	1746	1622	0.476303	0	0.764729	53.2338	40.1352	41.696	3.95003e-34	7.33142	up
Brassica_napus_newGene_9438	3	0	3	216	330	196	0.056389	0	0.068074	4.8125	6.69457	4.44531	3.57914e-18	7.32747	up
BnaA03g22120D	7	0	5	301	863	313	0.118142	0	0.101629	6.15756	15.9909	6.48109	1.99255e-11	7.29382	up
BnaC02g11880D	3	0	0	75	86	127	0.036522	0	0	1.27452	1.37723	1.88755	1.42432e-10	7.28345	up
BnaC05g41990D	52	74	6	4977	5056	5329	0.911071	1.71001	0.13605	91.8833	84.4734	99.5558	1.70865e-30	7.28023	up
BnaA03g27910D	10	11	9	1278	646	1509	0.973588	1.44118	1.13758	136.774	62.5597	163.517	1.08414e-08	7.27926	up
BnaA01g26980D	5	5	9	719	1123	579	0.092125	0.142134	0.225983	16.4802	23.2891	13.4269	1.08316e-31	7.27143	up
Brassica_napus_newGene_2059	2	0	0	66	73	55	0.029462	0	0	1.33463	1.35165	1.13253	1.15219e-11	7.25915	up
BnaC06g40630D	0	4	0	145	177	182	0	0.073469	0	2.66716	2.85679	3.04707	2.45054e-15	7.24098	up
BnaC06g30120D	0	7	0	310	263	296	0	0.13256	0	5.05601	3.88557	4.88291	3.55215e-20	7.23968	up
BnaC02g45830D	0	0	3	127	127	134	0	0	0.076535	3.69471	3.0015	4.02661	6.11907e-14	7.23277	up
BnaA05g24650D	0	3	0	164	95	107	0	0.079477	0	5.13989	2.6986	3.38296	1.06444e-10	7.2311	up
BnaA04g05640D	3	0	14	702	734	642	0.02014	0	0.174131	8.74647	8.48597	7.8997	3.71147e-30	7.21072	up
BnaC06g40030D	2	0	2	78	328	85	0.06805	0	0.023776	0.749426	3.55199	0.820856	6.10188e-05	7.20972	up
BnaA01g27000D	13	96	14	3226	10015	2953	0.129144	1.30654	0.179858	46.8273	131.733	43.3103	1.52358e-08	7.20816	up
BnaA05g18930D	24	13	9	836	3647	1021	0.323738	0.233489	0.145177	12.2398	48.3117	15.1238	1.52343e-05	7.20412	up
BnaA07g26090D	1	3	0	148	203	122	0.006884	0.030294	0	1.4229	1.77748	1.18754	9.2267e-15	7.20331	up
Brassica_napus_newGene_9192	9	0	0	311	248	260	0.182854	0	0	7.19601	5.18622	6.09304	1.81673e-18	7.20002	up
BnaA06g04120D	0	5	0	254	140	197	0	0.098156	0	5.68791	2.83835	4.7081	2.07722e-11	7.19645	up
BnaC08g10840D	0	0	2	97	65	85	0	0	0.017593	1.3584	0.823091	1.14048	2.51628e-12	7.19347	up
BnaCnng08620D	2	0	0	87	47	44	0.076975	0	0	3.49968	1.70364	1.76445	1.1756e-06	7.1819	up
BnaC04g16900D	1	0	3	179	110	160	0.01953	0	0.141414	8.14692	4.53505	7.3992	7.67621e-13	7.16671	up
BnaC08g44450D	9	4	0	323	483	488	0.119911	0.057747	0	4.92814	6.70814	7.55726	7.82335e-24	7.16247	up
BnaC04g00020D	1	1	1	95	96	135	0.000236	0.000256	0.003537	4.97789	4.55129	7.17022	6.13225e-13	7.15725	up
BnaC08g37400D	6	135	7	6240	4873	5926	0.207543	7.10124	0.347146	269.313	189.752	260.717	2.64569e-27	7.15009	up
BnaA03g22250D	2	5	3	289	367	469	0.029817	0.080796	0.073748	6.09722	6.79453	9.82372	2.39928e-17	7.1456	up
BnaAnng37180D	15	7	7	775	1476	877	0.46854	0.256811	0.254969	25.6969	45.222	30.0927	3.09459e-32	7.14207	up
BnaA10g03110D	0	9	0	229	566	318	0	0.203358	0	4.30537	9.63905	6.0427	9.86707e-23	7.14133	up
BnaA10g13480D	0	2	0	64	101	75	0	0.071265	0	1.83534	2.61655	2.16154	2.53325e-12	7.1383	up
BnaC08g21720D	3	0	0	130	57	68	0.027114	0	0	1.8136	0.665759	0.968888	9.0847e-06	7.13329	up
Brassica_napus_newGene_14882	2	0	4	143	245	276	0.026518	0	0.019981	2.16004	3.68173	4.57002	1.06692e-14	7.13144	up
BnaC09g52480D	2	6	0	189	473	255	0.029505	0.109726	0	2.10567	4.88311	2.92062	4.47917e-20	7.12015	up
BnaC06g34100D	3	125	5	5987	3809	5085	0.049025	4.35578	0.133959	168.524	96.9471	144.827	3.43085e-17	7.11547	up
BnaCnng30140D	93	45	421	13076	24974	25828	1.2844	0.807014	7.50237	189.227	327.057	378.239	1.74393e-18	7.10101	up
BnaA01g37010D	6	4	3	541	320	418	0.103888	0.085673	0.045137	11.3567	6.08473	8.85879	2.53579e-13	7.08585	up
BnaC08g14600D	3	3	0	99	413	140	0.038164	0.050085	0	1.88646	6.88212	2.535	2.76156e-06	7.0841	up
BnaC04g08440D	47	13	63	3432	5544	4153	0.662301	0.227645	1.16182	51.6609	75.507	63.2545	8.52075e-31	7.0802	up
BnaA03g23200D	0	2	0	82	61	76	0	0.184254	0	7.02291	4.70458	6.545	6.42804e-12	7.06909	up
BnaAnng37080D	0	0	8	382	260	268	0	0	0.321932	12.5276	7.70845	8.90359	1.23107e-16	7.06349	up
BnaC02g37070D	0	0	3	98	161	95	0	0	0.023902	0.645462	0.957515	0.632165	2.19142e-13	7.04166	up
BnaC02g11860D	0	20	72	2718	5072	3000	0	0.137577	0.487573	15.6198	26.026	16.9411	1.60888e-32	7.03828	up
BnaC05g22690D	3	47	0	2056	1448	1736	0.049828	1.75468	0	61.8288	39.2883	53.2068	3.94235e-21	7.02771	up
BnaA03g11390D	2	0	0	46	71	50	0.024588	0	0	0.583852	0.823195	0.652186	2.16058e-11	7.02202	up
BnaC04g54550D	0	0	3	95	135	112	0	0	0.047276	1.28009	1.64352	1.51467	3.36912e-13	7.02076	up
BnaA09g27280D	0	0	2	90	57	72	0	0	0.072141	3.49246	2.13251	3.92248	6.61452e-12	7.02056	up
BnaCnng75440D	0	2	4	218	148	275	0	0.034359	0.064535	3.37338	2.05102	4.29917	1.7067e-10	7.01918	up
BnaC02g11240D	0	0	2	75	77	71	0	0	0.034639	1.44947	1.34635	1.40191	5.02664e-12	7.00998	up
BnaC07g17310D	3	33	5	1741	1083	1394	0.075211	1.60832	0.19442	68.3023	38.4439	55.3474	9.02984e-16	7.007	up
BnaA05g32820D	2	5	0	232	143	285	0.019434	0.065114	0	3.3813	1.8705	4.22082	2.44322e-09	6.98785	up
BnaA06g40200D	3	0	4	216	233	224	0.051293	0	0.109504	5.75387	5.60402	6.03224	1.00116e-16	6.97758	up
Brassica_napus_newGene_3824	8	8	13	1075	762	971	0.133055	0.166824	0.278899	18.9455	12.1536	17.3143	6.43223e-20	6.96945	up
Brassica_napus_newGene_5730	16	4	11	975	717	1067	0.507631	0.161879	0.467427	34.3558	22.8438	38.0522	1.34489e-16	6.95324	up
BnaA08g26970D	0	3	0	135	82	85	0	0.038291	0	2.03775	1.12558	1.29056	1.44813e-10	6.94836	up
BnaA04g25170D	0	0	2	58	52	97	0	0	0.105058	2.45906	1.99325	4.20822	1.65593e-07	6.94807	up
BnaA05g14960D	9	4	6	446	822	532	0.152743	0.111493	0.141266	11.5692	18.8676	13.9253	4.91079e-27	6.94007	up
BnaA10g17860D	5	89	5	3432	2654	3664	0.065587	1.54501	0.06928	49.4939	34.5386	53.1566	7.36022e-21	6.93507	up
Brassica_napus_newGene_6044	3	0	0	85	67	71	0.052749	0	0	2.33693	1.6614	1.95506	2.31184e-11	6.90921	up
BnaA07g22790D	10	100	0	4329	2758	3406	0.244919	3.50601	0	121.996	70.325	97.1144	1.47422e-16	6.90869	up
BnaA09g38060D	0	2	0	69	80	54	0	0.039536	0	1.39708	1.31391	1.10025	8.50041e-12	6.9068	up
BnaA05g15510D	0	0	4	78	196	155	0	0	0.03146	1.05451	2.41204	1.514	4.96145e-14	6.90645	up
BnaC07g48400D	2	0	0	57	40	50	0.022591	0	0	0.858838	0.544197	0.772654	5.76576e-11	6.90577	up
BnaA04g28660D	4	0	0	99	101	99	0.039718	0	0	1.90771	1.54702	1.84961	5.56891e-12	6.90171	up
BnaC03g00100D	0	30	3	1259	853	1101	0	0.863038	0.067484	28.4384	17.5721	25.2295	2.57512e-18	6.89984	up
BnaA03g35700D	58	646	28	25125	18251	25353	0.82832	12.6896	0.509104	416.352	272.878	424.925	1.29489e-19	6.87982	up
BnaA01g26840D	0	4	1	175	175	145	0	0.143089	0.037196	5.3403	4.83268	4.4863	1.11426e-14	6.87824	up
BnaC06g21340D	10	44	4	2204	1403	1708	0.777788	4.57756	0.408469	183.515	105.679	143.92	4.07908e-16	6.87613	up
BnaA01g37300D	2	4	0	171	166	195	0.057614	0.082156	0	4.69583	3.95094	5.12937	7.07367e-15	6.87504	up
BnaCnng36560D	0	59	4	2208	1914	1982	0	1.7604	0.089414	53.0374	41.6093	48.1724	3.00731e-32	6.87324	up
BnaC05g24230D	2	0	0	36	56	56	0.018646	0	0	0.368971	0.520063	0.580241	4.11238e-11	6.87129	up
BnaC09g03790D	0	1	1	44	95	66	0	0.04179	0.042809	1.88533	3.71022	2.90086	6.95553e-12	6.86421	up
BnaC03g59890D	3	0	0	82	74	62	0.023903	0	0	1.01792	0.902761	0.770468	2.54387e-11	6.8585	up
BnaC07g04080D	5	2	0	151	301	135	0.121929	0.086686	0	3.49538	6.08431	3.40187	3.55886e-15	6.85685	up
BnaA02g24250D	13	152	8	5716	4511	5809	0.148791	2.42664	0.124725	72.8659	52.6704	75.5409	5.14265e-24	6.85244	up
BnaUnng00560D	11	2	2	328	449	409	1.08208	0.254089	0.213739	36.5898	45.395	46.2203	8.0554e-22	6.83531	up
BnaC01g08300D	2	0	0	37	68	43	0.016908	0	0	0.502032	1.78049	1.03773	3.08653e-11	6.83214	up
BnaC06g01370D	3	9	10	662	725	659	0.010247	0.058485	0.058884	3.8681	3.82804	3.82047	2.14775e-28	6.82307	up
BnaC03g21710D	2	19	7	954	588	971	0.188118	2.26713	0.595874	100.456	56.0869	103.65	5.95746e-13	6.81363	up
BnaC05g48830D	8	6	3	367	644	446	0.023899	0.020282	0.007982	1.19049	1.88258	1.46594	2.98862e-24	6.81009	up
BnaC09g02470D	0	8	0	251	294	210	0	0.28508	0	8.61008	8.83207	6.99902	1.25799e-17	6.80431	up
BnaC02g13080D	3	9	0	351	322	361	0.06229	0.242126	0	7.633	6.33226	7.94086	7.61286e-21	6.8014	up
BnaA03g46490D	6	17	3	570	1185	639	0.151055	0.382773	0.056524	11.2669	20.2913	12.3145	1.58907e-29	6.79897	up
BnaC01g30820D	0	6	0	146	328	120	0	0.107603	0	2.56639	5.27273	2.12816	2.62432e-14	6.79708	up
BnaA08g05420D	2	0	6	149	375	227	0.024127	0	0.116977	2.44164	5.56425	3.76725	2.19307e-17	6.79585	up
BnaA05g18950D	0	5	0	92	192	186	0	0.079338	0	1.27583	2.38933	2.56955	3.07998e-14	6.79456	up
BnaA06g04320D	1	10	3	484	650	206	0.036033	0.893032	0.234264	34.8553	42.3789	14.9548	5.61166e-13	6.79061	up
BnaC04g48420D	0	2	0	53	99	42	0	0.024279	0	0.626044	1.05066	0.423683	8.32186e-12	6.78744	up
BnaC04g02100D	3	0	6	168	355	278	0.110026	0	0.4155	9.59353	18.3406	16.0571	6.28574e-18	6.78188	up
BnaA05g29660D	28	0	4	645	1080	654	0.104119	0	0.016968	2.56097	3.88188	2.62366	4.54768e-28	6.7737	up
BnaAnng21560D	4	9	0	407	256	392	0.089544	0.260019	0	10.017	5.7051	9.77068	3.29345e-13	6.76694	up
BnaC08g10960D	0	12	0	212	676	279	0	0.128278	0	1.92311	5.75441	2.57728	9.0086e-11	6.76023	up
BnaA03g28780D	6	0	0	67	76	244	0.192625	0	0	2.32326	2.37424	8.57701	0.0111337	6.75919	up
Brassica_napus_newGene_8092	5	0	0	100	94	137	0.075954	0	0	1.75335	1.35752	2.29115	5.36077e-12	6.75248	up
BnaC01g22800D	0	3	6	274	294	263	0	0.072055	0.121228	5.99615	5.93656	5.99361	1.38306e-18	6.75241	up
BnaC05g00470D	2	0	0	37	59	42	0.02787	0	0	0.537418	0.77398	0.609966	4.30756e-11	6.74597	up
BnaC07g22130D	1	3	0	103	97	126	0.011543	0.040943	0	1.65835	1.41157	2.0653	2.13912e-12	6.72835	up
BnaC02g37420D	57	0	5	1283	1768	1275	1.14942	0	0.105671	27.3052	34.0684	27.4569	1.04214e-29	6.72647	up
BnaC02g15280D	11	0	5	406	436	349	0.122908	0	0.057841	4.9744	4.8333	4.42401	1.37054e-21	6.72001	up
BnaA03g22110D	35	4	18	1022	2487	1075	0.664701	0.092207	0.43053	20.3716	44.8609	21.6815	1.47881e-18	6.71932	up
BnaC04g14500D	0	6	0	108	306	146	0	0.130967	0	2.06337	5.21472	2.67915	4.96017e-14	6.717	up
BnaCnng43010D	11	30	24	1712	1646	2090	0.166375	0.591748	0.45467	27.2999	23.7567	33.726	1.56851e-25	6.71467	up
BnaA06g02990D	12	0	3	217	573	329	0.138317	0	0.029961	3.11217	6.40663	4.37667	6.41765e-19	6.71441	up
BnaA06g05860D	0	0	5	40	396	83	0	0	0.08367	1.06258	9.85415	2.35532	0.0125331	6.70702	up
BnaC04g02800D	0	0	5	118	249	111	0	0	0.03354	0.796343	1.52208	0.752694	2.64973e-14	6.70663	up
BnaA04g29550D	6	4	0	310	231	191	0.206323	0.181794	0	11.768	7.93855	7.31757	1.38527e-15	6.70059	up
BnaC05g11890D	7	5	6	421	464	532	0.028927	0.032423	0.030775	2.15637	2.09698	2.75774	9.65089e-24	6.69812	up
Brassica_napus_newGene_8252	0	3	0	105	58	87	0	0.074373	0	3.09391	1.60532	2.65573	1.27107e-09	6.69475	up
BnaC05g14910D	0	7	0	189	194	216	0	0.107164	0	2.69008	2.49323	3.11084	1.50484e-15	6.69452	up
BnaC02g18290D	4	0	0	67	110	88	0.077896	0	0	1.42404	2.15577	1.98093	1.68902e-11	6.69385	up
BnaCnng06210D	28	55	10	2820	2233	2307	0.563059	1.48354	0.261202	61.0934	43.7779	50.5738	4.68708e-28	6.69377	up
BnaA05g25490D	0	2	0	40	112	35	0	0.062458	0	1.34465	3.44684	1.20518	1.91168e-07	6.69223	up
BnaCnng22530D	0	6	0	185	194	142	0	0.170846	0	4.37598	3.73486	3.38731	1.20006e-14	6.6914	up
BnaC03g54190D	15	50	3	1794	1431	2161	0.0548	0.238094	0.009641	6.99373	5.04754	8.59147	3.61255e-16	6.68741	up
BnaA02g14070D	3	0	0	57	91	52	0.12343	0	0	2.78075	4.05456	2.58369	3.52413e-11	6.68242	up
BnaA03g22040D	8	11	3	549	944	329	0.489223	0.95184	0.178828	39.5721	61.5428	23.9528	2.08067e-17	6.68176	up
BnaC09g41250D	10	129	0	3691	2807	4788	0.080611	2.37496	0	46.9326	31.899	67.8633	1.15813e-12	6.67882	up
BnaCnng53880D	0	5	0	132	141	151	0	0.113166	0	2.62945	2.50197	3.05072	1.63494e-13	6.67756	up
BnaC04g11450D	4	0	0	64	86	105	0.05461	0	0	1.11453	1.34755	1.85798	2.61475e-11	6.67525	up
BnaC03g32430D	293	2200	58	78352	48934	76916	2.69015	26.5644	0.684281	754.969	426.669	749.988	6.58032e-14	6.67474	up
BnaA10g20830D	1	2	2	147	166	103	0.103481	0.251237	0.273726	16.9297	17.3147	12.0038	2.31262e-13	6.66655	up
BnaA06g26750D	10	10	0	553	532	403	0.042894	0.053135	0	2.48536	2.1609	1.82843	7.15095e-24	6.66505	up
BnaC05g13770D	25	103	12	4436	2694	3865	0.588448	3.19103	0.289792	119.458	65.698	106.139	4.31278e-14	6.66389	up
BnaC07g42390D	3	0	0	72	59	56	0.015821	0	0	0.710555	0.530628	0.549386	7.23936e-11	6.64807	up
BnaC07g16830D	4	19	7	1275	371	664	0.107701	0.715978	0.246085	64.3597	15.6866	31.2973	0.000144325	6.64285	up
BnaC03g51310D	0	2	0	42	55	68	0	0.049492	0	0.832723	0.995134	1.37795	3.08653e-11	6.6396	up
BnaC04g00970D	0	2	0	52	68	49	0	0.076033	0	1.62564	1.92538	1.54344	2.23201e-11	6.6396	up
BnaC08g24480D	0	0	2	35	71	68	0	0	0.026844	1.31542	1.31989	1.28676	1.96781e-11	6.62733	up
Brassica_napus_newGene_6498	10	5	9	457	835	554	0.057981	0.038958	0.087088	3.98923	6.38253	4.82206	4.51849e-26	6.61535	up
Brassica_napus_newGene_4157	0	0	3	108	80	64	0	0	0.076118	3.31279	2.19709	1.98141	8.50041e-12	6.61104	up
BnaC08g30620D	4	3	0	114	297	114	0.083669	0.063334	0	3.2708	7.63552	3.34224	8.10043e-12	6.61039	up
BnaA07g17380D	3	2	0	145	124	79	0.042641	0.037522	0	2.21559	1.70689	1.2113	2.81517e-12	6.60898	up
BnaC07g41320D	0	2	0	53	58	52	0	0.184895	0	5.31203	5.24066	5.24545	3.01187e-11	6.60887	up
BnaUnng01650D	1	0	2	71	49	101	0.002955	0	0.029001	1.44494	0.898024	2.02237	3.71191e-07	6.60838	up
BnaC06g38820D	0	0	2	40	40	83	0	0	0.045609	1.05361	0.950406	2.00524	3.32924e-05	6.60718	up
BnaA06g14980D	0	0	4	124	138	81	0	0	0.295419	9.42689	9.51261	6.2691	1.11343e-12	6.60318	up
BnaA10g14740D	3	0	0	68	60	54	0.076411	0	0	2.67271	2.15218	2.1649	8.19381e-11	6.60278	up
BnaA10g22080D	6	22	4	997	694	728	0.12848	0.898901	0.11338	23.0043	14.6047	20.3367	8.24591e-18	6.5903	up
Brassica_napus_newGene_16323	2	0	2	78	186	45	0.055098	0	0.060822	2.52743	5.49118	1.45569	9.87353e-07	6.57193	up
BnaC04g50170D	17	14	0	578	763	780	0.225273	0.249434	0	8.4732	10.1217	11.5775	1.02594e-26	6.56657	up
BnaAnng24020D	0	3	11	314	488	361	0	0.176396	0.621805	14.8913	20.9421	17.3293	8.99521e-22	6.56429	up
BnaA06g28280D	5	5	10	496	578	443	0.071708	0.081353	0.174719	7.79396	8.21386	7.03616	3.82473e-24	6.55531	up
BnaA03g42410D	10	6	0	433	259	335	0.388132	0.309305	0	18.5362	10.0303	14.4888	3.32838e-12	6.55084	up
BnaA07g27250D	2	0	4	71	293	115	0.031734	0	0.103932	1.7265	6.27428	3.02311	1.14534e-06	6.54373	up
BnaC08g12030D	0	1	4	143	112	138	0	0.00921	0.080723	3.62861	2.60008	3.57444	5.04752e-13	6.54353	up
BnaA03g31030D	90	8	31	1478	4503	2774	0.950471	0.098364	0.421426	18.2379	52.3875	35.7721	2.13267e-14	6.53077	up
BnaA01g13370D	0	2	3	141	121	126	0	0.122951	0.16144	9.12045	6.94614	7.84175	6.19082e-13	6.52367	up
Brassica_napus_newGene_15785	0	9	0	192	252	248	0	0.163999	0	3.82364	4.40151	4.77138	2.99711e-16	6.52268	up
BnaAnng24130D	9	4	11	194	995	616	0.271927	0.168155	0.441177	6.53151	30.3812	21.0198	7.63307e-07	6.51833	up
BnaCnng33270D	0	0	3	66	127	57	0	0	0.051074	1.15659	2.01315	1.00978	6.92327e-12	6.51425	up
BnaC08g34400D	3	6	7	389	302	459	0.048098	0.157805	0.186188	11.4971	8.27219	13.9276	1.30131e-14	6.51297	up
BnaC05g43990D	28	0	13	713	1172	816	0.111106	0	0.062319	3.69021	4.85689	3.61075	5.50947e-28	6.51203	up
BnaC08g44060D	0	0	3	74	85	77	0	0	0.053518	1.25797	1.38292	1.35241	1.39681e-11	6.5006	up
BnaA07g06810D	3	2	12	519	319	391	0.042823	0.064093	0.301498	13.4216	7.34485	10.1264	2.82564e-13	6.50016	up
BnaA06g03860D	3	6	3	429	191	207	0.266093	0.64911	0.325864	41.211	16.5413	20.0439	8.66084e-06	6.49461	up
BnaAnng38720D	3	2	4	92	476	134	0.074824	0.049576	0.110208	2.58473	12.1739	3.81331	0.00031917	6.48999	up
BnaA09g49270D	0	34	0	998	617	845	0	2.29911	0	54.1893	30.3249	46.4498	5.64825e-14	6.48286	up
BnaAnng23680D	0	0	3	102	68	59	0	0	0.114099	4.65837	2.81996	2.73183	2.79522e-10	6.48188	up
BnaC08g09260D	0	0	18	418	499	478	0	0	0.585671	11.3706	12.3022	13.1759	1.91245e-23	6.48072	up
BnaA10g27610D	7	6	0	275	252	291	0.083627	0.10783	0	4.13558	3.42646	4.43591	4.18676e-17	6.46348	up
BnaC02g11940D	7	13	2	432	712	404	0.12367	0.305251	0.024601	8.54977	12.7666	8.10304	8.55792e-24	6.4613	up
BnaA05g03230D	0	2	2	84	149	78	0	0.034193	0.017883	1.45508	2.14287	1.31536	3.30616e-12	6.45572	up
BnaA07g31800D	6	0	3	131	333	133	0.141081	0	0.076132	3.26424	7.54154	3.34921	7.32886e-13	6.45476	up
BnaC08g22920D	11	0	0	247	167	178	0.618139	0	0	15.5267	9.51969	11.3005	9.50601e-14	6.45046	up
BnaC02g03460D	20	10	0	592	583	632	0.086942	0.058082	0	2.80124	2.47577	3.17371	1.44913e-24	6.44768	up
BnaA08g27290D	8	8	4	386	424	495	0.462702	0.111359	0.057767	5.03991	4.99273	6.5601	6.52346e-22	6.44117	up
BnaC03g56180D	0	3	0	57	94	70	0	0.027335	0	0.576134	0.884558	0.710563	2.02129e-11	6.43251	up
BnaA10g26460D	0	3	0	89	73	53	0	0.019704	0	0.689332	0.511623	0.411444	2.83607e-11	6.42776	up
BnaC01g40630D	0	3	0	60	61	89	0	0.034402	0	0.825542	0.758749	1.27429	3.73668e-11	6.42129	up
BnaC05g11970D	0	3	2	114	161	97	0	0.059733	0.055892	3.38421	4.30986	2.85393	1.16894e-12	6.41888	up
BnaA05g34780D	5	110	0	3124	2291	2545	0.04642	1.65315	0	37.7034	25.0234	31.0797	1.7881e-21	6.41802	up
BnaA09g08070D	7	34	7	1191	854	1179	0.089796	0.713418	0.144171	22.4698	14.6099	22.4131	3.42131e-17	6.4148	up
BnaC01g18950D	394	323	185	20281	15328	19874	11.4553	12.3261	6.94027	618.012	422.67	612.854	4.59736e-19	6.39019	up
BnaC01g28150D	0	2	0	43	69	33	0	0.027256	0	0.914612	1.33068	0.709999	3.15846e-11	6.3835	up
BnaA04g00200D	14	31	5	1212	942	1002	0.268894	0.759791	0.104619	24.4169	17.1681	20.4273	3.16596e-24	6.36211	up
BnaA03g14500D	1	1	0	38	41	40	0.011552	0.038245	0	1.54621	1.48551	1.64954	8.98552e-11	6.35067	up
BnaA09g38200D	0	3	6	183	230	217	0	0.054815	0.100974	2.89244	3.30309	3.56855	3.00165e-15	6.34904	up
BnaA01g24740D	3	0	0	35	81	43	0.044486	0	0	0.795009	1.91952	0.992911	9.55894e-11	6.32725	up
BnaA10g05840D	3	0	2	99	87	99	0.022091	0	0.019477	1.16772	0.963684	1.12516	2.81225e-11	6.32089	up
BnaAnng40640D	0	7	2	199	173	221	0	0.298404	0.08816	7.36715	5.78907	8.26737	9.80089e-15	6.31905	up
BnaA08g16100D	0	11	0	114	213	387	0	0.198024	0	1.63743	2.78117	5.64432	0.000334797	6.31329	up
BnaAnng17250D	4	0	0	63	82	58	0.072067	0	0	1.55239	1.8511	1.46495	1.30574e-10	6.31252	up
BnaA07g10950D	0	12	0	268	97	377	0	0.208519	0	3.78373	1.21454	5.7347	0.000185517	6.31149	up
BnaC06g34910D	8	4	0	165	211	278	0.135975	0.076478	0	3.31607	3.85634	5.67506	9.19285e-13	6.30613	up
BnaC06g10670D	4	0	0	38	94	73	0.022791	0	0	0.229191	0.566794	0.651855	1.10875e-10	6.30508	up
BnaA10g09310D	0	4	0	124	100	42	0	0.075062	0	2.4504	1.785	0.827186	1.39766e-06	6.30068	up
Brassica_napus_newGene_439	23	14	11	746	855	1158	0.193313	0.157817	0.110967	8.31467	10.951	10.7671	5.13721e-15	6.29565	up
BnaA02g22630D	0	27	0	711	415	562	0	0.967373	0	20.9561	11.0732	16.7741	5.90609e-12	6.2738	up
BnaA02g33420D	5	135	0	3116	2045	3475	0.164377	6.97445	0	127.588	74.4358	121.813	6.06119e-12	6.2735	up
BnaA04g17070D	71	30	39	2693	1954	2991	0.999743	0.539431	0.694788	39.8059	26.1374	44.7408	3.91358e-14	6.25035	up
BnaC08g49190D	3	0	3	130	92	109	0.072175	0	0.083058	1.82594	1.128	1.40431	1.43327e-11	6.23785	up
BnaC08g44990D	5	0	0	84	86	66	0.083988	0	0	1.87444	1.74743	1.51891	1.44058e-10	6.22499	up
BnaA05g11790D	5	2	0	130	117	109	0.095664	0.031596	0	3.21811	2.61708	2.77784	1.38255e-11	6.21985	up
BnaCnng32920D	2	13	0	352	213	305	0.029975	0.261921	0	5.90077	3.27608	5.19427	5.69945e-12	6.21495	up
Brassica_napus_newGene_8426	0	8	0	140	201	161	0	0.150144	0	2.54058	3.2847	2.88448	1.48998e-13	6.21228	up
Brassica_napus_newGene_348	0	52	0	1142	883	1115	0	1.86608	0	33.5794	23.5487	33.2589	1.10362e-20	6.20957	up
BnaC03g12010D	0	5	0	90	77	130	0	0.044389	0	0.343301	0.495864	0.923022	2.55564e-09	6.19809	up
BnaA09g45720D	3	0	0	39	56	45	0.027402	0	0	0.543775	0.715035	0.643289	2.2212e-10	6.19457	up
Brassica_napus_newGene_2682	0	2	2	72	95	82	0	0.019076	0.009837	0.569073	0.677789	0.655616	3.0576e-11	6.18126	up
BnaCnng46890D	0	3	0	75	49	53	0	0.048131	0	1.41924	0.834105	1.02189	1.10927e-10	6.17596	up
BnaC07g12650D	4	8	0	244	215	200	0.023422	0.103586	0	2.80158	2.20282	2.26114	8.85188e-15	6.17549	up
BnaA01g31950D	13	20	0	700	535	532	0.812467	1.62696	0	46.8507	32.4027	35.9857	7.41047e-21	6.17272	up
BnaC01g32200D	0	2	8	68	467	152	0	0.014562	0.056194	1.00155	3.12758	1.53689	0.0008221	6.16583	up
BnaA05g18210D	7	7	0	244	182	284	0.05763	0.065907	0	2.22064	1.54581	2.61928	2.55131e-12	6.16009	up
BnaA03g28890D	3	3	4	132	298	158	0.132233	0.173537	0.335932	9.01544	18.5379	10.9949	3.86239e-14	6.15569	up
BnaC03g26530D	29	0	49	917	2633	1077	0.555794	0	1.2314	18.7754	48.7884	22.3221	1.06369e-11	6.15186	up
BnaC05g18850D	5	4	0	65	154	236	0.066481	0.090148	0	1.1073	2.43448	4.34474	0.000319104	6.14772	up
Brassica_napus_newGene_9381	6	18	4	379	653	567	0.076686	0.360257	0.077625	6.31545	9.86183	9.52191	5.40591e-23	6.14402	up
Brassica_napus_newGene_4383	0	3	0	37	51	85	0	0.080879	0	1.15934	1.65907	2.51585	1.3686e-05	6.14228	up
BnaAnng21830D	3	29	1	734	619	534	0.102641	1.61968	0.050359	33.3202	25.423	24.5129	1.33834e-24	6.13933	up
BnaC02g12750D	534	224	437	14394	29301	21215	14.0051	2.74258	5.58153	144.193	252.228	203.189	7.60653e-18	6.12734	up
BnaC04g04450D	0	0	5	84	126	98	0	0	0.155114	2.60262	3.52427	3.07653	1.17276e-11	6.12607	up
BnaC07g48640D	0	3	2	112	80	97	0	0.077298	0.036687	1.72027	1.22982	1.77722	2.49112e-11	6.12513	up
BnaAnng38970D	4	9	0	240	162	270	0.230802	0.795565	0	17.6098	10.7197	20.0489	7.56356e-11	6.11797	up
BnaA02g04440D	7	13	5	491	478	381	0.118197	0.296484	0.091692	7.95045	6.76797	6.49947	3.76829e-21	6.10571	up
BnaA02g13680D	523	699	107	17767	22384	28207	24.7837	43.44	6.5274	882.033	1005.59	1417.06	7.95345e-17	6.10301	up
BnaA07g38830D	30	0	5	327	975	401	0.497718	0	0.090242	5.75925	15.295	7.22843	3.35029e-10	6.09719	up
Brassica_napus_newGene_18642	0	2	6	127	231	129	0	0.04343	0.121872	3.20672	5.32796	3.32452	2.8009e-13	6.09158	up
BnaA06g39610D	0	7	0	240	79	60	0	0.184842	0	5.85934	1.72874	1.47317	0.0123416	6.07573	up
BnaA03g47530D	7	7	0	261	208	207	0.070119	0.084528	0	3.35514	2.43727	2.74019	1.63181e-14	6.06413	up
BnaA01g28600D	0	24	0	529	336	417	0	0.970776	0	17.4606	10.0116	13.9191	2.58191e-13	6.0397	up
BnaC04g49020D	231	2684	74	58196	38081	59116	7.39902	113.696	3.04523	1965.26	1163.73	2020.31	5.35342e-13	6.03611	up
BnaC02g38780D	6	4	8	443	230	224	0.136523	0.093951	0.238772	10.9834	5.16082	5.61328	1.23297e-06	6.03598	up
BnaA01g28120D	1	6	2	157	174	151	0.02825	0.217037	0.057371	4.70481	4.69678	4.55848	6.25985e-13	6.02791	up
BnaC06g40380D	8	2	0	168	157	112	0.09678	0.033794	0	2.2579	1.91456	1.52026	6.92327e-12	6.02353	up
BnaC05g47880D	0	15	0	251	459	151	0	0.262263	0	3.49798	6.08868	2.01145	3.41611e-13	6.01846	up
BnaA05g16350D	9	14	8	404	781	448	0.052128	0.111224	0.062834	2.79479	4.825	3.14392	1.41392e-22	6.0151	up
BnaA03g30810D	6	2	0	75	158	126	0.071197	0.034949	0	1.06796	2.03359	1.81426	2.79454e-11	6.00774	up
BnaC09g04380D	4	0	0	66	43	48	0.034717	0	0	0.896871	0.491348	0.651458	7.47787e-10	5.99873	up
BnaC04g14420D	4	0	3	72	161	106	0.090717	0	0.06248	2.16767	4.34751	3.17143	2.47088e-11	5.99657	up
BnaA10g27270D	12	5	12	368	572	489	0.258875	0.12356	0.334644	9.57985	13.3261	12.6641	4.42753e-21	5.99406	up
Brassica_napus_newGene_5748	0	3	2	67	70	125	0	0.099197	0.034062	1.82986	1.73299	3.46733	1.26135e-06	5.99277	up
BnaC08g43810D	6	8	3	250	306	277	0.026561	0.054943	0.020344	1.38063	1.53332	1.57784	3.64937e-16	5.99103	up
BnaA03g00210D	69	160	36	4919	3328	4591	1.48827	4.60457	1.02337	113.961	69.7611	107.608	7.00773e-15	5.98883	up
BnaC09g02680D	0	19	0	375	316	303	0	0.161382	0	2.73587	2.06889	2.1249	3.27995e-18	5.98516	up
BnaAnng06430D	2	6	0	75	95	211	0.056372	0.323272	0	3.71574	4.28056	10.6344	0.000955839	5.9796	up
BnaA03g47160D	11	14	0	313	352	488	0.280864	0.490568	0	9.18348	9.34507	14.5039	5.63464e-13	5.97901	up
BnaA03g34830D	4	18	0	473	256	336	0.143265	1.01453	0	21.347	10.4548	15.3219	2.61716e-09	5.97277	up
BnaA10g27890D	9	6	5	267	368	316	0.242858	0.206235	0.156946	8.43746	10.5313	10.0897	3.27174e-17	5.97258	up
BnaC06g02430D	0	20	6	534	393	417	0	0.353236	0.09934	7.7156	5.14354	6.10255	1.32722e-18	5.96594	up
BnaC08g44880D	16	9	9	503	504	554	0.235719	0.162818	0.158859	7.83137	7.11524	8.80954	1.50844e-21	5.95788	up
BnaC07g44390D	2	2	8	168	285	177	0.013501	0.017656	0.069864	1.54172	2.65319	1.74414	3.20451e-14	5.95219	up
BnaA04g04140D	5	51	5	1214	795	986	0.067039	1.10091	0.08607	21.1514	12.5289	17.3803	2.17748e-14	5.94159	up
BnaA10g26980D	0	0	3	39	70	54	0	0	0.073166	1.01194	1.66717	1.44338	1.16005e-10	5.93646	up
BnaC03g73610D	47	34	0	566	2169	1060	0.414635	0.390941	0	5.32972	18.5008	10.1109	3.60367e-08	5.93502	up
BnaC04g26330D	1	41	0	806	596	677	0.00838	0.89255	0	14.0463	9.39824	11.9321	4.07356e-19	5.92795	up
BnaCnng18480D	0	5	2	177	66	100	0	0.599424	0.179187	18.1724	6.07209	10.3884	6.89117e-05	5.927	up
BnaA09g43420D	9	3	85	706	2882	1648	0.28026	0.082963	3.414	23.19	85.7333	54.8085	2.67251e-08	5.91078	up
BnaC04g02080D	10	0	9	146	435	301	0.539493	0	0.615204	8.33265	22.5139	17.3844	6.347e-12	5.90722	up
BnaCnng30910D	0	3	0	39	86	33	0	0.08104	0	0.857227	1.71266	0.703011	8.97281e-11	5.89045	up
BnaA05g00150D	85	36	78	1985	5249	2285	1.76967	0.972506	1.93747	43.134	104.213	50.3291	5.3987e-14	5.88577	up
BnaC08g26600D	6	0	3	99	62	192	0.181475	0	0.069459	2.74677	1.47589	5.02525	0.00107053	5.87489	up
BnaA03g15350D	0	0	4	39	117	60	0	0	0.021199	0.166627	0.454448	0.260971	1.0864e-10	5.87483	up
BnaA03g56730D	0	9	0	183	130	120	0	0.444196	0	7.69949	4.94237	5.11365	3.68019e-12	5.87085	up
BnaC04g15710D	150	1575	30	31362	21692	28625	2.26124	31.2742	0.573286	497.043	311.091	459.086	1.30536e-15	5.87013	up
BnaC03g02910D	83	265	18	6168	4018	6148	3.12465	13.5694	0.917283	252.066	147.382	251.316	1.58355e-12	5.86919	up
BnaA10g11670D	0	37	0	685	407	645	0	0.957561	0	17.7587	9.28262	16.4097	7.64935e-11	5.86672	up
BnaC05g04720D	0	7	3	109	267	142	0	0.63304	0.185361	8.15916	18.051	10.7168	4.3204e-13	5.86539	up
Brassica_napus_newGene_17406	0	5	2	123	138	88	0	0.175937	0.07959	3.83653	3.63999	2.81888	1.77758e-11	5.86398	up
BnaC02g06080D	14	0	171	2956	3969	2379	0.162811	0	2.85623	36.0065	43.7458	29.3239	6.64921e-26	5.85376	up
BnaA10g11990D	3	10	3	236	344	185	0.04837	0.196699	0.060594	3.97922	5.25815	3.1614	3.2812e-15	5.85253	up
BnaC05g38650D	5	29	2	705	395	524	0.120414	1.09618	0.038941	22.0976	11.148	16.5333	5.05486e-10	5.85084	up
Brassica_napus_newGene_1047	5	0	36	378	191	1252	0.046123	0	1.16049	6.78861	2.77631	20.7353	0.0444705	5.84437	up
BnaC05g35990D	10	3	19	564	411	444	0.22437	0.063689	0.561283	14.2311	9.37712	11.3393	1.59258e-17	5.8389	up
BnaA06g04460D	0	7	0	158	61	99	0	0.457908	0	8.35328	2.918	5.29246	2.99647e-05	5.83487	up
BnaA10g27250D	11	4	0	182	264	155	0.096019	0.042466	0	1.70291	2.23233	1.46347	4.91218e-13	5.83381	up
BnaC06g40270D	0	9	0	148	181	107	0	0.141049	0	1.8551	2.04938	1.3572	3.61773e-12	5.82967	up
BnaC05g39310D	4	2	5	217	107	138	0.258294	0.150635	0.399262	14.9077	6.62247	9.5974	5.26048e-07	5.81241	up
BnaA08g13730D	7	6	4	257	206	245	0.088426	0.111533	0.070812	3.92787	2.8555	4.79469	2.63166e-14	5.80912	up
Brassica_napus_newGene_307	15	12	1	335	471	351	0.114379	0.119313	0.009781	2.69316	3.42336	2.85646	2.885e-18	5.80841	up
BnaC03g02840D	11	138	6	2897	2091	2027	0.218069	3.58511	0.147063	60.31	39.3979	42.6951	1.08126e-16	5.80728	up
BnaC08g44440D	0	0	11	164	221	158	0	0	0.077104	0.980744	1.20321	0.965695	3.0636e-13	5.80649	up
BnaA06g34320D	133	1033	48	20947	13787	18845	12.1522	124.417	5.62394	2013.11	1199.05	1832.73	5.4352e-14	5.80454	up
BnaA01g14690D	11	22	7	623	469	615	0.173099	0.479915	0.133269	12.6358	7.63505	12.7078	7.97532e-17	5.80259	up
BnaCnng65400D	3	0	4	117	85	91	0.07507	0	0.144329	4.54908	2.98068	3.59443	1.38755e-10	5.80114	up
BnaC08g30880D	10	27	0	514	486	581	0.133937	0.46714	0	7.3659	6.29956	8.41409	3.10508e-21	5.79962	up
BnaC08g17990D	13	240	2	4040	3185	4192	0.109389	2.96047	0.021773	39.5388	27.5309	40.8761	1.49585e-18	5.79722	up
BnaA09g00710D	9	8	7	437	306	266	0.071678	0.08856	0.079492	4.03397	2.5537	2.48362	2.39487e-12	5.79664	up
BnaC02g00270D	0	8	0	137	51	158	0	0.15579	0	2.13649	0.719627	2.49513	8.63583e-05	5.78726	up
BnaA03g06000D	34	33	25	1274	1600	1082	0.33071	0.418901	0.311882	13.0856	14.8739	11.2529	1.43474e-25	5.7847	up
BnaC05g33030D	8	68	0	1341	1009	1003	0.150619	1.74798	0	27.844	18.9477	21.057	3.50181e-19	5.78437	up
BnaA03g19810D	0	4	0	78	45	55	0	0.125272	0	2.15195	1.11986	1.52972	1.82652e-08	5.77954	up
BnaC07g40250D	1	6	0	109	128	77	0.014039	0.134947	0	2.38177	2.49145	1.69386	6.08265e-11	5.77381	up
BnaC06g14490D	45	18	28	1388	980	1232	0.392731	0.198471	0.311284	12.8293	8.19569	11.5153	7.68664e-16	5.77102	up
BnaA05g02100D	0	1	9	133	164	173	0	0.000191	0.301343	3.82707	4.2667	4.9714	1.97982e-12	5.76939	up
BnaA06g22710D	1	6	0	34	190	103	0.014409	0.124922	0	0.587252	3.00486	1.82656	3.67216e-05	5.75641	up
BnaA04g03190D	1	17	0	281	179	310	0.045081	1.00964	0	13.4669	7.76402	15.0563	1.07289e-09	5.7544	up
BnaC08g27170D	0	22	3	479	239	365	0	0.99266	0.062009	18.3382	8.67209	15.0461	3.43167e-08	5.74844	up
BnaA08g03630D	5	3	0	90	92	116	0.069462	0.045428	0	1.62234	1.49745	2.11796	2.5918e-10	5.74409	up
BnaA01g35350D	0	6	5	202	124	159	0	0.152771	0.121662	4.69117	2.60325	3.82362	4.07685e-11	5.74015	up
BnaC08g29480D	53	37	25	1542	1326	1588	0.579343	0.482493	0.377678	11.7172	14.8232	17.7229	2.15244e-23	5.72312	up
BnaC07g26270D	0	17	0	363	164	194	0	0.170301	0	2.94466	1.20396	1.59348	1.18301e-05	5.71941	up
BnaA07g18000D	0	2	3	87	61	71	0	0.030348	0.038563	1.35295	0.854175	1.10498	3.02697e-10	5.71273	up
BnaC02g36990D	15	8	0	331	271	231	0.173095	0.112186	0	5.01518	3.51853	3.60234	6.62885e-15	5.70383	up
BnaC03g33900D	5	9	0	116	167	262	0.133631	0.351917	0	4.01305	5.24421	9.22514	3.58807e-06	5.70329	up
BnaA07g37270D	1	6	0	86	152	69	0.000765	0.091976	0	1.18023	1.90132	0.966211	7.33232e-11	5.70133	up
BnaA07g28060D	3	0	5	126	49	129	0.024822	0	0.064058	2.73375	0.564058	3.08372	3.69372e-05	5.69553	up
BnaA10g13690D	6	6	0	156	166	132	0.484194	0.673749	0	9.60201	9.08021	8.16575	1.36629e-11	5.68661	up
BnaC03g48460D	29	390	3	6686	5056	5685	0.267949	4.90134	0.024497	66.9479	45.7576	57.5699	4.38095e-20	5.68086	up
BnaUnng03150D	10	4	0	144	106	219	0.496808	0.214742	0	7.77577	5.20278	11.9906	3.53679e-06	5.66679	up
BnaC09g04760D	7	0	0	69	93	65	0.17697	0	0	1.83586	2.26203	1.7632	1.21101e-09	5.66386	up
BnaC08g01030D	8	3	6	170	265	219	0.055015	0.019502	0.054382	1.4367	2.02567	1.82571	2.25067e-13	5.66065	up
BnaA02g13300D	3	3	0	92	61	64	0.062126	0.081532	0	4.07306	2.52862	3.16359	8.60675e-10	5.65812	up
BnaAnng20110D	137	56	12	1579	4288	1830	1.82354	0.975659	0.203759	22.0314	54.1677	25.8427	5.69646e-12	5.65378	up
BnaA07g12210D	70	191	3	3916	2539	3592	5.56516	19.9328	0.230754	326.122	191.307	302.756	1.07499e-12	5.65271	up
BnaAnng22470D	38	11	120	1479	3117	2479	0.450471	0.163493	1.86799	18.9991	36.0227	31.8177	3.6191e-24	5.65216	up
BnaA02g00040D	11	101	6	1060	1001	2521	0.120781	1.64076	0.09509	14.4672	12.2586	36.0378	0.000712044	5.6365	up
BnaA09g14300D	4	3	0	84	111	60	0.159966	0.107475	0	3.5433	4.2706	2.56389	4.55011e-10	5.6286	up
BnaCnng46830D	1	42	10	716	722	738	0.017009	1.45977	0.254281	19.9033	17.9233	19.949	2.41336e-23	5.62684	up
BnaA03g18910D	4	3	4	115	173	135	0.186522	0.20755	0.270923	6.52604	8.84572	7.71426	2.29392e-11	5.61529	up
BnaA05g24330D	0	6	0	112	85	44	0	0.357839	0	5.43798	3.73952	2.12646	1.28219e-06	5.58439	up
Brassica_napus_newGene_6487	9	3	7	176	298	223	0.078954	0.037624	0.084019	1.80619	2.76948	2.31953	1.50956e-13	5.58187	up
BnaC03g52910D	35	18	0	311	782	712	0.783239	0.521287	0	6.64286	16.419	17.4548	3.53016e-10	5.57578	up
BnaC06g02310D	4	5	9	236	162	264	0.053485	0.09502	0.167607	3.62797	2.25594	4.20672	2.37015e-10	5.56295	up
BnaA02g33980D	16	3	0	114	244	243	0.309243	0.051401	0	2.30972	4.49362	5.00044	2.45815e-10	5.56115	up
BnaA09g35140D	9	29	0	413	486	505	0.101389	0.439469	0	5.18845	5.59823	6.43899	2.74631e-19	5.5602	up
BnaCnng66570D	3	16	3	159	286	388	0.038616	0.387125	0.049995	3.18685	5.2016	7.90101	1.06183e-06	5.55513	up
BnaA09g07980D	3	15	0	145	326	227	0.073566	0.501482	0	3.98234	8.10814	6.31862	9.81439e-14	5.5491	up
BnaC06g39280D	22	25	0	444	692	516	0.351964	0.516825	0	7.51777	10.6189	8.85466	3.71383e-20	5.54495	up
BnaC05g46590D	0	10	0	175	78	120	0	0.159436	0	2.23314	0.908924	1.59765	3.68151e-06	5.54364	up
BnaCnng64810D	0	7	12	243	414	143	0	0.075327	0.140244	2.4103	3.72518	1.43491	8.14815e-14	5.54334	up
BnaA06g01090D	13	12	0	262	175	374	0.506503	0.585277	0	11.0548	6.70679	16.0274	2.85079e-06	5.54274	up
BnaA02g11140D	185	156	425	4623	16877	8677	2.28643	2.50294	6.71511	59.8535	198.338	113.773	1.09533e-08	5.52345	up
BnaA01g01270D	12	7	0	201	217	197	0.148352	0.108829	0	2.9385	2.81952	3.02277	1.96586e-12	5.5227	up
BnaC06g14670D	42	375	2	6342	4146	4803	3.86915	45.6544	0.120767	617.39	365.203	473.142	3.85298e-13	5.52174	up
BnaA07g02530D	54	31	32	1307	1268	1401	0.81302	0.579585	0.486299	21.3022	18.2388	22.8593	1.51946e-23	5.52127	up
BnaC07g38760D	43	22	32	816	1799	912	0.710718	0.440297	0.688849	14.5836	29.5979	16.695	3.99624e-24	5.52005	up
BnaC02g11990D	11	21	4	446	462	375	0.360893	0.828006	0.127695	16.502	15.4131	14.2137	2.45492e-18	5.51911	up
BnaCnng77870D	10	199	0	3245	2102	2360	0.610302	17.5802	0	229.745	134.524	168.938	1.27981e-12	5.51704	up
BnaA10g15040D	0	2	2	62	49	43	0	0.027022	0.035602	1.32154	0.938347	0.911882	7.6453e-10	5.51365	up
BnaCnng63480D	5	6	0	158	80	120	0.109607	0.199607	0	4.50324	2.05639	3.45727	3.12069e-07	5.51325	up
BnaA02g03290D	3	0	3	42	110	63	0.021438	0	0.027662	0.464463	1.1894	0.704028	6.19253e-10	5.51133	up
BnaA05g05340D	0	22	0	264	364	228	0	0.41333	0	4.14314	5.11903	3.55078	2.62022e-15	5.50976	up
BnaC09g08130D	0	5	5	141	87	145	0	0.160509	0.13159	3.71333	2.07438	3.88749	3.47324e-09	5.50789	up
BnaA10g06580D	0	6	0	96	73	57	0	0.136288	0	2.00297	1.37211	1.20045	5.94804e-10	5.50709	up
BnaC07g39370D	825	2109	235	42722	29007	37894	31.5452	105.929	11.5779	1712.63	1052.26	1537.25	4.2621e-13	5.50394	up
BnaA03g14810D	25	272	9	4450	2562	3915	0.230507	3.3591	0.103446	44.0086	22.9272	39.1803	4.9225e-10	5.4992	up
BnaC08g43850D	33	20	15	594	1029	713	0.216169	0.166643	0.120198	4.3391	6.78228	5.18889	2.54234e-22	5.49485	up
Brassica_napus_newGene_1336	11	18	0	385	257	320	0.134747	0.283845	0	5.81768	3.39884	4.63366	8.30855e-13	5.49245	up
BnaCnng25540D	31	25	20	725	1101	817	0.567526	0.604966	0.411621	13.5005	18.3108	15.3344	5.57741e-23	5.48992	up
BnaA06g20540D	0	11	0	163	82	149	0	0.146478	0	1.89336	0.850297	1.75196	2.88038e-07	5.48756	up
BnaC06g07800D	2	1	5	90	122	81	0.008425	0.004685	0.031714	0.499786	0.617314	0.453238	2.87362e-10	5.48147	up
BnaC01g17050D	228	1621	136	27286	19009	23936	6.44203	60.3511	4.97063	810.635	511.019	719.649	1.05622e-14	5.47985	up
BnaAnng29050D	11	11	3	255	466	160	0.452948	0.644794	0.116969	11.9807	19.844	7.61715	9.01566e-13	5.47517	up
BnaA02g27990D	6	0	4	80	121	121	0.060814	0	0.051549	0.851665	1.16075	1.30564	4.52622e-10	5.46761	up
BnaCnng63430D	128	52	66	1676	4770	2097	2.62722	1.38932	1.75422	36.2047	93.2447	45.836	3.51074e-11	5.46572	up
BnaA07g12270D	3	0	11	74	283	176	0.014869	0	0.092993	0.694864	2.0604	1.38324	1.14669e-07	5.46533	up
BnaA10g19110D	6	7	31	354	1038	351	0.166234	0.227239	1.12109	10.6117	28.1459	10.6507	1.00019e-07	5.46411	up
BnaCnng30570D	0	11	0	63	200	156	0	0.247904	0	1.22817	3.54278	3.08834	1.75562e-08	5.45984	up
BnaA06g14240D	0	0	7	65	107	98	0	0	0.158846	1.42544	2.13048	2.07518	2.91806e-10	5.45797	up
BnaC09g43580D	0	5	0	80	44	53	0	0.22676	0	4.00033	1.79921	2.80104	2.98872e-07	5.45092	up
BnaA07g07360D	16	24	33	875	830	840	0.21781	0.430351	0.568031	14.7772	11.0171	12.2486	7.27716e-23	5.45046	up
Brassica_napus_newGene_6762	0	5	0	52	48	77	0	0.129559	0	1.32602	1.11097	2.01666	2.83584e-08	5.44626	up
BnaC01g44410D	6	7	4	180	237	163	0.101146	0.134577	0.066159	3.75331	4.464	3.33345	2.63964e-12	5.44514	up
BnaC09g02440D	11	3	7	178	306	208	0.463848	0.159349	0.366326	8.05425	12.5732	9.55135	4.49091e-13	5.44214	up
BnaCnng18810D	2	5	0	78	50	98	0.083446	0.248059	0	3.79891	2.22878	4.84648	9.04385e-07	5.43987	up
BnaA09g24240D	5	0	9	182	128	154	0.261377	0	0.60837	10.171	6.4718	8.68567	2.7472e-11	5.43934	up
BnaA02g03170D	0	4	0	45	46	52	0	0.086069	0	0.860185	0.808756	1.0199	1.07289e-09	5.43638	up
BnaA06g07890D	7	41	0	838	466	335	0.581659	5.02985	0	83.7291	42.076	33.8221	4.07078e-05	5.43327	up
BnaC01g06510D	6	2	0	48	144	60	0.031021	0.01461	0	0.437725	0.831819	0.355453	4.25799e-08	5.43309	up
BnaAnng40000D	5	2	0	59	75	74	0.080576	0.039467	0	1.17974	1.35046	1.4728	2.54469e-09	5.43258	up
BnaC02g42830D	14	0	0	64	131	182	0.243361	0	0	1.22973	2.27754	3.40947	9.52704e-05	5.43015	up
BnaC06g32660D	252	468	122	11061	6411	9729	4.84743	12.0666	3.07195	211.458	119.256	200.476	6.98889e-10	5.42839	up
BnaA04g02810D	0	0	4	35	71	48	0	0	0.129512	1.50037	2.83483	2.04635	5.18225e-10	5.42465	up
BnaA05g09560D	9	6	12	209	525	228	0.14683	0.12353	0.26031	3.98443	9.08172	4.40842	2.3592e-13	5.42385	up
BnaC01g11060D	10	38	0	592	365	603	0.296075	1.46884	0	18.4642	10.2947	19.037	1.29904e-09	5.41306	up
BnaCnng09240D	12	0	5	123	187	197	0.124486	0	0.050379	1.47102	2.09218	2.53416	3.06466e-11	5.41181	up
BnaA04g28930D	7	115	0	1668	868	1532	0.303386	7.53535	0	87.4242	41.1505	81.2506	4.61836e-08	5.40267	up
BnaC01g21960D	23	124	17	2179	1488	1798	0.893853	6.44705	0.826728	90.7385	56.0603	75.7546	3.30905e-14	5.39955	up
BnaA02g27950D	6	0	3	46	97	125	0.057485	0	0.035794	0.461239	1.07524	1.72049	2.04735e-05	5.39624	up
BnaA03g26670D	17	126	7	1826	1325	1841	0.521388	5.11926	0.273311	59.4913	39.0706	60.7202	4.27149e-14	5.39546	up
BnaC01g20770D	17	7	7	287	336	319	0.333634	0.285108	0.167786	6.31804	6.3865	6.9889	4.93286e-15	5.38115	up
BnaA07g13950D	619	1860	96	30480	22514	29156	9.48844	37.4157	1.89286	489.277	327.029	473.605	1.35383e-13	5.37817	up
BnaA10g02520D	4	6	0	110	117	87	0.0376	0.096387	0	1.66311	1.72889	1.38955	5.99891e-10	5.37407	up
BnaC06g10050D	2	5	0	68	54	95	0.035677	0.222242	0	2.51587	1.80828	3.53961	1.83393e-07	5.36986	up
BnaA03g27410D	213	2337	66	33056	24089	28849	1.95677	28.1763	0.778165	318.104	209.772	280.934	1.3172e-13	5.35987	up
BnaC03g74390D	0	3	2	59	65	51	0	0.019911	0.019381	0.461455	0.460555	0.401733	1.10863e-09	5.35912	up
BnaAnng40060D	9	436	4	6012	4104	4746	0.452107	31.9288	0.246069	352.048	217.482	281.242	3.81871e-14	5.34975	up
BnaA06g06110D	5	9	0	134	172	132	0.032365	0.089919	0	1.12728	1.34354	1.1584	7.79008e-11	5.34407	up
BnaA02g10290D	20	5	10	125	436	486	0.311709	0.086427	0.190341	2.04445	6.49502	8.10043	0.000172776	5.3426	up
BnaA07g34170D	4	11	9	255	203	310	0.050318	0.234759	0.189761	4.4883	3.28834	5.50963	1.79447e-11	5.341	up
BnaA08g17280D	7	4	1	73	104	163	0.080294	0.114061	0.006227	1.26725	1.44078	2.59259	1.4363e-05	5.33087	up
BnaA03g06260D	28	17	63	707	2091	906	0.337474	0.265115	0.980846	9.20149	24.6528	11.9289	3.80128e-10	5.32424	up
BnaC02g12680D	65	38	5	709	1281	1137	3.32523	2.50335	0.139389	9.78579	15.827	15.8291	6.10486e-22	5.32307	up
BnaA05g07900D	10	3	0	124	108	114	0.114971	0.03828	0	1.56907	1.23625	1.45613	1.21788e-09	5.31758	up
BnaA10g22540D	0	1	4	64	45	58	0	0.030015	0.089128	1.51194	0.968602	1.38513	1.83713e-09	5.31528	up
BnaC05g48820D	4	3	0	67	84	52	0.125045	0.119911	0	2.22744	2.54348	1.74583	2.71189e-09	5.30991	up
BnaA09g13220D	0	8	0	134	67	57	0	0.492486	0	6.74661	3.05254	2.91204	0.000174328	5.30898	up
BnaC08g32530D	14	0	0	84	116	145	0.276221	0	0	1.84063	2.30246	3.23435	2.16522e-09	5.30474	up
BnaA09g07500D	0	25	0	359	252	201	0	0.545668	0	6.45798	4.104	3.65033	4.34483e-10	5.29862	up
BnaA08g24180D	3	5	4	89	234	80	0.158887	0.303344	0.273846	5.23724	12.4568	4.72652	4.27842e-08	5.29599	up
BnaA01g03300D	4	3	0	39	118	53	0.326588	0.225185	0	3.47215	9.5219	4.7604	2.2022e-08	5.29162	up
BnaC06g24400D	21	17	1	426	304	352	0.340726	0.329934	0.01103	4.00784	2.62611	3.36214	2.86873e-14	5.29082	up
BnaC09g50270D	0	20	0	190	166	275	0	0.308616	0	2.44832	1.93688	3.59281	8.82777e-09	5.28359	up
BnaC02g12370D	4	0	3	49	71	79	0.162834	0	0.151086	2.17378	2.87852	3.54918	3.5243e-09	5.28339	up
BnaA09g00600D	2	13	8	124	314	314	0.074794	0.650967	0.349845	5.01696	11.4985	12.8448	5.92161e-08	5.27915	up
Brassica_napus_newGene_12686	4	8	19	383	370	248	0.037175	0.111103	0.250431	6.98376	5.74441	4.17681	8.14805e-16	5.27581	up
BnaA07g28080D	32	38	7	825	622	732	0.874402	1.40596	0.219117	24.747	16.8326	21.9868	9.34659e-17	5.26417	up
BnaA03g30980D	5	0	3	63	101	62	0.117598	0	0.074665	1.49496	2.1899	1.54288	2.71902e-09	5.25556	up
BnaA08g17490D	3	14	0	197	126	178	0.024347	0.221853	0	2.48889	1.43379	2.27528	1.79561e-10	5.25152	up
BnaCnng11710D	0	0	28	278	372	284	0	0	1.28389	3.18541	3.85796	3.32424	2.24642e-15	5.24536	up
BnaC04g08680D	0	33	0	484	239	281	0	0.693666	0	8.39843	3.734	4.91853	3.66018e-06	5.23612	up
BnaA02g22500D	1859	337	1227	34387	24697	32916	22.682	5.38663	19.314	439.4	285.568	425.623	2.28043e-12	5.2318	up
BnaC02g02150D	0	11	0	148	58	119	0	0.659692	0	8.14922	2.7616	6.33705	3.42448e-05	5.22164	up
BnaA06g06170D	6	37	0	290	571	460	0.12936	1.12466	0	7.07913	12.5953	11.3636	1.34464e-17	5.21945	up
BnaC03g44070D	3	0	2	37	56	44	0.020998	0	0.022967	0.394926	0.547788	0.479146	3.12393e-09	5.21823	up
BnaA06g18670D	3	3	11	165	174	175	0.040677	0.053935	0.280594	3.86255	3.58653	3.86417	2.29383e-11	5.21303	up
BnaCnng75020D	5	9	7	129	289	220	0.145506	0.335075	0.226467	3.94367	7.9875	6.79548	2.61823e-12	5.21094	up
BnaA01g30040D	9	18	12	316	441	402	0.081454	0.277406	0.059277	2.72516	2.91332	2.66806	1.59046e-16	5.20999	up
BnaC06g36030D	6	0	0	36	42	59	0.111774	0	0	0.76867	0.826439	1.17033	6.33445e-08	5.2078	up
BnaC03g49470D	6	2	0	36	132	49	0.193604	0.090161	0	1.28309	4.29373	1.77705	2.87186e-05	5.19963	up
BnaA10g25580D	2	3	0	43	49	46	0.014385	0.037756	0	0.640102	0.65248	0.684332	3.59988e-09	5.19769	up
BnaA04g23230D	10	7	4	217	209	148	0.419755	0.37178	0.174155	10.1036	8.80338	6.96134	1.88981e-11	5.19522	up
BnaA06g13160D	41	88	5	1172	1046	1474	1.33676	3.82739	0.189441	40.8621	32.9935	51.9878	1.53367e-13	5.18935	up
Brassica_napus_newGene_1022	8	6	0	122	185	73	0.106162	0.088335	0	1.82774	2.68994	1.23785	6.29304e-10	5.17929	up
BnaCnng31690D	4	7	0	141	81	74	0.097158	0.188945	0	4.61248	2.22211	2.35293	3.50735e-06	5.17869	up
Brassica_napus_newGene_10164	13	5	0	151	136	151	0.661278	0.264554	0	6.01368	4.83687	6.21406	5.31439e-10	5.16897	up
Brassica_napus_newGene_12988	3	5	0	37	151	50	0.101571	0.192061	0	1.44515	5.14379	1.87286	0.00020378	5.16453	up
BnaA02g15750D	62	61	11	1330	976	1177	0.945118	1.23557	0.213296	21.5242	14.294	19.2739	2.90854e-15	5.16315	up
BnaAnng37920D	72	5	7	182	1328	637	2.29171	0.176505	0.278093	6.12933	40.5731	21.7643	0.00124226	5.15354	up
BnaC09g02810D	21	16	14	384	562	451	0.265309	0.272758	0.227501	5.30215	7.02285	6.30574	2.46467e-17	5.1532	up
BnaC06g39250D	7	2	0	73	57	80	0.095033	0.041295	0	1.19356	0.842722	1.32005	1.30444e-08	5.15065	up
BnaA01g05030D	0	13	0	153	93	127	0	1.1237	0	11.3071	6.19995	9.49988	2.03301e-09	5.14899	up
BnaA03g17040D	30	30	43	948	1115	818	1.26899	1.65143	2.36133	42.5146	45.2708	37.1448	1.82091e-21	5.13353	up
BnaC02g22860D	0	318	0	3171	2785	3190	0	21.8556	0	202.271	159.69	204.578	5.34546e-21	5.12937	up
BnaA06g29670D	843	8260	65	96699	69008	89217	6.22404	80.1064	0.61951	748.354	483.272	739.964	2.16177e-09	5.12778	up
BnaA02g29000D	160	1634	33	18816	13120	18402	6.04675	81.1887	1.6079	746.303	470.91	738.604	1.35006e-12	5.11714	up
BnaA09g05980D	10	6	5	157	199	187	0.23784	0.129579	0.167512	3.68602	4.39271	5.09148	5.26532e-11	5.11427	up
BnaA05g36700D	0	2	4	44	96	47	0	0.248845	0.431476	4.33779	8.62841	4.72213	1.52181e-09	5.11211	up
BnaC09g33060D	3	10	0	149	80	112	0.275665	1.39282	0	18.2984	8.80486	13.8551	2.31759e-07	5.11001	up
BnaC02g11360D	3	8	14	271	210	222	0.037574	0.631735	0.733908	4.83086	3.47404	4.23055	1.0998e-12	5.10918	up
BnaC08g13040D	46	51	12	1090	764	897	0.842165	1.23851	0.251338	21.4961	13.6476	17.9246	1.13674e-13	5.10333	up
BnaC03g77470D	17	9	7	218	418	232	0.387925	0.280587	0.208868	6.35473	10.4993	6.79868	1.5274e-13	5.10234	up
BnaA07g38030D	3	5	0	47	86	78	0.049553	0.101879	0	1.16819	1.89669	1.67261	4.90331e-09	5.10074	up
BnaC09g02730D	17	29	39	815	835	690	0.367816	0.847392	1.12156	19.4167	17.9809	16.6169	1.21186e-20	5.08771	up
BnaC04g21010D	170	358	33	5338	4121	4989	6.72332	18.5724	1.66424	221.082	154.445	209.091	5.41226e-17	5.08678	up
BnaA09g35700D	0	28	0	334	220	221	0	1.31417	0	11.5534	6.45129	7.31493	2.16178e-10	5.08051	up
BnaC08g49820D	71	3	2	556	598	501	4.86782	0.19097	0.134059	23.7204	22.5992	21.1592	5.48954e-17	5.07841	up
BnaC03g60440D	6	15	0	151	239	171	0.089943	0.279522	0	4.43683	4.14179	4.86471	3.11702e-11	5.07395	up
BnaA10g23630D	126	797	141	10481	7803	10130	2.93853	24.5049	4.25746	258.251	175.436	252.783	6.18301e-15	5.07045	up
BnaA01g26650D	5	5	2	100	144	68	0.059655	0.071917	0.022356	1.30519	1.71285	0.89369	2.15057e-09	5.05631	up
BnaA04g04900D	0	24	0	215	133	288	0	0.484083	0	4.52735	2.52595	6.12362	6.61081e-06	5.05508	up
BnaA06g24000D	6	9	11	252	181	239	0.071931	0.138495	0.175401	3.82254	2.59298	6.28905	4.32194e-12	5.04985	up
BnaC04g16360D	88	119	9	1859	1333	1981	3.91352	7.03995	0.469434	87.1256	55.6091	94.7494	2.8284e-11	5.0367	up
BnaA10g04640D	9	0	16	99	473	138	0.109295	0	0.254731	1.42021	6.22758	2.01848	0.00135314	5.03657	up
Brassica_napus_newGene_2182	0	2	3	41	61	41	0	0.075983	0.099172	1.30359	1.74369	1.30488	2.58197e-09	5.03222	up
BnaA02g11550D	19	91	18	1373	934	1004	0.250919	1.64634	0.318584	20.0791	12.2983	14.795	2.00787e-12	5.02991	up
BnaA06g18620D	339	117	22	1649	4379	4864	4.73937	2.11626	0.376925	24.1973	58.2237	72.3654	1.63786e-05	5.02953	up
BnaA05g03270D	19	79	3	873	616	1038	0.746397	4.05027	0.151243	35.9366	22.9272	43.259	5.19648e-09	5.02312	up
BnaA01g11750D	2	18	1	213	115	206	0.107082	1.39996	0.048859	13.5319	6.57347	13.1853	3.55965e-07	5.02217	up
BnaC06g02740D	71	13	10	441	1172	591	0.899762	0.220989	0.122006	5.674	15.1004	8.37765	8.1039e-13	5.02157	up
BnaA04g15850D	3	0	13	64	288	113	0.028096	0	0.217522	0.958678	3.94659	1.71349	8.85956e-05	5.01995	up
BnaA03g48070D	4	3	0	56	55	51	0.111196	0.088714	0	1.72334	1.59787	1.6334	1.24721e-08	5.01908	up
BnaA08g14540D	1845	9041	395	108628	80397	96393	72.9459	469.237	20.1181	4499.07	3013.18	4040	1.04925e-08	5.01118	up
BnaC09g36510D	160	298	62	4893	3895	3956	1.57632	3.64605	0.915561	52.6728	38.7414	43.5854	1.08922e-18	5.00336	up
BnaC09g54090D	0	10	0	125	63	71	0	0.06989	0	0.695944	0.314986	0.398472	1.59562e-05	5.00147	up
BnaC04g40760D	216	1001	110	11810	9974	11777	3.39552	22.4144	2.36165	229.042	174.26	231.006	1.16875e-15	5.00139	up
BnaA03g26660D	12	17	9	173	315	448	0.158789	0.292464	0.152386	2.78838	5.21125	8.49649	3.16451e-05	4.99945	up
BnaA05g02120D	1	5	6	110	119	92	0.016818	0.114632	0.140651	2.18892	2.14322	1.85015	1.6578e-09	4.99529	up
BnaA01g29260D	36	76	27	1287	917	1196	0.41309	1.13412	0.397394	17.1142	10.5149	14.738	2.31514e-13	4.99426	up
BnaA03g18090D	3	9	2	133	139	86	0.042548	0.1599	0.031634	2.09958	1.99562	1.37509	1.36111e-09	4.98945	up
BnaC01g36680D	31	81	0	1054	839	835	0.364934	1.30256	0	13.9593	10.0644	11.256	5.54463e-19	4.98892	up
BnaC04g47050D	6	7	5	89	234	141	0.208026	0.293031	0.223669	3.23891	7.77974	5.23768	2.45166e-10	4.98861	up
BnaA03g57480D	3	4	0	62	42	57	0.059314	0.152035	0	1.90597	1.14532	1.75871	1.55218e-08	4.98702	up
BnaA04g07880D	12	13	0	156	276	170	0.131412	0.188381	0	1.81415	2.90593	2.00787	4.12544e-11	4.98535	up
BnaA09g15760D	43	35	39	841	1115	925	1.38189	1.49181	1.62712	46.247	55.3831	51.7607	2.06185e-20	4.98528	up
BnaA03g09520D	9	16	2	218	237	201	0.226092	0.53849	0.067236	5.98292	5.89222	5.58025	1.30276e-11	4.97937	up
Brassica_napus_newGene_954	11	0	0	61	102	62	0.258764	0	0	1.55807	2.43635	1.61968	2.20319e-08	4.97921	up
BnaC06g39650D	2	7	5	136	60	144	0.138052	0.73587	0.579131	12.901	5.06861	13.7466	4.46371e-05	4.97263	up
Brassica_napus_newGene_17546	31	33	96	1185	1648	1310	0.986004	1.38556	4.00371	40.4378	50.8718	45.2209	2.89968e-21	4.97172	up
BnaA06g03370D	0	57	0	588	371	488	0	1.02084	0	8.49635	4.85428	7.13829	1.84595e-10	4.96927	up
BnaA05g23950D	12	9	2	203	146	165	0.189229	0.170956	0.041423	3.45502	2.2422	2.84224	2.86689e-10	4.9665	up
BnaC03g74960D	5	9	0	90	145	105	0.222781	0.610693	0	5.2673	7.90509	6.37966	2.5402e-09	4.96405	up
BnaA04g24790D	28	8	145	1130	2068	1591	0.385115	0.245137	4.07039	17.606	29.275	25.4823	1.72665e-21	4.96269	up
BnaAnng29060D	41	10	7	431	606	261	0.938369	0.28651	0.178606	10.3665	13.2062	6.34512	1.70056e-15	4.95932	up
BnaA04g25150D	90	707	203	9611	6029	9042	3.1096	32.1562	9.07455	349.723	198.624	333.069	4.7776e-10	4.95555	up
BnaC05g11570D	3	0	3	44	46	48	0.031539	0	0.040696	0.70913	0.680289	0.780807	1.10535e-08	4.9527	up
BnaA02g18330D	8	4	7	262	82	83	0.175991	0.087302	0.179688	6.04192	1.7064	1.91522	0.0220287	4.95062	up
BnaA07g07710D	0	14	0	170	106	80	0	0.142537	0	1.37793	0.773721	0.653425	5.03403e-06	4.95008	up
BnaCnng16300D	0	10	0	84	85	87	0	0.197007	0	1.4209	1.67937	1.91926	4.85842e-09	4.94927	up
BnaA09g54730D	0	0	13	111	141	101	0	0	0.294117	2.06926	2.35245	2.29845	9.44166e-10	4.94735	up
BnaC02g45160D	14	6	0	143	78	183	0.503962	0.267804	0	5.61724	2.77746	7.29455	6.67733e-05	4.94397	up
BnaA08g22650D	36	52	35	941	1005	994	0.876262	1.63739	1.15641	13.6935	13.2632	14.4926	3.41238e-20	4.93697	up
BnaA07g16780D	4	15	0	190	107	147	0.134953	0.648172	0	8.14872	4.12688	5.29466	7.66144e-08	4.9331	up
BnaC05g34720D	10	9	2	160	102	193	0.08062	0.114559	0.020865	2.28673	1.22989	2.87934	9.77157e-07	4.93174	up
BnaA08g29190D	8	69	0	844	608	444	0.145459	1.65268	0	16.2134	10.5733	8.62903	5.29681e-09	4.93168	up
BnaCnng44070D	0	21	0	189	127	199	0	0.609727	0	4.47083	2.71061	4.755	2.45926e-09	4.92529	up
Brassica_napus_newGene_10726	0	7	0	41	80	61	0	0.288542	0	1.52555	2.7445	2.34952	5.35818e-09	4.92439	up
BnaC02g16030D	13	20	0	288	164	273	0.075971	0.165516	0	2.60267	1.07773	2.74729	1.22429e-07	4.9225	up
BnaC02g21020D	96	75	5	1574	956	1210	1.4848	1.50887	0.080686	25.5833	14.0541	19.906	2.89658e-09	4.91947	up
BnaA07g05380D	0	6	0	55	62	37	0	0.095857	0	0.830856	0.851789	0.557451	5.5672e-09	4.91858	up
Brassica_napus_newGene_17569	96	83	42	1260	2224	1655	1.61165	1.82552	0.904624	22.3156	35.6638	29.6701	2.39216e-20	4.91758	up
BnaA03g30400D	12	16	0	201	207	217	0.13821	0.237391	0	2.4863	2.31885	2.72125	4.69661e-11	4.91361	up
BnaA04g17420D	5	6	2	58	243	35	0.094696	0.133231	0.032918	1.21043	4.67015	0.726685	0.0213402	4.90856	up
BnaA01g10520D	81	107	31	1631	1080	2100	6.58046	11.3658	3.17154	138.88	83.2369	181.017	9.27727e-07	4.90696	up
BnaA04g00850D	4	7	9	140	160	181	0.021691	0.051853	0.063444	1.29918	1.49256	1.58214	2.79047e-10	4.90674	up
BnaAnng27100D	246	212	154	5226	4209	4263	12.6366	14.3196	10.192	281.84	205.394	232.63	9.38864e-18	4.90018	up
BnaC06g23840D	8	0	6	41	137	134	0.084422	0	0.076115	0.460225	1.41383	1.53973	6.14126e-05	4.89728	up
BnaC07g33060D	108	36	60	1471	1387	1532	0.945054	0.449404	0.575048	11.8795	10.0956	12.5032	1.2881e-19	4.88916	up
BnaC03g13560D	18	19	5	344	256	309	0.366759	0.517307	0.108128	7.49135	5.0314	6.79893	3.30001e-13	4.88247	up
Brassica_napus_newGene_11302	3	12	1	85	125	163	0.073091	0.370915	0.032833	2.24045	3.11715	4.48039	4.12501e-08	4.88116	up
BnaCnng34530D	11	26	9	478	297	277	0.110311	0.361808	0.114004	5.52446	3.08315	3.2351	7.91871e-08	4.88114	up
BnaAnng13320D	295	819	106	10886	7354	9306	7.43696	27.1518	3.42686	288.017	176.054	249.139	4.50505e-12	4.87938	up
BnaA10g10660D	60	6	11	684	248	522	1.28723	0.130875	0.2345	9.85321	3.24774	7.66358	0.000259634	4.87724	up
BnaAnng12900D	4	0	7	105	74	69	0.074139	0	0.153703	2.16121	1.38165	1.42193	1.24897e-08	4.87483	up
BnaA10g17890D	0	8	0	76	47	66	0	0.218767	0	1.79474	0.996908	1.59129	1.93721e-08	4.86923	up
BnaA10g05020D	3	12	0	117	98	123	0.028522	0.243736	0	1.8835	1.30368	2.1823	4.65413e-09	4.85716	up
BnaA05g34830D	0	8	0	58	49	80	0	0.159901	0	1.06087	0.839655	1.5964	1.21202e-07	4.85107	up
BnaC06g30410D	38	12	17	413	583	431	0.390503	0.138374	0.192384	3.97388	4.98538	4.30812	7.20338e-16	4.85025	up
BnaC06g40280D	12	0	6	119	152	102	0.367824	0	0.2326	3.93883	4.54235	3.41525	5.3924e-09	4.84609	up
BnaC07g09600D	7	0	0	36	47	44	0.333039	0	0	1.91652	2.00697	2.32025	3.50229e-08	4.84561	up
BnaA03g12050D	0	22	0	217	115	175	0	0.491116	0	3.91815	1.86894	3.18748	3.98319e-07	4.8424	up
BnaA01g31980D	0	12	0	128	60	86	0	0.466917	0	4.21538	1.7766	2.85496	1.72522e-05	4.83122	up
BnaC08g03450D	44	210	15	2082	1601	2281	0.42178	2.7351	0.119653	22.1836	15.8135	24.1455	3.36928e-12	4.82666	up
Brassica_napus_newGene_12410	58	318	35	3408	3129	2819	1.60674	12.5854	1.25931	108.77	89.6128	91.4306	5.22186e-19	4.82362	up
BnaA06g14900D	5	5	0	76	42	80	0.082598	0.108399	0	1.58112	0.792044	1.67353	5.80848e-06	4.82181	up
BnaA08g04190D	3	14	0	152	139	94	0.07297	0.493364	0	4.39427	3.63259	2.74264	2.27248e-09	4.82066	up
BnaA09g54510D	4	2	4	82	90	48	0.269609	0.166506	0.328626	5.96617	5.88286	3.51945	1.50425e-08	4.81764	up
Brassica_napus_newGene_10076	0	10	3	78	153	88	0	0.798827	0.234151	5.37355	9.51879	6.04717	2.99067e-09	4.80769	up
BnaA01g14480D	646	2355	367	27961	20822	24722	16.0912	77.0726	11.7946	730.341	492.154	653.456	5.90908e-12	4.80335	up
BnaA08g22630D	15	110	2	1194	844	790	0.16793	1.61775	0.026249	13.1252	8.65015	9.02908	1.44944e-11	4.80207	up
BnaC05g01280D	14	12	16	243	484	229	0.071704	0.077785	0.105303	1.3263	2.40566	1.27267	1.68568e-13	4.79943	up
BnaCnng62240D	0	9	0	92	53	58	0	0.174345	0	2.11284	1.17183	1.2497	9.75018e-07	4.7949	up
BnaA03g56500D	10	0	0	50	66	59	0.164496	0	0	0.999241	1.19088	1.18607	7.25708e-08	4.79013	up
Brassica_napus_newGene_10858	36	85	0	844	717	966	1.25585	4.06523	0	32.0304	24.5174	37.2133	9.74114e-14	4.78785	up
BnaA01g17780D	0	9	0	45	89	77	0	0.158637	0	0.916507	1.76253	1.80988	1.03457e-08	4.78413	up
BnaC07g40770D	142	2177	35	19129	13641	19095	6.39113	128.597	1.97951	901.848	581.97	911.01	8.30408e-12	4.78401	up
Brassica_napus_newGene_14005	0	7	6	80	161	77	0	0.102957	0.105197	1.33713	2.58439	1.46132	3.04069e-09	4.77687	up
BnaA07g17440D	0	7	0	46	57	57	0	0.252973	0	1.38858	1.5475	1.72992	1.34315e-08	4.7759	up
BnaC03g17860D	165	808	38	8029	4832	8437	1.44226	9.29966	0.420866	73.8197	40.1991	78.4943	8.94073e-08	4.77179	up
BnaA03g47910D	18	15	11	284	309	311	0.323194	0.291556	0.206035	4.77443	4.63293	5.21956	7.63953e-13	4.76589	up
BnaC08g05340D	0	24	0	215	109	197	0	1.94127	0	13.4958	6.50218	11.9412	2.284e-06	4.76466	up
Brassica_napus_newGene_2712	0	39	0	334	283	260	0	0.749206	0	5.16508	3.95992	4.06684	4.09613e-13	4.76466	up
Brassica_napus_newGene_11384	3	3	6	105	76	75	0.033468	0.043922	0.101223	1.73569	1.11813	1.2525	1.70937e-08	4.76166	up
BnaA07g33290D	99	29	0	727	1119	580	1.95095	0.729178	0	14.9985	20.9054	12.1119	8.21497e-18	4.76085	up
BnaCnng39150D	0	6	0	37	61	41	0	0.082762	0	0.44764	0.66896	0.500164	8.1365e-09	4.75673	up
Brassica_napus_newGene_15425	7	0	10	183	74	83	0.254732	0	0.44815	7.30177	2.69507	3.3505	0.00180769	4.75627	up
BnaA07g14960D	133	593	43	6016	5048	5345	2.99971	17.1889	1.19454	142.125	104.534	123.795	8.13285e-17	4.75619	up
BnaC08g44860D	29	14	15	486	300	342	0.557892	0.340825	0.364718	9.95133	5.55139	7.07543	9.35094e-09	4.75318	up
BnaAnng13920D	43	0	0	220	276	237	0.49851	0	0	2.70669	3.06993	2.95243	1.28599e-10	4.75201	up
BnaC03g64790D	5	7	2	95	62	120	0.06831	0.134471	0.043777	3.07525	1.39547	3.25441	4.17357e-06	4.75114	up
BnaA02g26420D	3	10	0	106	82	83	0.024321	0.157604	0	1.57643	0.932675	1.08633	1.74834e-08	4.74899	up
BnaA04g20350D	358	432	81	5592	6737	5433	7.93092	12.5602	2.30029	129.783	141.491	127.585	2.39127e-16	4.74802	up
BnaA03g21490D	0	8	0	70	65	45	0	0.18966	0	1.39037	1.17402	0.892952	1.53098e-08	4.74715	up
BnaA07g22510D	2	18	5	76	468	86	0.029382	0.357869	0.087998	1.21376	6.79568	1.39782	0.031828	4.74658	up
BnaAnng06140D	3	68	0	524	380	618	0.03649	1.59719	0	9.93907	6.51276	11.8638	6.25776e-09	4.74574	up
BnaC09g36610D	0	6	0	49	46	39	0	0.195928	0	1.34856	1.15076	1.09129	1.25154e-08	4.74567	up
BnaA01g18850D	0	24	3	288	169	138	0	0.645906	0.055167	6.41378	3.40229	3.09829	1.33861e-05	4.74339	up
BnaC01g40110D	0	0	17	101	137	155	0	0	0.263007	1.33777	1.63954	2.07772	1.69041e-09	4.74137	up
Brassica_napus_newGene_9331	23	12	30	495	331	481	0.273299	0.204926	0.526608	5.92028	3.52005	5.93035	4.4457e-10	4.73898	up
BnaA01g34080D	40	131	26	1588	1176	1341	0.532486	2.51841	0.439321	23.9487	15.9345	20.3338	1.06294e-14	4.7377	up
BnaC02g04570D	15	0	21	219	304	225	0.344726	0	0.655808	6.75765	7.5498	6.39521	1.29526e-11	4.73461	up
BnaA09g00490D	18	4	0	135	117	132	0.114138	0.02942	0	1.02601	0.804647	1.02517	1.76089e-08	4.73433	up
BnaCnng52000D	9	3	3	112	83	86	0.23784	0.078163	0.076852	3.45409	2.30971	2.68873	3.42509e-08	4.73139	up
BnaA01g28660D	11	2	0	74	49	95	0.229237	0.052864	0	1.69099	0.994125	2.1885	1.47435e-05	4.72608	up
BnaA03g48470D	19	5	0	157	162	111	0.302898	0.120916	0	2.75136	2.54622	1.99424	7.72897e-09	4.72594	up
BnaA09g24300D	10	0	17	124	280	174	0.196862	0	0.589129	3.6345	7.38647	5.13805	1.8408e-10	4.72224	up
BnaAnng39770D	12	8	0	190	96	79	0.290757	0.23244	0	5.77955	2.62151	2.41505	0.000832876	4.71744	up
BnaC05g47800D	22	0	2	128	148	134	0.775611	0	0.062992	4.89062	5.11924	5.2104	1.50425e-08	4.71702	up
BnaA03g32690D	85	109	25	816	2466	1327	0.470616	0.795468	0.179733	4.83495	13.113	7.85355	6.29681e-10	4.7127	up
BnaC02g13200D	78	83	35	1406	1268	1167	0.83054	1.16445	0.474044	17.2077	13.8807	14.3516	8.44436e-19	4.70136	up
BnaA01g29070D	0	9	0	95	52	44	0	0.084611	0	0.795634	0.390256	0.372766	0.000127599	4.70027	up
BnaC06g15810D	5	37	0	296	240	325	0.153366	1.40755	0	9.98816	7.29354	10.4324	1.33868e-12	4.69593	up
BnaA08g26130D	86	9	45	565	1488	709	1.41212	0.177792	0.954132	9.72486	23.2009	12.3628	1.2106e-11	4.69438	up
BnaC02g18030D	1783	3007	515	26084	35591	43109	84.5032	187.066	31.4718	1294.93	1598.89	2165.7	1.55669e-10	4.6935	up
BnaC06g41440D	28	11	0	230	130	298	1.10959	0.554433	0	9.61022	4.90535	12.6032	9.01018e-05	4.69012	up
BnaC05g00830D	3	10	0	55	82	123	0.039465	0.245278	0	1.13203	1.5185	2.55742	3.66251e-05	4.68979	up
BnaC05g09050D	2	0	9	83	52	90	0.022357	0	0.24522	1.0249	0.585287	1.13037	4.49481e-07	4.68903	up
BnaC08g44350D	12	38	0	326	413	285	0.261531	1.09726	0	7.09829	8.06911	6.55566	1.44137e-13	4.68217	up
BnaC04g15570D	8	37	10	629	38	376	0.073813	0.451676	0.117081	6.27673	0.337418	3.79354	0.0455257	4.68118	up
BnaA08g28060D	27	22	14	643	303	238	0.641028	0.694852	0.436057	16.3268	6.94977	6.11133	0.00231646	4.67822	up
BnaA03g48360D	14	42	7	374	419	474	0.19033	0.776694	0.127276	6.21009	6.25268	7.89494	7.13911e-15	4.67774	up
BnaA03g55670D	62	0	0	414	264	295	2.74595	0	0	19.374	11.1664	13.9552	2.80325e-08	4.6772	up
BnaC08g43610D	97	99	37	1264	1937	1381	0.859624	1.14105	0.417728	12.1954	17.0166	13.5035	6.36275e-19	4.67428	up
BnaA01g26110D	17	39	2	407	328	390	0.442206	1.37072	0.050698	11.5136	8.39085	11.1553	5.41617e-14	4.67282	up
BnaC07g23410D	0	10	0	75	79	60	0	0.206787	0	1.244	1.1908	1.00483	1.9994e-08	4.67245	up
BnaA10g23500D	93	1037	45	9435	7127	7509	1.50432	22.1215	0.928778	160.743	109.88	129.448	2.72102e-15	4.66842	up
BnaA09g18120D	27	110	5	1131	834	861	0.380904	2.08379	0.075653	17.24	11.5003	13.2739	8.08232e-14	4.66784	up
BnaC03g59100D	15	14	24	221	615	292	0.24984	0.326631	0.584226	4.46372	11.0946	5.825	1.60647e-10	4.66202	up
BnaA08g10040D	1	10	0	88	55	76	0.043426	0.640519	0	4.52377	2.56591	3.94947	3.74975e-08	4.65399	up
BnaC06g18010D	8	33	36	492	470	614	0.3078	1.60924	1.65208	6.86921	5.81266	8.58704	1.25416e-14	4.65331	up
BnaC02g05720D	3	3	7	80	164	39	0.064634	0.084823	0.284948	2.66001	4.97646	1.32535	2.01023e-05	4.64936	up
BnaA09g47330D	0	1	11	72	120	76	0	0.027119	0.360323	2.08349	3.32925	2.19029	9.8753e-09	4.64842	up
BnaC09g48550D	176	379	74	4401	3174	4403	7.72957	21.7904	4.15586	202.405	132.085	204.892	1.3996e-11	4.64814	up
BnaC06g40660D	15	9	19	244	490	158	0.173694	0.135009	0.2834	2.96018	5.38785	1.93363	5.7417e-09	4.64555	up
BnaC09g32340D	153	145	108	3340	2058	2188	7.09343	8.81251	6.42077	162.565	90.626	107.765	2.41796e-08	4.64349	up
BnaCnng29110D	50	40	12	656	667	558	0.605361	0.643779	0.17543	9.40417	8.65571	8.08594	1.47626e-16	4.64335	up
BnaCnng35440D	11	0	3	77	64	90	0.308681	0	0.116005	2.45732	1.83539	2.91146	1.22984e-07	4.63717	up
BnaA08g04900D	0	18	0	144	76	137	0	1.1693	0	7.56381	3.95361	6.63779	2.87498e-06	4.63302	up
BnaA08g15530D	15	13	27	212	714	248	0.13366	0.153596	0.315272	2.06882	6.3139	2.45028	1.77758e-05	4.6289	up
BnaCnng45070D	5	14	3	178	84	150	0.030634	0.129742	0.019764	1.43768	0.627658	1.24777	1.24931e-05	4.62846	up
BnaA06g40430D	42	103	7	1036	758	1055	0.826678	2.80383	0.138513	22.1423	14.0391	20.3252	2.01252e-11	4.62793	up
BnaA06g25170D	60	608	0	4943	3903	4373	0.558835	7.532	0	48.9276	34.9545	43.8004	1.01642e-16	4.62561	up
BnaA06g16650D	19	9	2	148	252	141	0.320101	0.203642	0.024769	2.65312	4.11449	2.5748	1.5457e-09	4.62295	up
BnaC03g14260D	18	2	1	106	101	128	0.371698	0.040614	0.027079	2.32486	2.01161	2.83724	6.60485e-08	4.62134	up
BnaC06g14810D	4	31	3	281	234	236	0.068927	0.910398	0.059293	7.11734	5.13943	6.04985	1.6043e-11	4.6172	up
BnaC01g22050D	3	11	5	163	84	117	0.082835	0.546087	0.213771	6.99197	3.25762	5.07173	3.08208e-06	4.61532	up
BnaC08g49300D	118	40	115	1278	2595	1428	4.61906	2.02631	5.76474	52.4416	96.0448	58.9079	8.05174e-19	4.61472	up
BnaCnng46560D	7	3	0	75	43	46	0.20163	0.077523	0	2.28323	1.1856	1.40241	7.97662e-06	4.60834	up
BnaA10g18110D	12	7	7	164	163	146	0.163534	0.11545	0.11635	2.40077	2.15452	2.15171	3.513e-09	4.60739	up
BnaA03g26270D	1	10	0	66	83	71	0.032477	0.524492	0	2.76071	3.13102	2.9763	3.07011e-08	4.60564	up
BnaA05g28060D	83	42	8	384	632	1215	0.657012	0.374478	0.067737	3.17983	4.26227	9.03523	0.00642632	4.6051	up
BnaA07g07730D	25	22	8	311	254	402	0.280374	0.325917	0.102833	3.67651	2.71487	4.80879	1.3019e-08	4.60206	up
BnaC02g08030D	13	7	10	124	204	222	0.372794	0.094898	0.166663	1.22978	1.93828	2.3335	1.03043e-09	4.59544	up
BnaCnng29060D	98	83	29	912	1935	1085	1.86541	2.06894	0.698297	18.2155	34.9981	21.9305	1.56009e-18	4.59278	up
BnaC04g47070D	6	4	0	47	84	47	0.125331	0.117345	0	1.30299	1.96622	1.13001	5.53084e-08	4.592	up
BnaA09g27150D	10	3	8	179	107	86	0.163768	0.045001	0.168135	3.31087	1.84739	1.6174	2.94119e-05	4.58937	up
BnaA03g04230D	87	42	25	511	1038	1149	2.10183	1.32495	0.77838	13.052	24.0216	29.7318	2.27087e-07	4.58858	up
BnaA02g00070D	70	663	28	6240	4335	4113	0.946726	12.3749	0.496811	93.6797	58.7781	62.7524	1.39767e-10	4.58645	up
BnaA09g28630D	4	3	1	47	65	33	0.045169	0.040609	0.007181	1.24755	1.26413	1.15213	3.88817e-08	4.57802	up
BnaC03g33430D	210	136	68	2607	2165	2378	2.89234	2.50446	1.21559	37.8964	28.8305	34.925	3.05296e-17	4.57624	up
BnaA03g30060D	56	252	9	2016	2052	1944	0.301731	1.7533	0.06008	12.5307	11.6557	12.365	2.45951e-18	4.57456	up
BnaC04g13040D	0	70	17	563	570	595	0	2.4372	0.568083	15.6644	14.3582	16.7744	1.14945e-16	4.5732	up
BnaA04g20200D	5	44	0	381	301	258	0.044784	0.522679	0	3.6666	2.62162	2.5147	8.77194e-13	4.57253	up
BnaC03g14750D	0	7	3	37	128	51	0	0.477839	0.2075	2.25325	7.13739	3.18735	1.05069e-05	4.56631	up
BnaC07g27090D	1551	14658	75	114692	76925	112464	13.4808	153.067	0.755189	1051.84	637.948	1044.87	2.0811e-07	4.56293	up
BnaC08g30410D	0	17	0	97	98	134	0	0.480106	0	2.23677	2.00323	3.1474	1.62285e-08	4.56275	up
BnaC03g02130D	6	15	5	223	108	139	0.176634	0.649372	0.18203	8.18834	3.59137	5.16371	3.03102e-05	4.56224	up
BnaC09g50100D	0	9	5	123	78	73	0	0.539093	0.264802	6.55103	3.73331	3.94106	2.31713e-07	4.55937	up
BnaA06g20870D	64	0	0	338	276	314	0.896508	0	0	4.9837	3.68405	4.6942	3.08945e-11	4.55327	up
BnaA10g26160D	6	4	0	52	43	66	0.103162	0.071533	0	1.71395	1.28125	2.18637	1.53513e-07	4.54183	up
BnaC06g34860D	67	53	7	652	912	622	1.45578	1.51431	0.195153	14.9858	18.9693	14.4737	1.08254e-16	4.53521	up
BnaC06g38130D	3	19	0	195	101	103	0.06192	0.747653	0	6.29598	2.95109	3.34646	6.88767e-05	4.5321	up
BnaCnng24320D	51	75	111	1117	1832	1534	1.47796	2.87118	4.18356	34.3174	50.9171	47.663	1.44683e-18	4.53044	up
BnaAnng13220D	0	11	0	36	99	83	0	0.38848	0	1.05991	2.68323	2.51631	1.71708e-07	4.52794	up
BnaCnng18010D	0	7	0	34	46	54	0	0.188551	0	0.840384	1.03941	1.3627	3.3663e-08	4.52739	up
BnaC05g50890D	13	5	0	45	120	124	0.372264	0.15171	0	1.28242	3.03264	3.47105	3.32745e-05	4.52676	up
BnaC01g29100D	10	4	3	46	125	116	0.152885	0.07931	0.039853	0.728109	1.86229	1.99122	2.44575e-06	4.52065	up
BnaC05g41300D	42	161	3	1353	1026	1282	1.80371	9.13544	0.141971	61.4482	42.1468	58.9389	2.27979e-13	4.5189	up
BnaA03g15480D	3	13	2	148	68	102	0.103759	0.611693	0.099011	5.97756	2.48383	4.29504	4.55826e-05	4.5176	up
BnaA07g06370D	13	6	6	121	160	142	0.873354	0.594297	0.441156	4.24362	4.97997	5.12472	1.36124e-08	4.51447	up
BnaA10g21600D	14	21	29	244	420	509	1.44063	2.81508	3.84452	26.8032	41.8344	56.7362	1.22789e-07	4.51264	up
BnaC03g30020D	103	92	76	2181	1415	1076	4.57291	3.84916	4.4063	109.85	63.8301	55.2305	2.70464e-06	4.51219	up
BnaA05g21590D	33	4	6	252	173	222	1.39734	0.211186	0.280092	11.3357	7.03274	10.1413	1.46537e-09	4.50376	up
BnaC05g24980D	24	36	0	366	315	329	0.178396	0.408983	0	3.53533	3.49516	3.58014	1.51962e-12	4.50267	up
BnaA05g20220D	8	0	13	129	118	119	0.06008	0	0.14037	1.83728	1.24417	1.40284	2.26846e-08	4.50253	up
Brassica_napus_newGene_11325	6	2	7	67	65	120	0.07174	0.016066	0.102469	0.850068	0.747503	1.53475	7.35828e-05	4.49905	up
BnaC02g11640D	137	209	149	3223	3056	2519	8.07109	16.1845	11.3331	199.642	171.276	157.901	4.09554e-17	4.49825	up
BnaA03g30570D	4	13	7	117	186	144	0.047867	0.195139	0.102714	1.50668	2.17185	1.87309	4.41431e-09	4.49654	up
BnaC09g04440D	31	44	51	746	817	702	0.690108	1.29755	1.48628	17.685	17.5275	16.8476	3.50771e-17	4.49194	up
BnaA03g05980D	18	3	5	148	122	131	0.227341	0.050487	0.079401	2.00484	1.48824	1.79193	3.83747e-08	4.48714	up
BnaA06g10010D	72	228	17	2129	1397	1920	1.13388	4.74777	0.329869	35.405	21.0221	32.3129	9.64455e-10	4.48653	up
BnaC05g37670D	38	60	0	718	480	432	1.16163	2.43873	0	23.402	14.1442	14.2464	3.16435e-08	4.48577	up
BnaA04g22070D	106	666	49	6334	3239	4698	6.34902	52.1502	3.69855	355.808	182.784	295.964	2.61925e-06	4.4782	up
BnaA02g06870D	10	0	10	122	99	107	0.131939	0	0.172967	2.25039	1.51963	1.93606	5.77921e-08	4.47748	up
BnaC06g33770D	3	8	3	65	149	52	0.082048	0.321418	0.110906	2.21715	4.62331	1.80004	3.73699e-08	4.47739	up
BnaC02g12180D	36	84	29	819	1140	725	0.320783	0.975092	0.332247	8.67911	9.77354	7.88287	1.07276e-17	4.47618	up
Brassica_napus_newGene_575	93	32	11	760	595	709	4.27217	1.58039	0.580853	42.3159	30.0029	39.936	5.31185e-14	4.47524	up
BnaC06g15200D	15	9	12	191	244	180	0.335965	0.262898	0.340792	4.76394	5.52018	4.54832	7.94475e-10	4.4716	up
BnaUnng00070D	10	6	4	110	167	65	0.221593	0.160492	0.119665	2.68272	3.7057	1.59718	3.41442e-08	4.46975	up
BnaA01g25890D	25	55	3	521	353	506	0.689549	2.03245	0.070985	16.0465	9.86017	15.7369	1.5565e-09	4.46936	up
BnaA05g35970D	0	0	13	76	81	90	0	0	0.323777	1.57842	1.40588	1.82405	4.07204e-08	4.46618	up
BnaA07g01410D	11	10	0	130	86	112	0.141895	0.181842	0	1.90919	1.22147	1.74622	8.4472e-08	4.46615	up
BnaA05g11170D	6	9	3	76	178	72	0.080678	0.168322	0.040696	1.23241	2.63335	1.17981	2.50511e-08	4.46383	up
BnaC07g28870D	3	57	10	516	514	272	0.041064	1.51328	0.249771	11.0102	9.91674	5.85953	8.77023e-13	4.46345	up
BnaA05g20250D	6	24	3	227	133	201	0.068793	0.416311	0.035578	3.25595	1.71911	2.91555	1.6769e-07	4.46054	up
BnaA09g39320D	5	6	2	47	69	98	0.052317	0.065759	0.018025	0.455079	0.607533	0.942158	1.40543e-05	4.45507	up
BnaC04g25110D	4	34	0	252	151	249	0.134756	2.17516	0	13.475	7.31467	13.1278	3.09151e-07	4.45411	up
BnaC05g48120D	63	44	14	648	440	774	0.810918	0.778489	0.210987	9.30503	5.69926	11.1886	6.31752e-07	4.44942	up
BnaC07g25290D	0	25	7	232	141	196	0	0.506553	0.138852	3.82091	2.10553	3.27303	2.78548e-08	4.44712	up
BnaC05g42130D	1	28	61	425	802	503	0.014924	0.820994	1.78105	10.1944	17.4206	12.2264	2.50952e-16	4.44218	up
BnaC07g38750D	11	13	0	126	136	123	0.121278	0.175868	0	1.46197	1.42214	1.44511	3.45921e-08	4.43838	up
BnaA06g04870D	4	53	0	374	305	317	0.081188	2.04221	0	10.135	7.32532	8.97068	1.10955e-12	4.43382	up
BnaA03g27070D	5	10	35	268	412	248	0.042527	0.126419	0.514504	2.9144	4.16878	2.76773	2.20329e-12	4.4295	up
BnaA05g19010D	149	181	42	995	4470	1231	2.05359	3.30019	0.736509	14.4999	58.9716	18.1371	0.00351853	4.42573	up
BnaA04g15750D	33	24	11	237	381	459	0.621703	0.594286	0.247907	4.73078	6.89951	9.29897	3.41464e-08	4.42416	up
BnaAnng41480D	2	13	3	87	113	115	0.059085	0.48295	0.079141	2.7629	3.24393	3.70259	3.99237e-08	4.42033	up
BnaA09g42420D	39	154	10	1168	1174	1106	0.32193	1.82245	0.100929	10.856	9.9115	10.5547	1.55351e-17	4.42027	up
BnaA05g23860D	18	95	14	1053	557	527	0.558988	3.85438	0.550766	34.3189	16.408	17.365	8.23125e-05	4.41591	up
BnaCnng28160D	46	12	75	788	806	631	0.63342	0.186472	1.28471	11.9627	10.6564	8.88937	1.46929e-16	4.41466	up
BnaCnng59890D	9	43	0	177	323	386	0.187261	1.19761	0	3.95524	6.54291	8.7667	7.51199e-07	4.41442	up
BnaA03g44480D	15	11	0	172	83	124	0.155753	0.153233	0	1.96397	0.846207	1.41734	3.88544e-05	4.40604	up
BnaA07g06800D	17	3	3	115	64	138	0.528931	0.102944	0.102871	3.94586	1.98663	4.78387	0.000106924	4.39614	up
BnaCnng20520D	112	29	179	1046	3118	1437	0.50911	0.18115	1.11133	5.27893	14.2608	7.34757	1.96731e-08	4.39348	up
BnaA10g14290D	3	12	0	96	91	64	0.049192	0.372917	0	2.43314	2.09414	1.63618	9.28861e-08	4.3926	up
BnaA09g37540D	2	42	0	308	181	249	0.022235	0.719186	0	4.87587	2.56187	3.97484	1.38693e-07	4.39233	up
BnaC08g07870D	12	2	5	94	87	99	0.211812	0.042353	0.099343	1.95139	1.55018	2.19805	2.00407e-07	4.38934	up
BnaCnng16180D	4	7	4	77	128	53	0.031216	0.116485	0.040827	1.01318	1.71968	0.749542	6.37524e-08	4.38011	up
BnaA03g54180D	6	10	24	196	282	218	0.218384	0.515878	1.31051	8.86199	11.5901	10.0037	1.87311e-10	4.37894	up
BnaCnng33790D	22	12	14	267	270	210	0.067759	0.444233	0.596057	0.870372	0.865442	0.692823	2.48433e-10	4.37113	up
BnaA03g00870D	104	100	197	1473	2746	2486	1.87313	2.37817	4.5993	27.9552	47.1495	47.7264	8.76873e-17	4.36821	up
BnaC03g77600D	0	128	0	773	786	648	0	2.32583	0	11.9612	10.5648	9.8028	9.10069e-17	4.36694	up
BnaA06g04770D	9	24	0	181	210	145	0.097635	0.358628	0	2.73976	2.60265	2.17803	3.94497e-09	4.36496	up
BnaC01g36460D	5	12	0	135	77	54	0.031713	0.11409	0	1.10585	0.573059	0.444274	0.000715854	4.36109	up
BnaA02g16530D	20	2	2	95	152	91	0.540055	0.049141	0.068432	2.73451	3.94145	2.65267	1.61997e-07	4.35942	up
BnaC09g42940D	29	52	1	444	366	447	0.475277	1.11395	0.020222	7.66583	5.77485	7.81669	3.18216e-13	4.3586	up
BnaC02g19260D	10	0	0	36	47	46	0.165877	0	0	0.671638	0.793562	1.02317	3.74748e-07	4.35645	up
BnaA10g24680D	28	25	8	366	255	285	0.852277	0.992309	0.311407	11.6978	7.36759	9.22598	1.15236e-10	4.34979	up
BnaC06g20950D	14	42	3	356	233	328	0.197494	0.960988	0.033794	6.07613	3.63775	5.63944	6.75392e-09	4.34723	up
BnaAnng28430D	0	12	0	58	105	50	0	0.24692	0	1.12714	1.79459	0.986361	5.99907e-08	4.34588	up
BnaA01g00980D	31	171	3	1132	999	1164	0.257112	2.14336	0.020999	11.0453	8.97132	11.5683	5.11781e-17	4.34469	up
BnaC09g03730D	7	5	17	125	190	164	0.179228	0.152883	0.67525	3.95367	5.59836	5.24668	7.61232e-09	4.34287	up
BnaC02g41390D	5	14	0	99	97	102	0.05565	0.245825	0	1.42351	1.26002	1.493	1.08198e-07	4.3423	up
BnaCnng46510D	8	12	2	54	99	179	0.170313	0.596959	0.029275	0.68191	1.41447	2.59481	0.00841161	4.33864	up
BnaC04g50310D	3	8	3	89	109	36	0.028151	0.142409	0.036324	1.29751	1.4425	0.525939	5.68335e-07	4.334	up
BnaC01g03980D	34	66	48	790	795	779	1.18657	3.55523	2.89723	23.0691	20.9895	23.0134	2.12908e-16	4.33146	up
BnaA06g34450D	229	181	94	1649	3764	2447	4.91917	5.154	2.5463	36.838	76.1687	55.3104	2.00465e-16	4.32836	up
BnaC07g22060D	6	0	3	40	53	37	0.075704	0	0.037521	0.58986	0.737019	0.572514	1.59417e-07	4.32576	up
BnaC02g08540D	48	101	48	771	1000	1320	1.43459	3.99775	1.86034	24.5674	28.8618	42.5887	7.43746e-09	4.32477	up
BnaC08g27940D	55	14	7	349	434	277	1.04763	0.338146	0.168975	7.06807	7.95316	5.67533	1.15139e-11	4.31423	up
BnaC04g45940D	292	206	171	3129	3366	3457	1.32771	1.28759	0.961543	14.8165	14.5146	16.6986	2.28027e-15	4.31215	up
BnaC04g39910D	0	15	0	110	63	69	0	0.495407	0	3.07624	1.58561	1.9412	5.40756e-06	4.31176	up
BnaCnng48490D	15	38	10	399	221	330	0.1416	0.476535	0.111092	4.38962	2.20601	3.66844	9.19245e-07	4.30607	up
BnaA06g06150D	106	82	66	1259	1299	1230	1.98072	1.99836	1.58714	24.7274	23.0666	24.4201	1.71189e-16	4.30511	up
BnaC02g03550D	527	506	202	6698	5622	5791	45.9271	57.8766	22.6598	612.335	465.057	535.696	9.24892e-14	4.30439	up
BnaA09g02340D	0	19	5	170	133	94	0	0.611844	0.157468	4.41784	3.14145	2.47063	2.28619e-08	4.3024	up
BnaCnng60000D	10	0	8	76	128	67	0.202688	0	0.207141	1.75755	2.71121	1.57792	1.60325e-07	4.30221	up
Brassica_napus_newGene_7044	4	7	8	111	97	91	0.064328	0.14323	0.148162	2.76331	2.21491	2.22702	1.04815e-07	4.30133	up
BnaC03g58080D	21	26	30	271	613	363	0.622115	1.03092	1.17523	8.67221	17.755	11.761	2.43405e-13	4.29352	up
BnaC07g40870D	11	0	0	48	43	43	0.120521	0	0	0.55445	0.451964	0.495478	6.82164e-07	4.29126	up
BnaC02g16480D	40	47	34	639	590	590	1.23518	1.89175	1.30361	17.0391	13.9	16.2518	6.17879e-15	4.28965	up
BnaC01g31860D	9	36	5	277	204	280	0.111948	1.24908	0.149576	4.76605	3.64067	5.48265	2.2268e-10	4.28708	up
BnaA04g02840D	11	0	18	189	140	107	0.781884	0	1.65085	14.2896	9.57603	8.1476	2.98238e-08	4.28627	up
Brassica_napus_newGene_5869	0	31	0	173	159	167	0	0.422844	0	2.12646	1.81216	2.12116	6.72265e-09	4.28546	up
BnaC04g51210D	217	158	57	1353	3623	1614	4.47551	4.2927	1.51152	29.3269	71.0955	35.4106	2.0154e-09	4.28431	up
BnaC02g13310D	4	3	2	37	46	48	0.321898	0.31053	0.221627	3.39553	3.84772	4.50376	1.85311e-07	4.28111	up
BnaC07g50700D	0	11	5	68	90	103	0	0.510527	0.211231	2.59579	3.11103	3.96342	1.0845e-07	4.27798	up
BnaA02g16030D	6	5	9	44	139	130	0.075996	0.068123	0.142221	0.580917	1.6928	1.76926	4.88314e-05	4.27685	up
BnaA06g22240D	21	16	2	107	234	217	0.199989	0.200277	0.012426	1.35437	2.60701	2.1906	9.60277e-09	4.27622	up
BnaA03g60430D	14	4	27	268	190	216	0.306616	0.108741	0.749696	6.23638	3.99641	5.10212	9.95486e-10	4.27566	up
BnaA10g13880D	10	0	4	73	56	57	0.209402	0	0.10264	1.59937	1.10322	1.25283	6.01062e-07	4.27558	up
BnaAnng11390D	20	20	16	313	241	266	0.499766	0.637474	0.511172	8.33072	5.80979	7.17996	1.28514e-10	4.27468	up
BnaC04g14740D	43	14	25	260	630	337	0.889683	0.374294	0.656454	5.66667	12.4507	7.44003	9.05489e-13	4.27214	up
BnaA05g04040D	25	433	158	3172	3073	3554	0.140807	5.50221	1.96458	33.8464	28.4922	39.9027	6.84475e-16	4.27149	up
BnaA05g03250D	0	5	4	47	73	33	0	0.097567	0.078828	0.757396	1.05706	0.524934	6.48752e-08	4.26505	up
BnaA09g38740D	7	12	3	113	91	116	0.205718	0.471312	0.084537	3.82511	2.78757	3.97811	1.58799e-07	4.26462	up
BnaC05g34600D	1	16	4	132	79	112	0.007046	0.863354	0.168428	5.91837	3.20562	5.08459	2.23408e-07	4.25787	up
BnaA09g31660D	3	3	45	173	338	330	0.04068	0.053711	1.36835	4.17713	6.97482	7.41713	1.53059e-10	4.25752	up
BnaA03g11350D	15	4	11	160	151	116	0.473189	0.112592	0.440618	5.59972	4.77451	4.10138	5.42714e-08	4.25722	up
BnaA10g13270D	15	51	21	474	310	508	0.968752	4.27663	1.75273	32.2964	19.1105	34.9659	1.44942e-07	4.25323	up
BnaC09g02830D	142	95	178	1998	1029	2757	1.33227	1.05699	2.11723	18.1714	8.98463	25.4621	0.000788909	4.24283	up
BnaA03g18130D	14	6	3	78	124	112	0.185874	0.102036	0.046834	1.15688	1.66581	1.68227	2.6119e-07	4.24195	up
BnaC05g09310D	13	52	2	476	278	232	1.24007	6.54035	0.130689	48.189	25.4527	23.7511	6.17229e-05	4.23726	up
BnaA08g11130D	398	1687	62	10379	11438	10459	5.607	31.2498	1.11876	153.457	153.029	156.48	1.85779e-12	4.23693	up
BnaC05g42910D	92	458	45	3446	2319	3003	5.45906	35.826	3.3895	215.223	131.042	189.815	8.95829e-10	4.23311	up
BnaA07g36910D	53	34	21	441	663	431	1.16569	0.971249	0.596495	10.1819	13.8806	10.0724	1.20234e-13	4.22837	up
BnaA10g13870D	103	80	21	1094	921	774	0.908417	0.923826	0.230128	10.1203	7.70919	7.24516	1.63881e-15	4.22833	up
BnaA01g35490D	21	8	4	75	131	223	1.45626	0.663574	0.288301	5.43325	8.57256	16.4178	0.00491837	4.22819	up
BnaC02g00770D	62	633	18	4161	2895	3577	0.930963	12.6915	0.342705	66.8069	42.0606	58.1132	1.65237e-10	4.22495	up
BnaC08g29580D	8	69	0	446	302	390	0.102915	1.37796	0	7.21556	4.5	6.14929	1.70156e-09	4.22273	up
BnaA09g04300D	0	22	10	175	40	248	0	0.583732	0.263339	3.78054	1.9852	10.2324	0.0219557	4.2172	up
BnaA04g25240D	8	17	7	184	139	139	0.096127	0.251202	0.104483	2.30385	1.58281	1.76213	2.92478e-08	4.21369	up
BnaAnng40710D	41	33	76	543	528	1062	0.852061	0.784061	1.71252	11.9008	10.201	20.7871	0.000503592	4.21298	up
BnaA02g00610D	39	47	3	521	354	334	1.13032	1.802	0.075911	15.9242	9.79377	10.3182	2.3087e-08	4.21269	up
Brassica_napus_newGene_16887	0	22	0	113	72	141	0	0.65784	0	2.81598	1.60715	3.56258	2.33305e-05	4.21087	up
BnaA05g05190D	12	62	14	435	415	457	0.155647	1.16857	0.177615	5.31644	4.38925	5.39723	3.20511e-13	4.21053	up
BnaC04g50960D	6	62	5	389	391	327	0.080438	1.10102	0.070447	5.51578	5.01629	4.69777	1.85115e-12	4.20866	up
Brassica_napus_newGene_13006	31	47	20	394	699	369	0.409757	0.972959	0.337616	5.72773	9.21366	5.44546	1.11843e-13	4.20743	up
BnaCnng19670D	5	0	10	47	153	39	0.104571	0	0.348021	1.39544	4.13537	1.16185	0.00138305	4.2022	up
BnaA05g26110D	15	80	3	539	390	479	0.248831	1.76234	0.061411	9.47845	6.20723	8.52321	4.5336e-11	4.19324	up
BnaA03g20660D	41	37	20	438	551	385	1.55416	1.80142	0.991439	7.59716	8.43325	6.80603	4.83867e-13	4.19293	up
BnaC06g40450D	38	56	18	567	558	453	0.478386	0.927875	0.286167	7.58872	6.76004	6.12733	8.66772e-14	4.19282	up
BnaC03g58210D	43	42	36	524	721	490	2.5613	3.28746	2.62311	33.3086	40.1219	29.213	2.54468e-14	4.18865	up
BnaA05g01990D	0	10	3	85	64	49	0	0.356959	0.110403	2.52484	1.72699	1.47568	2.29077e-07	4.1875	up
BnaA08g24540D	5	17	0	124	88	97	0.2597	1.37919	0	8.33735	5.3428	6.61415	2.29854e-07	4.18585	up
BnaC07g39650D	52	49	2	267	619	518	0.954135	1.19454	0.043422	5.20169	10.9225	10.2149	2.5014e-10	4.18438	up
BnaA04g15420D	67	50	18	604	624	573	1.00906	1.06565	0.376215	13.4539	12.2031	12.8551	4.99914e-14	4.18203	up
BnaC03g45960D	65	21	6	475	294	353	2.29777	0.969617	0.247975	17.7136	9.92175	13.303	2.26931e-07	4.18065	up
BnaC05g27810D	40	199	8	1075	875	1525	0.238197	2.51019	0.059722	8.53272	6.7296	12.011	2.78199e-06	4.18029	up
BnaC06g20690D	3	24	0	165	130	99	0.015804	0.240449	0	1.34864	0.965278	0.819917	6.62561e-08	4.17616	up
BnaA04g02410D	15	7	9	155	102	147	0.232085	0.114155	0.143104	2.34397	1.25809	2.20049	1.45025e-07	4.175	up
BnaCnng20390D	3	14	6	107	118	113	0.044762	0.401808	0.161934	2.48202	2.46545	2.65176	1.20197e-07	4.17298	up
BnaA06g03770D	73	537	36	3434	2903	2993	1.44613	14.0825	0.916791	71.9042	55.0012	63.418	3.16367e-15	4.16934	up
BnaC03g65980D	362	1776	34	13594	9115	7950	5.44064	35.0496	0.653343	214.081	129.896	126.689	1.89411e-07	4.16209	up
BnaC07g05580D	9	33	15	372	194	234	0.094205	0.729247	0.196332	5.39717	2.67235	3.62603	2.23612e-05	4.16048	up
BnaCnng77100D	8	6	3	50	103	79	0.178215	0.168269	0.057925	1.1641	2.16472	1.85993	4.07801e-07	4.15972	up
BnaC03g23430D	0	16	0	89	58	84	0	0.518596	0	2.29626	1.35765	2.17923	3.392e-07	4.15824	up
BnaC09g36140D	49	64	2	452	312	700	0.806081	1.36944	0.021829	7.81182	4.89898	12.2729	0.000439865	4.15595	up
BnaA05g11250D	28	23	63	533	629	483	0.792913	0.832109	2.29149	15.9562	17.0562	14.6456	3.88897e-14	4.15594	up
BnaC06g05990D	41	7	6	280	131	216	1.1438	0.256824	0.213073	8.24033	3.49062	6.44234	0.000127826	4.15277	up
BnaAnng41100D	69	86	0	654	642	727	2.57696	1.71552	0	11.2313	9.26023	12.3199	2.4097e-14	4.15243	up
BnaC01g00760D	50	28	48	545	682	502	1.11719	0.82881	1.38777	12.8845	14.5888	12.0027	5.13363e-14	4.14575	up
BnaC05g38830D	2	10	0	70	49	48	0.022254	0.273561	0	1.55131	1.13542	1.24752	4.22284e-07	4.14523	up
BnaA06g05000D	329	552	121	4934	3657	4733	5.35879	12.0081	2.50057	73.1435	50.2453	75.0913	3.08653e-11	4.144	up
BnaAnng14260D	11	46	3	349	197	272	0.147164	0.846606	0.036998	5.22033	2.65763	4.10691	1.44609e-06	4.14264	up
Brassica_napus_newGene_2122	11	11	17	173	224	156	0.084928	0.114951	0.176916	1.5283	1.79144	1.39429	1.09533e-08	4.14084	up
BnaA01g02480D	0	35	3	154	161	234	0	0.931146	0.080007	4.00316	3.9578	6.45443	8.04769e-08	4.13918	up
BnaCnng27470D	15	0	18	115	216	126	0.425884	0	0.6644	3.4784	5.94994	3.86859	4.93068e-08	4.13595	up
BnaA02g15140D	6	32	0	207	179	146	0.161056	1.21177	0	7.25977	6.04858	5.54329	1.53098e-08	4.13163	up
BnaA02g31960D	0	10	0	63	43	38	0	0.513534	0	2.21017	1.44727	1.34761	7.1227e-07	4.13076	up
BnaA03g59920D	406	2601	104	15477	11802	15509	4.18643	36.6467	1.38491	171.112	119.855	176.848	5.25162e-11	4.12308	up
BnaA06g30800D	11	12	3	90	197	75	0.163372	0.235099	0.040425	1.46302	2.91281	1.23328	1.38693e-07	4.12298	up
BnaA03g20540D	5	4	7	79	65	71	0.10758	0.128237	0.215591	2.08774	1.56161	1.89281	5.68201e-07	4.12105	up
Brassica_napus_newGene_14788	8	5	41	178	329	284	0.07915	0.067935	0.881606	2.2537	3.83109	3.43095	2.54333e-10	4.11776	up
BnaA01g12950D	7	9	0	66	67	71	0.06166	0.080326	0	0.554015	0.793839	0.750161	8.04475e-07	4.11047	up
BnaC02g38640D	36	299	28	1690	1014	2180	2.44103	26.9874	2.4112	121.801	66.0807	158.943	8.31574e-05	4.10888	up
BnaA05g02550D	9	37	0	219	177	220	0.229312	1.34896	0	6.52758	4.77611	6.6446	7.20695e-09	4.10563	up
BnaC09g47100D	6	5	0	46	40	48	0.127556	0.132522	0	1.08169	0.853504	1.1632	7.6037e-07	4.10167	up
BnaCnng02690D	8	0	5	61	48	49	0.05286	0	0.038049	0.489466	0.350971	0.395114	9.87393e-07	4.09796	up
BnaC08g39210D	0	26	2	208	127	63	0	1.56634	0.079546	10.2472	5.66167	3.10304	0.00390092	4.09535	up
BnaA09g47050D	41	23	47	549	556	371	0.74241	0.547909	1.1032	10.4561	9.58592	7.14862	4.43135e-13	4.09346	up
BnaC01g28480D	16	40	8	231	345	293	0.201967	0.684357	0.122221	3.20755	4.34388	4.12059	1.81816e-10	4.09048	up
BnaC05g21260D	14	4	15	173	125	123	0.742668	0.084749	1.02443	7.46866	5.78285	6.80184	1.42824e-07	4.089	up
BnaC05g48250D	58	241	3	1341	1458	1290	1.00624	5.4995	0.05447	24.5149	24.1142	23.8596	1.08309e-15	4.08835	up
BnaC05g47920D	388	190	371	2556	7416	3175	3.90471	2.68893	5.0559	25.821	70.0787	31.9028	1.79313e-07	4.0851	up
BnaA01g25000D	72	52	11	301	619	747	2.76385	2.62174	0.524613	12.1142	22.5499	30.4504	4.90625e-05	4.0829	up
BnaA09g51920D	11	3	0	54	53	51	0.133017	0.091171	0	0.718103	0.895556	0.693531	1.56457e-06	4.07683	up
BnaA04g08640D	2263	4269	1611	43112	37090	27298	93.4693	209.508	86.0397	1774.02	1372.95	1135.99	1.54934e-08	4.07567	up
BnaC03g16550D	39	47	20	532	430	390	0.486163	0.775321	0.327522	7.07465	5.17161	5.24648	1.96586e-12	4.07404	up
BnaC03g07790D	9	38	0	201	129	272	0.163935	0.982835	0	4.18868	2.43037	5.73421	0.000125691	4.07392	up
BnaA09g02230D	0	30	0	158	94	153	0	1.5026	0	6.43249	3.45378	6.31778	2.43717e-06	4.06983	up
BnaCnng38910D	219	398	177	3669	3367	3337	11.1146	26.1633	10.7518	204.997	170.101	188.448	3.18437e-14	4.06959	up
Brassica_napus_newGene_14997	0	13	4	78	101	66	0	0.594043	0.084005	1.49317	2.01623	1.67171	2.7359e-07	4.06949	up
BnaCnng29200D	22	9	6	155	171	123	0.41067	0.205992	0.149325	3.15679	3.1595	2.52916	1.61905e-07	4.06712	up
BnaAnng14210D	11	6	5	108	111	58	0.107123	0.077815	0.055207	1.15888	1.07994	0.627112	6.34591e-07	4.0663	up
BnaC02g36790D	12	4	9	90	162	75	0.207766	0.0687	0.187782	1.62967	2.65023	1.37109	3.13788e-07	4.06321	up
BnaA01g01890D	0	4	9	62	93	39	0	0.50028	1.31	7.52128	10.2931	4.78419	2.07496e-07	4.06173	up
BnaC02g12200D	29	9	12	136	320	177	0.350728	0.126634	0.178988	1.75806	3.76587	2.33037	1.318e-08	4.06165	up
BnaC07g20300D	677	1329	285	9573	8407	11120	40.0032	103.118	21.7024	593.034	471.32	697.118	1.48863e-11	4.05991	up
Brassica_napus_newGene_3426	57	0	37	293	395	441	2.39843	0	2.00058	12.9863	15.8538	19.8085	3.31274e-11	4.0597	up
BnaA07g22750D	34	16	37	342	400	372	1.16609	0.70413	1.67108	12.6202	13.3476	13.8735	1.6523e-11	4.0579	up
BnaA08g12710D	14	36	3	234	220	229	0.40998	1.37003	0.099935	7.21176	6.13124	7.12661	4.32583e-09	4.05704	up
BnaCnng62780D	135	104	157	1685	1708	1699	3.95543	3.99504	5.94172	51.9238	47.6383	53.0352	3.46971e-15	4.05674	up
Brassica_napus_newGene_6018	21	4	5	138	107	97	1.16422	0.245385	0.27547	9.03383	6.27767	6.3864	8.55746e-07	4.05085	up
Brassica_napus_newGene_5419	9	116	3	685	441	567	0.142707	2.66566	0.046035	12.6826	7.38177	10.6296	3.13736e-08	4.0508	up
BnaC02g01160D	0	62	0	287	174	358	0	1.46767	0	5.43826	2.97501	6.85874	6.5079e-05	4.04875	up
BnaC03g42770D	4	5	4	43	57	67	0.212236	0.449321	0.278671	3.12718	3.70237	4.88472	6.94956e-07	4.04799	up
BnaC02g11290D	9	11	10	124	148	119	0.10156	0.162864	0.138524	1.8849	1.96853	1.65604	1.73802e-07	4.04467	up
BnaC03g65530D	60	38	9	495	376	382	0.683435	0.53455	0.116835	5.89902	4.10519	4.5444	1.49043e-11	4.0429	up
BnaC03g48290D	0	14	4	83	60	98	0	0.738242	0.168699	3.01279	2.18332	4.04773	7.44251e-07	4.03933	up
BnaCnng45550D	14	31	24	254	309	344	0.197516	0.558532	0.42264	3.7607	4.13011	5.14562	1.34391e-10	4.03892	up
BnaC08g06280D	29	38	9	260	240	420	0.25955	0.551573	0.120221	2.81093	2.17221	4.17661	2.80116e-05	4.03869	up
BnaC06g01230D	8	99	0	523	424	469	0.13603	2.20171	0	9.31833	6.84722	8.4701	6.41981e-13	4.03788	up
BnaAnng36730D	11	113	53	835	675	855	0.262012	3.60809	1.63604	21.2763	15.5693	22.0521	9.77237e-13	4.03712	up
BnaA08g22930D	40	16	23	342	225	359	0.702249	0.308868	0.630643	6.24996	3.79808	6.68367	4.46392e-07	4.03586	up
BnaA07g12780D	73	78	7	404	582	898	4.07377	5.71216	0.502339	23.7981	31.0488	53.5888	0.000227129	4.03388	up
BnaC09g13690D	6	9	0	76	52	53	0.700903	1.38652	0	9.80739	6.0248	6.90558	1.21847e-06	4.03168	up
BnaC04g27680D	6	10	15	151	157	106	0.075031	0.170693	0.234709	2.11994	2.05543	1.46376	1.08525e-07	4.02906	up
BnaC06g21330D	5	10	3	88	96	50	0.579664	1.52607	0.34149	11.1055	10.997	6.37117	6.06245e-07	4.02526	up
BnaA06g37880D	38	19	3	257	249	185	0.715221	0.473141	0.062874	5.12443	4.48601	3.71405	1.34434e-08	4.02403	up
BnaA05g18780D	0	7	3	41	52	45	0	0.119026	0.039072	0.637086	0.729695	0.705621	2.95476e-07	4.02096	up
BnaC09g07030D	8	25	0	103	136	176	0.191669	0.80987	0	2.70673	3.25438	4.6986	1.73643e-07	4.01779	up
BnaA05g10780D	5	4	3	38	78	38	0.038249	0.037647	0.024594	0.370033	0.69425	0.382019	4.32588e-07	4.01325	up
BnaA01g15550D	6	7	12	78	126	122	0.173143	0.271744	0.44395	2.54589	3.83765	4.04735	3.40353e-07	4.01323	up
BnaA04g29060D	84	163	26	1160	1164	1075	2.64436	6.71156	1.1451	39.1006	35.5825	36.6778	6.08676e-15	4.01218	up
BnaA06g10910D	8	0	7	52	81	51	0.128335	0	0.147436	0.956562	1.3543	0.950213	8.61297e-07	4.01179	up
BnaCnng40020D	8	11	0	63	117	59	0.075258	0.125657	0	0.637463	1.09285	0.572244	6.94165e-07	4.00953	up
BnaA05g07790D	24	29	8	258	210	259	0.25234	0.40498	0.108311	2.9323	2.15822	2.97779	4.92285e-09	4.00462	up
BnaA02g05400D	37	20	22	282	316	342	1.24778	0.889664	0.956897	10.108	10.2509	12.4056	2.95745e-10	4.00266	up
BnaA06g30780D	49	35	55	576	542	582	0.755782	0.707091	1.11073	9.44155	8.04226	9.64931	3.28546e-13	3.99641	up
BnaAnng17240D	7	20	5	132	187	99	0.185344	0.769939	0.15926	4.24315	5.44376	3.22707	1.27161e-07	3.99491	up
BnaA03g54910D	17	3	10	142	99	101	0.297306	0.067	0.215488	2.70044	1.70162	1.93912	8.58951e-07	3.99451	up
BnaC07g03880D	7	75	15	408	304	520	0.073551	1.20119	0.219961	5.29634	3.59764	6.76748	1.70579e-06	3.99432	up
BnaC02g05530D	27	4	10	218	140	97	0.376715	0.073331	0.17526	3.23429	1.87833	1.45776	0.000216765	3.98891	up
BnaC04g06720D	60	543	16	3038	2356	2467	0.674359	8.07381	0.180053	34.6391	24.5684	25.0054	8.77253e-13	3.98427	up
BnaCnng01020D	6	17	6	162	94	101	0.660422	2.39997	0.7577	19.2489	10.1188	12.1271	9.25715e-06	3.98362	up
BnaA01g30630D	325	418	419	4959	5571	4086	11.4392	19.3056	19.0234	183.111	186.144	152.677	3.03662e-13	3.982	up
BnaC05g43100D	12	8	10	102	170	100	0.42831	0.37059	0.444597	3.88791	5.87488	3.85487	3.216e-07	3.9752	up
BnaC09g02630D	5	9	27	189	211	142	0.078618	0.227158	0.656175	4.09795	4.27422	3.56456	2.36101e-08	3.97416	up
BnaA03g21300D	11	59	3	333	292	288	0.246628	1.78459	0.074171	8.1007	6.43064	7.09203	2.17334e-10	3.9725	up
BnaA09g45320D	2	193	77	1054	1336	1222	0.107149	18.2741	7.13438	79.7375	91.498	93.5636	1.66332e-15	3.9725	up
BnaAnng36760D	10	45	0	235	170	262	0.42344	2.64492	0	11.1083	7.26871	12.5527	1.63751e-07	3.97242	up
BnaA07g00230D	167	0	12	103	1094	734	3.13923	0	0.267412	2.02988	19.5237	14.6469	0.0222258	3.9724	up
BnaC05g06030D	17	24	0	185	133	153	0.201612	0.36607	0	2.37164	1.49601	1.96693	1.89206e-07	3.9698	up
BnaC02g12850D	9	5	10	44	176	90	0.181321	0.132516	0.258657	0.931205	3.36201	1.92838	6.8077e-05	3.9696	up
Brassica_napus_newGene_3129	5	23	0	117	114	116	0.120614	0.870854	0	3.6488	3.2226	3.66001	4.21734e-07	3.96902	up
BnaC03g34970D	8	149	0	708	612	676	0.043684	1.07817	0	4.04681	3.16209	3.99927	4.0776e-14	3.96861	up
BnaC02g11920D	17	13	9	117	221	136	0.190898	0.186764	0.124886	1.89798	2.93126	1.77654	1.23069e-07	3.9633	up
BnaC07g16140D	9	11	9	158	92	94	0.182448	0.309473	0.235419	3.73044	1.9727	2.25082	1.6836e-05	3.96077	up
BnaC08g44230D	0	0	22	86	182	51	0	0	0.482008	1.53826	2.93967	0.909498	1.4708e-05	3.95992	up
BnaA01g26820D	40	62	13	412	572	407	0.224169	0.46382	0.093994	2.47278	3.10486	2.47385	3.60362e-12	3.95394	up
BnaA10g23940D	106	211	28	1616	1278	1191	3.0484	8.00298	1.02202	49.0456	35.0726	36.578	3.96049e-13	3.95224	up
BnaAnng28180D	19	32	0	210	253	146	0.258635	0.592958	0	3.13604	3.42479	2.20513	2.81084e-08	3.94821	up
BnaA04g17150D	270	1663	163	9206	7788	8799	5.0992	41.3305	3.96542	182.572	139.761	176.57	1.19102e-11	3.94752	up
BnaA03g52770D	51	3	0	89	340	145	0.778001	0.041061	0	1.438	4.99453	2.38455	0.00038232	3.94432	up
BnaAnng22580D	30	2	32	139	327	289	0.513787	0.040718	0.70374	2.50054	5.34024	5.27346	3.90145e-08	3.93478	up
BnaCnng71420D	79	57	11	353	897	471	0.714763	0.795932	0.11703	3.59403	8.21127	4.736	3.4032e-11	3.93473	up
BnaC02g37710D	32	21	11	226	169	300	2.24255	1.85694	0.976096	16.6065	11.2075	22.2866	1.19244e-05	3.93222	up
BnaA05g25790D	21	11	9	159	174	130	0.249632	0.163039	0.1285	2.06272	2.0423	1.70679	2.53705e-07	3.92832	up
BnaA04g00510D	5	111	6	725	469	325	0.065839	1.92555	0.095305	10.116	5.92329	4.5886	0.000105528	3.92663	up
BnaA04g00580D	172	387	6	2231	2449	1980	1.4601	4.45104	0.055204	20.6552	20.4921	18.543	3.10924e-14	3.9255	up
BnaC03g40330D	7	41	0	232	144	193	0.144294	1.02415	0	4.66655	2.58718	3.92149	4.28273e-07	3.92503	up
BnaC04g40390D	40	82	21	680	464	512	0.474506	1.30418	0.361022	9.63166	5.85544	6.35349	4.68604e-09	3.92024	up
BnaC02g40090D	19	18	31	313	201	273	0.187502	0.232802	0.400316	3.30475	1.91572	2.91167	6.63769e-08	3.91251	up
BnaC07g40160D	13	9	28	217	196	184	0.211095	0.174372	0.593059	3.76643	3.0684	3.24355	2.94663e-08	3.91161	up
BnaA01g26730D	29	8	107	522	832	474	0.29824	0.108767	1.43014	5.65313	8.16111	5.20232	1.07235e-13	3.9102	up
Brassica_napus_newGene_15539	13	19	7	93	198	171	0.308877	0.597435	0.2107	2.38954	4.63977	4.4581	1.72652e-07	3.90942	up
BnaA10g13660D	41	6	0	164	106	175	0.983523	0.190425	0	4.13097	2.41776	4.46662	1.18369e-05	3.90614	up
BnaC07g42000D	17	0	16	116	145	111	0.284276	0	0.329957	2.37135	2.73693	2.32007	6.99814e-07	3.90454	up
BnaA03g56070D	19	57	13	366	306	366	0.348658	1.41433	0.314687	7.6121	5.65897	7.7352	1.0854e-10	3.9009	up
BnaC02g41380D	0	17	0	97	68	45	0	1.36137	0	6.29736	3.97837	2.92907	5.13113e-05	3.89692	up
BnaC02g35150D	20	10	17	105	355	118	0.425728	0.283149	0.459212	2.41	7.4216	2.74676	0.000324777	3.89666	up
BnaC09g02690D	1248	987	660	11144	12614	9013	14.9308	16.5748	8.27466	115.346	117.473	93.7827	1.2117e-10	3.89466	up
BnaAnng34630D	165	418	68	2651	2928	2099	5.02816	16.7727	2.68083	84.9272	84.8793	68.0214	4.83467e-14	3.8943	up
BnaCnng29070D	223	236	165	2396	2319	2340	11.0365	15.3447	10.5206	124.605	109.046	122.962	8.85161e-14	3.88834	up
BnaA03g59800D	126	58	94	1304	1218	616	1.85469	1.1183	1.7955	20.2293	17.0992	9.67016	6.33445e-08	3.88804	up
BnaA03g49550D	32	13	6	224	150	150	1.56679	0.797343	0.378931	11.6519	7.02747	7.89758	2.78661e-07	3.88493	up
Brassica_napus_newGene_7049	2	15	2	77	59	86	0.032948	0.406524	0.042952	1.83666	1.27352	1.79513	1.62487e-06	3.87954	up
BnaC03g21080D	5	6	3	66	61	33	0.037148	0.052094	0.020543	0.539446	0.454511	0.268701	1.37593e-06	3.87943	up
Brassica_napus_newGene_16816	128	143	91	1015	1206	1798	1.52952	2.21446	1.42835	13.4431	14.3564	24.3852	5.79976e-06	3.87788	up
BnaC01g00060D	20	9	18	181	201	147	0.167396	0.096685	0.19232	1.93887	1.65254	1.35229	1.21321e-07	3.8768	up
Brassica_napus_newGene_18589	13	22	23	244	224	210	0.199263	1.02702	0.486807	4.61939	3.91055	3.95541	1.25959e-08	3.87653	up
BnaA05g21830D	4	39	3	202	180	167	0.222887	3.74736	0.268426	15.5548	12.5376	13.0097	5.30489e-08	3.87634	up
BnaA08g13100D	10	9	5	100	96	71	0.456995	0.510692	0.277764	4.82547	4.20737	3.48806	1.77014e-06	3.87589	up
BnaC04g18620D	0	19	7	99	81	131	0	0.436001	0.131463	1.98465	1.58075	2.768	1.33587e-06	3.86976	up
BnaA06g19680D	13	49	5	260	237	272	0.115977	0.606768	0.049883	2.6259	2.15507	2.7598	4.13774e-09	3.8691	up
BnaA01g23860D	12	0	4	36	90	44	0.3192	0	0.077087	0.709401	1.69792	0.949552	1.90555e-06	3.86813	up
BnaA09g07870D	86	0	75	409	911	501	1.69068	0	1.89431	8.41069	16.9686	10.4388	7.38923e-13	3.86801	up
BnaCnng63090D	18	25	15	212	235	213	0.256877	0.7422	0.273241	5.1013	5.1599	5.00712	2.18845e-08	3.8678	up
BnaA03g38750D	63	53	7	526	283	449	4.16102	4.61221	0.587491	36.8117	17.8785	31.7695	2.05032e-05	3.86306	up
BnaC02g34740D	5	3	6	64	46	45	0.401603	0.242507	0.594503	1.27249	0.96611	0.995916	1.9751e-06	3.86011	up
BnaC05g15310D	21	22	81	438	472	552	0.162709	0.230068	0.827691	3.67106	3.57768	4.67594	2.60739e-12	3.85957	up
BnaC03g76450D	30	32	16	276	333	261	0.640526	0.685199	0.284035	5.36303	5.77485	5.18099	1.72565e-09	3.8584	up
BnaA01g24940D	10	144	13	728	634	616	0.103647	2.19916	0.189033	8.85357	7.04489	7.60315	1.4441e-13	3.85825	up
BnaC03g53210D	7	3	8	92	51	51	0.085286	0.053227	0.144731	1.34772	0.673764	0.756872	0.000174849	3.84599	up
BnaC09g15100D	22	21	15	161	327	178	0.661027	0.817092	0.561663	5.23043	9.64307	5.91628	2.22572e-08	3.84552	up
BnaC07g21770D	4	16	0	75	40	101	0.06842	0.356047	0	1.35292	0.645908	1.83742	0.00184153	3.84361	up
BnaA06g37010D	7	11	10	149	74	86	0.112171	0.33131	0.185576	3.18924	1.79491	2.07213	0.000336787	3.84297	up
BnaC06g16270D	35	47	3	400	257	241	0.499001	0.869539	0.030707	5.65863	3.17982	3.60336	3.08208e-06	3.84193	up
BnaA05g12010D	6	22	0	101	150	77	0.131115	0.654722	0	2.43122	3.26658	1.86392	7.58049e-07	3.84086	up
BnaC03g10270D	39	19	35	373	340	293	1.43291	0.8956	1.66344	14.6264	12.0433	11.6344	4.45277e-10	3.83627	up
BnaA05g27200D	77	249	36	1464	1151	1384	2.68323	11.5349	1.55753	54.5039	38.8193	52.188	6.61082e-12	3.82784	up
BnaC08g41500D	210	126	115	1749	1513	1463	3.22635	2.53346	2.28002	28.1824	22.0589	23.8532	1.51942e-13	3.82433	up
BnaA10g08550D	319	254	28	2250	2020	1872	6.87752	7.188	0.766283	50.9023	41.3497	42.8485	3.60502e-13	3.82426	up
BnaC03g77520D	37	11	20	143	395	206	0.444709	0.166853	0.296737	1.7879	5.93731	3.20374	1.46266e-08	3.82125	up
BnaC07g26800D	7	24	25	297	197	148	0.15831	0.70679	0.736893	7.176	4.30697	3.62109	1.90324e-05	3.81646	up
Brassica_napus_newGene_6714	0	274	0	599	1137	1470	0	1.19757	0	2.09339	3.59548	5.20106	0.000162762	3.81431	up
BnaA10g23780D	180	943	75	4959	3257	4902	8.38668	57.9024	4.49318	242.956	144.375	243.01	3.32593e-07	3.81175	up
BnaC01g16510D	6	85	2	400	297	353	0.191749	3.54357	0.041514	13.3694	8.99406	11.9217	5.262e-10	3.81104	up
BnaA05g31970D	14	26	11	195	128	218	0.237453	0.608378	0.214026	3.77621	2.17009	4.11142	4.35088e-06	3.80927	up
BnaA04g18360D	80	180	20	1165	952	901	1.813	5.3422	0.573307	26.9702	19.941	21.1191	1.07503e-13	3.80815	up
BnaA01g26080D	16	87	10	496	322	423	1.14316	8.33259	0.880693	38.3157	22.4773	33.0695	1.07091e-07	3.80543	up
BnaA08g30850D	38	86	5	465	457	465	0.995913	2.95638	0.135025	12.9407	11.5149	13.0451	1.80973e-11	3.80527	up
BnaC04g39100D	107	638	11	3111	2712	2601	2.48991	19.6274	0.304942	76.455	60.2973	64.6794	2.23819e-13	3.80293	up
BnaC02g08980D	17	4	5	79	129	59	0.152398	0.03566	0.050046	0.738055	1.76359	0.637179	2.91887e-06	3.8015	up
BnaC07g46180D	86	2082	41	9883	7107	7935	1.21739	39.117	0.733395	146.826	95.4036	119.467	1.41843e-09	3.79948	up
BnaA06g20110D	18	46	5	178	250	314	0.235734	0.807741	0.079613	2.53708	3.2241	4.53611	2.0743e-07	3.7906	up
BnaC07g07950D	38	11	4	121	258	146	0.870683	0.396032	0.081491	3.38904	6.62001	4.33498	4.37924e-07	3.78278	up
BnaA07g20780D	6	6	4	35	63	71	0.474	0.628211	0.405227	3.14023	5.19133	6.52622	2.76359e-06	3.78209	up
BnaC04g51510D	53	86	9	342	830	458	0.270025	0.581147	0.053759	1.85207	4.06909	2.50817	3.27148e-12	3.78158	up
BnaC04g29570D	37	26	20	289	240	307	0.459484	0.413502	0.306305	3.73077	2.78673	3.96779	7.12125e-09	3.77677	up
BnaA03g32680D	9	5	6	40	120	59	0.515327	0.342877	0.408075	2.43449	6.67375	3.67338	1.86821e-06	3.77618	up
BnaCnng46720D	0	7	7	48	61	55	0	0.071379	0.069973	0.452342	0.514885	0.518511	1.27867e-06	3.77586	up
BnaA05g23270D	20	4	19	156	193	105	0.389572	0.101898	0.594468	2.88335	3.43593	2.14977	5.14939e-07	3.77479	up
BnaC02g28170D	10	33	0	177	107	163	0.052433	0.277303	0	1.15166	0.698482	1.12207	4.11713e-06	3.77466	up
BnaC03g24440D	36	93	13	522	423	546	1.71842	5.95105	0.789782	26.7806	19.6245	28.3563	1.03113e-10	3.7729	up
BnaA07g04160D	18	17	19	213	133	208	0.406458	0.482693	0.629359	6.63208	3.51022	6.6172	1.61616e-06	3.77278	up
BnaC02g18670D	24	8	3	99	143	98	1.1534	0.47439	0.162786	5.02114	6.56365	5.03419	3.02855e-06	3.77262	up
BnaC02g12920D	5	8	11	104	95	66	0.093173	0.194146	0.261878	2.04449	1.69559	1.31475	1.91357e-06	3.77038	up
BnaAnng30780D	0	5	11	84	48	50	0	0.073649	0.180309	1.21558	0.622108	0.725709	5.11917e-05	3.76731	up
BnaA05g08560D	72	28	40	282	843	372	2.58953	1.3036	1.86516	10.7109	29.0031	14.3123	1.74927e-06	3.76063	up
BnaC07g17710D	22	229	34	1169	676	1203	0.290656	4.23736	0.600023	16.7473	8.76144	18.2607	1.83673e-05	3.75957	up
Brassica_napus_newGene_17223	8	6	7	73	75	69	0.15376	0.151768	0.173817	1.47354	1.37398	1.39865	3.69039e-06	3.75563	up
BnaC09g35750D	10	66	5	310	233	321	0.637682	5.599	0.36858	21.0772	14.3623	22.1149	1.2107e-08	3.75505	up
BnaAnng08170D	15	27	4	69	276	162	0.182076	0.419914	0.05424	0.876553	3.19896	2.09058	9.37508e-05	3.75402	up
BnaC09g18630D	14	42	11	290	265	169	0.270312	1.07379	0.25688	6.00482	4.95125	3.5216	1.61677e-08	3.75297	up
BnaC01g29850D	1	1	17	79	41	88	0.06259	0.117657	1.92577	7.41225	3.46766	8.41309	0.000373473	3.75198	up
BnaA08g04740D	3	6	7	66	59	49	0.068151	0.198841	0.23235	2.0132	1.59882	1.5433	2.42203e-06	3.7516	up
BnaA01g01400D	27	184	14	984	678	746	0.300133	2.71295	0.195051	11.6044	7.23322	8.89593	1.60538e-08	3.7513	up
BnaA04g07360D	29	28	25	302	281	263	0.873271	1.12074	0.990852	9.79544	8.22858	8.62618	5.1585e-09	3.75011	up
BnaC03g39180D	26	13	34	318	189	233	0.415479	0.269126	0.709676	5.40206	2.90698	4.01498	2.61332e-06	3.74868	up
BnaA04g05090D	31	124	12	293	688	820	0.367242	1.97996	0.172007	3.72891	7.96426	10.6172	0.000422429	3.74813	up
BnaC05g32190D	12	30	15	179	222	212	0.132834	0.442069	0.207743	2.14226	2.40457	2.56318	6.84537e-08	3.74663	up
BnaC09g48700D	117	29	69	708	973	487	1.79269	0.578705	1.34545	11.3713	14.1634	7.92611	1.18106e-12	3.737	up
BnaA08g08820D	10	28	0	169	123	99	0.181139	0.653957	0	3.25072	2.1173	1.85597	1.19423e-06	3.7356	up
Brassica_napus_newGene_19600	34	16	39	325	333	257	0.644569	0.436692	0.9786	6.72128	6.51646	5.27567	2.46846e-09	3.73293	up
BnaC02g33430D	66	38	58	565	377	641	2.2259	1.66689	2.49476	21.1933	12.4819	23.8861	4.87151e-06	3.73261	up
BnaA05g07460D	13	16	3	155	63	89	0.191153	0.299719	0.038746	2.42016	0.885419	1.39708	0.00353511	3.7318	up
BnaAnng13800D	63	192	69	717	1529	1281	1.97556	8.00252	2.80884	23.8858	46.0908	43.1611	9.85339e-12	3.73046	up
Brassica_napus_newGene_8070	19	9	15	102	201	141	0.090004	0.054259	0.086055	0.501749	0.901112	0.706541	6.96648e-07	3.73029	up
BnaA01g09900D	93	44	26	338	585	643	1.10808	0.682163	0.399999	4.2404	6.63598	8.16567	1.04405e-07	3.72863	up
BnaC02g31000D	60	286	23	1414	1080	1346	1.45915	9.11592	0.711451	36.0483	24.9101	34.7094	3.07019e-10	3.72816	up
Brassica_napus_newGene_10095	0	19	0	78	67	63	0	0.423804	0	1.38634	1.07922	1.14182	2.54345e-06	3.72662	up
BnaA01g29520D	209	110	172	952	2122	1943	6.62956	4.56015	7.02071	31.693	63.9492	65.5064	3.33185e-08	3.72456	up
BnaA03g38560D	25	19	3	44	288	154	0.766743	0.702306	0.113877	1.39169	8.34616	4.98013	0.00630371	3.72276	up
BnaA07g17840D	311	555	121	4130	2347	3231	10.9967	25.7729	5.51375	153.259	78.794	121.319	6.46204e-06	3.71674	up
BnaC08g31320D	14	52	8	188	230	344	0.152217	0.740703	0.099161	2.1234	2.36269	3.94314	2.74995e-05	3.71501	up
Brassica_napus_newGene_7309	37	23	0	124	287	171	0.20792	0.160317	0	1.28723	2.13445	1.87279	2.90604e-07	3.71473	up
BnaC06g40500D	56	27	43	369	409	459	1.88674	1.13951	1.78666	12.6979	12.6379	16.6482	2.02861e-10	3.71449	up
BnaC01g04060D	10	10	0	77	67	48	0.152735	0.201161	0	1.23833	0.976062	0.770551	6.14142e-06	3.7138	up
BnaA10g20620D	11	0	5	34	55	59	0.106828	0	0.060663	0.361615	0.533637	0.634705	5.92861e-06	3.713	up
BnaA05g03160D	52	32	6	275	340	243	1.07231	0.864799	0.147235	5.97964	6.63419	4.93492	1.26336e-08	3.71189	up
BnaCnng35530D	22	41	2	264	168	203	0.171663	0.447496	0.019906	2.76115	1.63281	2.17515	6.02151e-07	3.71154	up
BnaCnng29080D	28	50	11	295	361	257	1.00096	2.196	0.273864	5.07428	5.65557	4.68288	2.73528e-09	3.70934	up
BnaC08g13510D	0	34	0	130	158	91	0	1.34196	0	4.37586	4.76032	3.0261	7.14877e-07	3.70902	up
BnaA03g22670D	16	72	3	378	306	256	0.4296	3.36087	0.128761	14.0951	9.45885	7.13328	1.59272e-09	3.70235	up
BnaC06g39850D	8	13	0	71	41	85	0.156509	0.341117	0	1.48365	0.774875	1.80106	0.000414408	3.69913	up
BnaC02g45890D	5	13	3	46	149	40	0.138795	0.516952	0.082658	1.50977	4.46844	1.31954	0.00236643	3.69113	up
BnaC04g52770D	0	20	0	74	53	81	0	0.355825	0	1.13289	0.725264	1.256	4.01806e-06	3.68436	up
BnaC06g33350D	30	20	21	224	192	259	0.335077	0.507212	0.307267	2.56029	1.94432	3.03973	1.00126e-07	3.68255	up
BnaC04g56200D	99	81	13	435	898	545	1.0908	1.13965	0.153241	4.48167	9.06606	6.27065	6.2376e-12	3.67857	up
BnaC05g45460D	5	19	0	96	60	80	0.039489	0.24344	0	0.980465	0.552949	1.01758	5.61025e-06	3.67818	up
BnaCnng39960D	11	8	6	77	98	69	0.152157	0.131131	0.098352	1.14088	1.31027	1.03234	5.06053e-06	3.67646	up
BnaCnng75970D	10	20	6	151	92	107	0.603407	1.52981	0.434884	9.56319	5.28282	6.87352	3.51467e-06	3.67319	up
BnaA05g26420D	36	14	3	141	178	153	0.723111	0.369761	0.052537	2.98378	3.39507	3.2714	1.81578e-06	3.66691	up
BnaC03g07840D	0	12	0	38	55	37	0	0.337679	0	1.06729	1.15349	1.00553	1.3378e-06	3.66677	up
BnaA03g56310D	7	33	7	193	121	155	0.18558	1.2908	0.239461	6.19079	3.52081	5.02403	8.34709e-07	3.66659	up
Brassica_napus_newGene_14115	16	4	11	123	68	90	0.263845	0.083139	0.216257	2.18574	1.08374	1.62812	3.95603e-05	3.66288	up
BnaA01g32410D	338	580	265	4953	3379	3175	7.24106	17.6134	7.06913	132.582	81.6054	86.0069	1.90291e-07	3.6593	up
BnaA06g28980D	12	19	2	116	72	118	0.109816	0.235508	0.023248	1.19329	0.745457	1.40137	1.21588e-05	3.6589	up
BnaA02g04040D	83	27	0	203	474	300	1.68203	0.520471	0	4.34208	9.22868	6.43255	9.19337e-09	3.65088	up
BnaA06g37470D	12	26	2	97	127	161	0.412883	1.24379	0.08845	3.73208	4.45704	6.35043	2.20817e-06	3.6498	up
BnaC01g05960D	41	52	26	353	424	378	0.327434	0.529974	0.219593	2.8367	3.02196	3.09021	4.70627e-10	3.64926	up
BnaCnng08890D	18	13	16	125	213	129	0.535235	0.420113	0.466063	4.31044	6.54852	4.52163	7.60144e-07	3.64924	up
BnaA05g14810D	15	25	22	216	252	161	0.315292	0.726672	0.60715	5.05335	5.32269	3.80551	1.04405e-07	3.64859	up
BnaC09g34790D	10	7	0	60	60	34	0.556711	0.12834	0	1.1521	0.918776	0.647446	7.03707e-06	3.64759	up
BnaA09g21440D	3	6	4	39	54	39	0.165671	0.54355	0.42398	3.34143	4.19801	3.37257	2.28709e-06	3.64621	up
BnaA04g19000D	58	69	36	517	452	569	0.657696	1.0267	0.524824	9.18281	7.25874	9.82112	4.51022e-11	3.6458	up
BnaA02g10030D	46	24	11	236	247	245	0.720136	0.599773	0.169887	3.84718	3.91025	4.56436	1.02291e-07	3.64503	up
BnaA04g29600D	73	108	22	687	557	658	1.37767	2.76397	0.494636	12.8245	9.45816	12.5215	9.13221e-12	3.64364	up
BnaA08g07200D	46	153	103	1084	953	999	0.368022	1.89254	1.17108	10.2154	8.51007	9.91305	3.73888e-13	3.64352	up
Brassica_napus_newGene_11463	36	43	25	380	234	354	1.3914	2.18506	1.26244	15.6987	8.76393	14.8106	2.26907e-06	3.64304	up
BnaC04g51040D	0	3	8	37	49	34	0	0.144648	0.484097	2.03025	2.43542	1.88791	1.09144e-06	3.64265	up
BnaA05g07890D	30	17	8	156	204	147	0.45893	0.331773	0.144561	2.54589	3.01952	2.42595	9.45913e-07	3.64249	up
BnaC03g03430D	109	735	67	3676	2423	2907	1.61413	14.3067	1.2674	57.247	34.0877	45.7379	1.52569e-07	3.64181	up
Brassica_napus_newGene_19481	7	9	5	62	111	41	0.234368	0.419639	0.194108	2.3072	3.7753	1.55568	3.32412e-06	3.64121	up
Brassica_napus_newGene_3608	32	7	32	281	184	191	0.334393	0.069368	0.442065	3.45272	2.12662	2.43405	7.67461e-07	3.64109	up
BnaA03g25890D	25	4	0	64	94	82	0.886651	0.141695	0	2.37795	3.17937	3.09177	1.73248e-05	3.63973	up
BnaA01g00850D	43	30	10	233	243	273	0.550273	0.492261	0.143761	3.08142	2.84193	3.65102	7.4087e-08	3.63889	up
BnaC05g47640D	12	41	0	216	141	151	0.275211	1.22457	0	5.31574	2.83444	3.42768	1.13562e-06	3.63672	up
BnaA07g38270D	18	149	3	657	557	489	0.245529	2.81024	0.037221	9.88224	7.58337	7.43601	7.57535e-12	3.63308	up
BnaC06g12520D	13	14	54	135	276	407	0.46831	0.651319	2.53279	5.18217	9.63813	15.9031	0.00410265	3.63029	up
BnaC05g36280D	0	17	0	61	70	47	0	0.580085	0	1.52535	1.55534	1.16955	3.03367e-06	3.63003	up
BnaC03g26600D	61	50	14	307	312	494	1.49788	1.58406	0.431386	7.68958	6.99322	12.5194	2.29613e-05	3.62961	up
BnaA03g22000D	10	13	19	164	142	109	0.174177	0.380685	0.432194	4.40015	2.47429	2.80212	1.30802e-06	3.62909	up
BnaC03g11550D	677	727	8	5022	1130	5726	36.9573	51.9925	0.553292	231.638	57.2637	264.178	0.0330204	3.6286	up
BnaC07g40730D	18	4	14	156	89	79	0.585414	0.169661	0.596644	5.62189	2.90453	2.88122	0.000524407	3.6274	up
BnaA06g35420D	26	25	0	190	154	114	1.19663	1.54939	0	9.46845	6.92363	5.72368	1.91208e-06	3.627	up
BnaA07g17540D	11	20	14	132	154	154	0.284622	0.655629	0.447763	3.62157	3.82219	4.26687	1.1018e-06	3.62452	up
BnaA09g45400D	10	7	8	75	104	62	0.390628	0.340089	0.367184	3.08261	3.90948	2.58668	5.4559e-06	3.62371	up
BnaC07g28940D	318	1228	5	5151	5654	4431	5.48532	27.8553	0.089696	93.2708	92.641	81.1767	2.45959e-11	3.62346	up
BnaC08g44160D	69	47	40	481	572	408	0.615422	0.546864	0.461283	4.54781	4.89616	3.90665	9.18734e-11	3.62112	up
BnaC06g12850D	222	214	37	1528	1312	1409	4.10173	5.40007	0.858059	30.2088	23.0382	27.8061	2.40101e-12	3.62086	up
BnaC03g45610D	91	53	27	607	349	524	6.059	4.62279	2.24985	42.4768	22.0667	37.1225	1.30688e-05	3.61914	up
BnaC01g33320D	0	28	0	101	89	93	0	1.15837	0	3.35824	2.68562	3.12752	3.51391e-06	3.61562	up
BnaA03g40910D	10	78	11	351	319	313	0.232663	2.39707	0.302898	9.11216	7.46854	7.8685	1.57353e-09	3.61534	up
Brassica_napus_newGene_18533	93	51	74	728	566	687	1.33581	1.02357	2.61938	12.1301	8.65396	11.5794	5.61151e-11	3.61439	up
BnaA06g26800D	15	3	37	134	274	154	0.188451	0.040362	0.626964	1.86333	3.44313	2.16013	2.16469e-07	3.61346	up
BnaCnng73170D	3	78	1	400	256	166	0.036582	1.83858	0.009441	7.59851	4.40387	3.18977	0.000868181	3.61285	up
BnaC05g02490D	333	481	119	3121	2520	2925	6.68366	12.7714	3.08436	65.7204	48.0068	62.3684	7.99277e-12	3.61138	up
BnaC05g09290D	5	22	5	112	78	116	0.284406	1.76601	0.330448	7.4943	4.71176	7.80247	4.71169e-06	3.61043	up
BnaC01g02010D	22	113	0	467	364	460	0.196063	1.52249	0	5.08683	3.52484	4.96582	2.30331e-09	3.60993	up
BnaA05g07840D	24	53	68	468	544	441	0.301436	0.785854	1.21171	6.10434	6.94357	6.18814	3.37064e-11	3.60917	up
BnaAnng22000D	7	5	3	44	54	40	0.104188	0.105468	0.042365	0.737668	0.832365	0.677669	5.29058e-06	3.60915	up
BnaC08g38370D	7	32	0	149	104	117	0.149569	0.979036	0	3.79668	2.37916	3.05266	2.85215e-06	3.60352	up
BnaC06g05390D	42	87	5	285	371	575	1.28504	3.47962	0.165036	9.14756	10.799	18.7021	0.000283543	3.60244	up
BnaA09g27350D	193	432	53	2568	1693	1979	4.97154	14.165	1.70806	76.5706	45.0835	59.9356	1.84172e-07	3.59891	up
BnaC08g32210D	4	22	12	156	73	133	0.184048	1.52914	0.836199	8.96393	3.79569	7.73632	0.000291973	3.59891	up
BnaC08g20510D	0	7	13	37	58	107	0	0.099976	0.342126	0.478509	1.01657	1.99687	0.0125851	3.59714	up
BnaA05g00130D	12	58	9	255	204	292	0.588038	3.77378	0.559253	13.4458	9.72123	15.5497	6.42634e-08	3.5961	up
BnaA03g47670D	15	27	0	111	178	109	0.130494	0.309085	0	1.06808	1.50064	1.06222	2.243e-06	3.59576	up
BnaA07g28170D	40	68	35	482	512	373	1.22793	2.72821	1.38577	15.5574	14.9677	12.1659	1.21901e-10	3.59568	up
BnaA08g14100D	202	82	0	859	671	784	5.55343	2.97637	0	25.0559	17.5047	22.7521	4.95924e-10	3.59433	up
BnaCnng32860D	15	21	0	71	99	150	0.603165	1.0989	0	3.00494	3.8176	6.4724	0.000526863	3.5943	up
BnaA01g25310D	18	14	10	54	283	86	0.378606	0.119852	0.111041	0.576177	2.08281	0.709024	0.0174145	3.59129	up
Brassica_napus_newGene_2216	115	111	101	793	1143	1120	1.32827	1.60267	1.42537	9.4633	12.4212	13.1676	1.28663e-12	3.59033	up
BnaC01g23510D	50	22	51	442	415	281	0.48227	0.199258	0.372748	4.76099	3.08967	3.88326	1.0316e-09	3.59017	up
BnaA01g36810D	71	104	5	679	551	399	1.38752	2.66523	0.101629	13.8881	10.2115	8.2683	1.6785e-08	3.5891	up
BnaA06g37340D	4	16	10	89	87	114	0.072062	0.375343	0.230565	1.76293	1.55886	2.27797	4.77106e-06	3.58878	up
BnaCnng67880D	11	19	0	113	67	85	0.239483	0.577663	0	2.77349	1.4838	2.11131	1.49592e-05	3.58415	up
BnaC03g55150D	493	220	17	675	3187	2496	6.90321	3.98372	0.286452	9.91236	42.3416	37.109	0.00302373	3.58277	up
Brassica_napus_newGene_2669	4	11	12	101	77	82	0.062252	0.226904	0.244322	1.80784	1.23791	1.48508	5.79422e-06	3.58103	up
BnaAnng19170D	14	19	12	107	135	172	0.29678	0.517101	0.328027	2.38795	2.74578	3.90489	2.40122e-06	3.57723	up
BnaC08g47810D	26	9	5	117	117	101	1.44884	0.624607	0.290595	6.82833	6.15627	5.96641	1.03226e-05	3.57252	up
BnaC04g11990D	5	37	0	144	102	146	0.06073	1.0196	0	2.88466	1.80118	2.7918	2.6209e-06	3.56842	up
BnaA01g13770D	15	18	20	197	154	139	0.94473	1.46395	1.63889	13.4192	9.45662	9.57958	1.03966e-06	3.56723	up
BnaC04g21760D	2	24	7	96	115	113	0.063512	1.08234	0.272167	3.49045	3.77684	4.14683	3.24612e-06	3.56669	up
BnaA03g31340D	11	9	2	56	60	73	0.223504	0.230342	0.047325	1.24503	1.20128	1.64221	1.46716e-05	3.56628	up
BnaA10g01430D	26	5	0	49	106	93	0.365959	0.091107	0	1.51961	1.42685	1.40268	2.14488e-05	3.56577	up
BnaA09g51650D	5	12	0	59	42	51	0.070111	0.211487	0	0.865982	0.573918	0.754737	9.66271e-06	3.56412	up
BnaA07g31170D	181	623	9	2017	3135	2546	3.95321	17.9426	0.229967	46.3669	65.2338	59.2325	2.48269e-12	3.56219	up
BnaC02g11050D	8	42	5	218	156	143	0.091272	0.734029	0.070366	3.07296	2.03635	2.02182	6.74078e-07	3.562	up
BnaC03g25000D	0	21	10	118	124	72	0	1.00079	0.430752	4.49885	4.29057	2.77062	2.70982e-06	3.56199	up
BnaC02g36330D	0	12	10	87	48	77	0	0.30474	0.251675	1.89827	0.938397	1.69479	3.61583e-05	3.55975	up
BnaC03g28870D	4	26	0	122	80	78	0.067375	0.728015	0	2.81043	1.66037	1.82392	6.82594e-06	3.5595	up
BnaC08g37000D	2	15	4	40	53	104	0.037589	0.363488	0.099395	1.23498	1.09881	2.27757	0.0126706	3.55788	up
Brassica_napus_newGene_7194	52	318	0	1229	958	1232	0.90283	7.27894	0	22.5009	15.8754	22.8185	6.14104e-09	3.55303	up
BnaC02g00400D	9	23	0	120	100	71	0.275972	1.1235	0	4.15166	3.10864	2.42244	7.32972e-06	3.55142	up
BnaA06g06190D	39	20	35	211	385	266	0.45097	0.344297	0.588521	3.02291	4.98554	3.81638	1.96139e-08	3.54942	up
BnaC06g01320D	541	264	288	2168	5568	2347	7.78998	4.98629	5.3433	32.697	75.9989	35.8216	1.43695e-07	3.5457	up
BnaA06g30180D	677	586	422	5919	4310	4450	6.01583	4.98581	3.70036	44.5395	29.1697	33.2466	1.53542e-09	3.54437	up
BnaA04g27410D	0	4	21	43	199	39	0	0.11071	0.73722	1.23956	5.276	1.14864	0.0424452	3.53478	up
BnaA04g25180D	57	95	38	621	491	571	2.46046	5.36475	2.09445	28.1758	20.1865	26.2503	5.58062e-11	3.53427	up
BnaAnng23440D	15	21	4	155	72	111	0.662477	1.18506	0.182515	7.20529	3.01419	5.2115	0.000678853	3.53411	up
BnaCnng32580D	66	41	42	437	392	450	0.787395	0.64981	0.651027	5.51978	4.47692	5.7546	9.52456e-10	3.53357	up
BnaC03g51650D	43	31	43	297	490	291	1.29557	1.23864	1.65747	9.46215	14.1349	9.363	2.02309e-09	3.53314	up
BnaCnng52820D	114	65	38	625	460	697	1.17964	1.59181	0.286299	2.49518	1.92242	2.92411	7.43711e-07	3.53141	up
BnaC06g12930D	672	3400	223	14816	11646	12767	5.03991	33.5049	2.15702	116.498	82.8645	101.591	8.50355e-09	3.53073	up
BnaA08g19600D	126	125	99	978	1022	1088	3.3808	4.40348	3.38855	29.8844	27.4622	32.5607	3.74677e-12	3.53023	up
BnaA01g26550D	115	55	47	588	609	622	1.15621	0.721221	0.604569	6.19396	5.80439	6.63133	7.81345e-11	3.52582	up
BnaC01g01490D	54	39	8	229	387	254	0.707332	0.664877	0.13268	3.1552	4.84027	3.54341	3.69808e-08	3.52581	up
BnaC08g43980D	29	21	37	234	284	265	0.922774	0.867176	1.53063	7.8576	8.67938	9.06831	5.2585e-08	3.52573	up
BnaA04g05760D	38	54	38	446	413	315	0.80079	1.50739	1.02568	9.99335	8.42999	7.13316	1.05536e-09	3.52525	up
BnaA04g25040D	26	30	6	120	114	279	1.06167	1.57774	0.287166	5.13909	4.43769	12.1317	0.0240539	3.52521	up
BnaC01g06470D	100	40	106	796	695	656	2.47829	1.68947	4.45603	42.426	33.3403	35.3901	1.42238e-11	3.52488	up
BnaC07g07320D	16	8	16	95	180	92	0.352479	0.262706	0.500374	2.77288	5.27174	2.8262	3.81531e-06	3.52073	up
BnaC01g03640D	43	43	17	380	250	242	2.87352	3.76509	1.44357	27.1078	16.1157	17.456	2.589e-06	3.51664	up
BnaA07g34870D	37	34	76	422	541	398	2.05248	2.44959	5.4613	24.8721	28.8613	23.7585	2.04932e-10	3.51342	up
BnaC04g25340D	7	32	0	144	92	110	0.279145	1.41724	0	4.78299	2.66468	3.33229	6.06907e-06	3.51326	up
BnaCnng66000D	78	86	65	649	512	800	6.47651	9.36099	6.90292	56.5195	40.3692	70.4807	1.11483e-06	3.51137	up
BnaA01g22120D	16	57	16	217	285	311	0.522987	0.98996	0.258115	3.00995	3.59	4.38476	3.0088e-08	3.51105	up
BnaC02g12390D	25	18	0	78	195	97	0.144045	0.129339	0	0.58699	1.33944	0.732624	6.18397e-06	3.51044	up
BnaC04g05490D	58	52	82	623	678	437	1.72447	1.38804	3.11823	15.4042	15.5146	10.8712	3.35991e-11	3.50688	up
BnaC02g13370D	178	90	154	1040	1681	1032	2.34158	1.54607	2.6148	15.3793	23.9846	15.371	2.38666e-12	3.50651	up
BnaA09g55030D	690	3323	109	13759	11056	12069	13.524	85.5172	2.74487	282.568	205.478	250.822	8.19498e-09	3.50551	up
BnaC02g09320D	50	29	19	251	391	203	0.342818	0.256698	0.160142	1.8099	2.5705	1.49072	4.96675e-08	3.49991	up
BnaA03g28030D	14	10	6	51	122	88	0.231908	0.22467	0.126315	0.920408	2.02106	1.62547	1.09666e-05	3.49653	up
BnaCnng58730D	0	5	14	50	78	59	0	0.341355	0.94305	1.86155	2.59402	1.95764	4.91729e-06	3.49096	up
BnaA05g11460D	10	29	0	130	97	109	0.31963	1.24732	0	4.49806	3.02236	3.79799	8.30372e-06	3.4905	up
BnaC02g12000D	24	23	19	179	233	167	0.177265	0.213712	0.176438	1.55986	1.62345	1.32068	7.12595e-07	3.48963	up
BnaC01g03260D	17	21	13	171	110	149	0.107118	0.171739	0.101786	1.14142	0.660257	1.00588	4.16791e-06	3.48796	up
BnaA02g07940D	39	13	9	139	206	147	0.787548	0.336933	0.211342	2.94742	3.96535	3.16278	3.57314e-06	3.4817	up
BnaA07g04760D	0	18	8	69	104	77	0	0.44035	0.184912	1.07531	1.45647	1.21018	5.64978e-06	3.48138	up
BnaC03g49090D	27	4	4	71	104	93	0.435712	0.053424	0.045858	0.937099	1.19662	1.23729	2.89192e-05	3.48095	up
BnaC04g00040D	170	47	389	1125	3159	1454	3.12356	1.15811	8.34138	19.9298	50.9271	25.926	5.47327e-07	3.47869	up
BnaA02g21790D	18	360	12	1270	1006	1236	0.678757	17.9604	0.571133	50.618	36.2751	49.8602	3.28474e-09	3.47665	up
BnaA06g00690D	11	52	5	152	419	95	0.130665	0.826032	0.063583	1.94369	4.85393	1.22662	0.00374084	3.47569	up
BnaA03g29740D	18	206	0	776	551	662	0.094601	1.55004	0	4.48951	2.90763	3.82603	1.01364e-07	3.47383	up
BnaA06g09590D	7	5	3	36	41	46	0.05844	0.044247	0.021752	0.413723	0.573695	0.396954	1.12118e-05	3.47145	up
BnaC06g29040D	16	16	3	111	73	96	1.14406	1.5428	0.251849	8.66211	5.09868	7.55781	2.14068e-05	3.46909	up
BnaC02g13190D	33	38	5	191	302	158	0.538753	0.821597	0.104341	3.32465	4.77967	2.78683	4.55276e-07	3.46765	up
BnaA06g10900D	115	187	91	1170	1244	990	1.34129	2.87096	1.36951	20.1722	19.268	16.1039	4.5761e-12	3.46371	up
BnaA03g57280D	202	127	177	1657	1240	1294	5.70055	4.70246	6.45502	51.4734	35.9	40.9145	3.74097e-10	3.46359	up
BnaA07g38000D	19	0	0	40	41	49	1.00562	0	0	1.92441	1.67924	2.33829	4.62811e-05	3.46345	up
BnaA08g24920D	25	163	3	758	447	454	1.25717	11.082	0.134769	41.1245	21.9591	24.9247	9.95834e-05	3.46069	up
BnaC01g24440D	8	6	24	105	141	99	0.283949	0.309237	1.235	4.41759	5.36338	4.19578	5.03403e-06	3.45811	up
BnaA09g34280D	94	184	12	886	722	802	1.54489	4.00979	0.252548	15.4092	11.3625	14.1152	1.99201e-11	3.4576	up
BnaA06g14170D	17	4	8	63	68	95	2.16291	0.667397	1.39193	8.892	8.58155	13.5839	3.07543e-05	3.45716	up
BnaC01g01670D	0	64	0	212	132	219	0	0.787375	0	2.09988	1.13451	2.19393	4.63389e-05	3.45135	up
BnaCnng16190D	0	17	44	183	164	213	0	1.0253	1.86962	6.30407	5.1373	7.52756	5.14939e-07	3.44766	up
BnaC07g21510D	654	2306	320	10376	8666	8974	60.7158	281.272	38.3443	1010.16	763.445	884.07	4.19693e-09	3.44177	up
BnaC03g30720D	640	545	500	5699	3667	4301	30.4091	33.6671	31.1171	279.752	162.908	212.275	6.83498e-07	3.44104	up
BnaCnng60530D	0	20	3	70	59	76	0	0.421271	0.034335	1.23427	0.899076	1.14856	1.22243e-05	3.43977	up
Brassica_napus_newGene_6481	8	14	12	69	99	124	0.25144	0.555245	0.486118	2.25271	2.93617	4.12357	1.14777e-05	3.43894	up
BnaC02g28750D	15	9	0	74	55	52	0.084288	0.063843	0	0.442716	0.29724	0.316394	3.69372e-05	3.43818	up
BnaA10g02690D	187	63	289	870	1559	2091	6.21811	2.51313	5.83795	12.1587	20.6431	27.2809	0.000546895	3.4345	up
BnaA01g00860D	36	38	31	264	360	267	1.33523	1.8599	1.49476	10.328	12.7753	10.566	3.18214e-08	3.43288	up
BnaC03g26690D	5	37	4	102	95	193	0.180029	2.07001	0.215424	4.61476	3.88654	8.84139	0.00363993	3.43228	up
BnaA09g28110D	24	40	11	153	188	274	0.386664	0.834866	0.221747	2.58166	2.88521	4.69097	4.08609e-05	3.43175	up
BnaA07g34920D	13	6	5	64	49	70	0.24217	0.138378	0.104484	1.34564	0.929364	1.4835	3.64487e-05	3.42454	up
BnaC08g15350D	75	193	23	1201	731	482	3.85087	13.0791	1.48605	65.1935	35.9152	26.4801	0.00263265	3.42109	up
BnaC04g30460D	6	33	0	149	70	103	0.154674	1.11716	0	4.10272	1.74437	2.87056	0.0010872	3.42044	up
BnaA03g32160D	13	53	0	231	126	183	0.241395	0.843684	0	2.9444	1.4295	2.29132	0.000109545	3.41743	up
BnaA06g00190D	114	354	34	1351	1329	1506	1.00806	4.17696	0.332636	12.1146	10.4382	13.4232	9.58437e-12	3.41721	up
BnaA01g13630D	113	50	92	638	928	546	1.80106	0.964757	1.9052	11.018	14.6436	9.44178	3.76512e-11	3.41563	up
BnaC03g61870D	2175	16750	1010	61599	49249	58801	26.9298	272.25	16.1269	798.926	578.01	771.74	9.06691e-06	3.41494	up
BnaAnng08670D	17	139	4	588	405	372	0.30821	3.33124	0.093467	11.299	7.02839	7.22617	3.19444e-06	3.41356	up
BnaC02g12830D	125	15	59	367	772	437	1.87365	0.544936	1.75869	5.41161	10.1446	6.28323	6.47873e-10	3.4081	up
BnaA09g56950D	3	49	7	181	165	166	0.026447	0.840122	0.111778	2.71976	2.12267	2.42133	1.44135e-06	3.40362	up
BnaA05g32330D	179	352	96	1984	1543	1568	3.70375	9.56359	2.54803	43.0944	30.3204	34.4596	8.52367e-11	3.40129	up
BnaC06g00310D	80	237	17	1010	822	897	1.71088	6.70655	0.4731	22.8628	16.834	20.5562	3.45472e-11	3.39938	up
BnaC09g47920D	41	271	15	1147	842	768	1.16104	10.2777	0.551166	34.7931	23.1167	23.5728	1.59822e-07	3.39883	up
BnaA06g03070D	116	55	7	319	602	427	2.3036	1.41778	0.176829	6.65917	11.362	9.02273	4.18952e-09	3.39156	up
BnaC05g06120D	5	54	0	176	142	176	0.166925	2.64067	0	6.9483	5.07049	7.03089	2.3487e-06	3.3871	up
BnaA03g15500D	11	14	11	94	138	72	0.804925	1.35324	0.993576	7.19622	9.60035	5.62251	1.14923e-05	3.38641	up
BnaA03g04210D	14	7	11	50	93	110	0.150483	0.104517	0.150641	0.589728	1.00249	1.3203	7.25418e-05	3.38562	up
BnaC06g40590D	48	22	48	270	374	309	0.352079	0.203264	0.455481	2.09792	2.64324	2.44683	2.96258e-08	3.38542	up
BnaA01g34960D	21	26	5	158	116	128	0.61242	0.966219	0.151634	5.98537	4.45857	5.02609	1.12172e-05	3.3852	up
BnaC02g15470D	38	13	64	189	520	285	0.474271	0.199701	1.0265	2.48816	6.19973	3.79914	5.07217e-08	3.3849	up
Brassica_napus_newGene_17227	70	146	31	528	975	581	0.535989	1.47612	0.303264	4.45192	7.4582	4.9506	3.01433e-11	3.38301	up
BnaA10g26100D	11	11	25	139	180	87	0.41168	0.546111	1.37879	9.00411	10.4807	5.67796	4.44617e-06	3.38269	up
BnaA02g21690D	59	72	20	381	398	407	1.02072	1.55882	0.4208	8.02024	7.55539	8.53902	6.18318e-09	3.38141	up
BnaC03g53730D	105	128	73	868	775	782	1.1392	1.71678	0.937553	10.0659	8.15565	9.09531	4.38259e-11	3.37537	up
BnaA02g33530D	76	75	12	456	546	278	0.66746	0.862742	0.126718	4.2361	4.59252	2.60649	3.74814e-09	3.3703	up
BnaC03g37430D	39	113	0	358	375	477	1.00345	3.40394	0	8.8806	8.16425	11.3808	1.25959e-08	3.36999	up
Brassica_napus_newGene_4592	9	10	19	70	108	135	0.16254	0.221091	0.453922	1.55944	2.22163	3.09553	1.3835e-05	3.3682	up
BnaA03g11650D	21	30	9	140	96	218	0.747613	1.39595	0.416669	5.35386	3.33981	8.65884	0.00347487	3.36799	up
BnaC05g25600D	108	42	112	581	944	598	0.559055	0.257837	1.21569	2.84705	4.34472	3.01113	5.26311e-11	3.36632	up
BnaC02g13520D	43	12	21	131	314	156	0.352474	0.123353	0.214629	1.12299	2.44253	1.35438	1.64084e-06	3.36604	up
BnaA04g23840D	29	98	14	459	315	356	0.758678	2.56565	0.478843	15.5981	9.53572	13.0688	2.65485e-07	3.36492	up
BnaA02g29910D	7	19	0	69	58	77	0.171588	0.694571	0	2.03066	1.55862	2.31514	3.07089e-05	3.36423	up
BnaC05g18410D	56	227	22	979	802	703	0.670568	3.63247	0.30269	12.3964	9.2431	9.09023	1.66786e-10	3.36153	up
[truncated: 6,980 more rows]

## Sheet: SW_vs_R8Q10
#ID	SW-1_Count	SW-2_Count	SW-3_Count	R8Q10-1_Count	R8Q10-2_Count	R8Q10-3_Count	SW-1_FPKM	SW-2_FPKM	SW-3_FPKM	R8Q10-1_FPKM	R8Q10-2_FPKM	R8Q10-3_FPKM	FDR	log2FC	regulated
BnaA01g00910D	0	0	0	147	430	164	0	0	0	2.2602	5.85076	2.70669	2.70013e-10	Inf	up
BnaA01g03330D	0	0	0	334	330	601	0	0	0	29.0473	25.352	56.0515	1.03932e-12	Inf	up
BnaA01g08190D	0	0	0	2687	1252	1075	0	0	0	59.3906	24.4456	25.5054	5.89411e-13	Inf	up
BnaA01g14510D	0	0	0	43	94	43	0	0	0	0.786411	1.52844	0.849007	3.20501e-12	Inf	up
BnaA01g21580D	0	0	0	122	137	116	0	0	0	3.01922	2.99531	3.0768	5.24423e-16	Inf	up
BnaA01g25370D	0	0	0	248	249	297	0	0	0	3.57629	3.45048	5.06155	8.25335e-24	Inf	up
BnaA01g31500D	0	0	0	74	197	69	0	0	0	8.2954	19.5951	8.30161	1.10334e-08	Inf	up
BnaA02g08680D	0	0	0	749	825	1003	0	0	0	9.66553	9.18391	13.685	4.59866e-41	Inf	up
BnaA02g13360D	0	0	0	146	84	62	0	0	0	14.8137	7.54695	6.75133	1.42382e-09	Inf	up
BnaA02g13880D	0	0	0	259	198	100	0	0	0	4.3205	2.91954	1.79019	4.02988e-13	Inf	up
BnaA02g16420D	0	0	0	230	431	258	0	0	0	4.41422	7.32031	5.32553	8.47216e-26	Inf	up
BnaA02g20690D	0	0	0	76	165	108	0	0	0	1.57551	3.30525	2.7027	1.65607e-15	Inf	up
BnaA02g25080D	0	0	0	135	187	152	0	0	0	1.99253	2.32871	2.42494	8.13137e-18	Inf	up
BnaA02g25420D	0	0	0	257	365	217	0	0	0	3.93669	4.87682	3.45262	2.2317e-24	Inf	up
BnaA02g27060D	0	0	0	126	175	90	0	0	0	4.75275	5.40603	3.48872	2.97633e-16	Inf	up
BnaA02g28960D	0	0	0	550	788	216	0	0	0	6.09571	7.72309	2.56768	3.29604e-14	Inf	up
BnaA02g30200D	0	0	0	466	494	206	0	0	0	25.4229	23.7821	12.0683	2.34054e-21	Inf	up
BnaA02g31100D	0	0	0	72	155	210	0	0	0	1.14481	2.31685	3.49605	4.45711e-08	Inf	up
BnaA03g01000D	0	0	0	61	45	75	0	0	0	2.13559	1.40551	2.82263	6.2711e-12	Inf	up
BnaA03g04600D	0	0	0	94	124	90	0	0	0	3.5834	4.15664	3.65269	8.57412e-15	Inf	up
BnaA03g05550D	0	0	0	141	227	460	0	0	0	2.3845	3.32856	8.68206	2.97294e-06	Inf	up
BnaA03g06650D	0	0	0	231	233	186	0	0	0	10.5242	9.29528	9.02117	5.34357e-21	Inf	up
BnaA03g11540D	0	0	0	100	89	45	0	0	0	2.31384	1.82671	1.11673	1.61365e-13	Inf	up
BnaA03g38640D	0	0	0	65	70	45	0	0	0	1.27698	1.22353	0.950765	1.29128e-12	Inf	up
BnaA03g47570D	0	0	0	99	57	41	0	0	0	2.57224	1.30362	1.16907	2.31934e-08	Inf	up
BnaA03g49430D	0	0	0	157	308	170	0	0	0	3.33286	5.5198	3.52518	1.31222e-20	Inf	up
BnaA03g50760D	0	0	0	290	242	862	0	0	0	36.6297	26.9939	116.971	4.5536e-05	Inf	up
BnaA03g52660D	0	0	0	99	159	166	0	0	0	1.19096	1.68628	2.14671	6.28368e-17	Inf	up
BnaA03g52910D	0	0	0	52	49	142	0	0	0	0.638249	0.517864	1.8694	0.000281515	Inf	up
BnaA03g54270D	0	0	0	135	195	45	0	0	0	1.32015	1.63947	0.465053	1.30306e-08	Inf	up
BnaA03g55170D	0	0	0	272	493	57	0	0	0	5.86145	9.39494	1.31205	4.52506e-06	Inf	up
BnaA03g55270D	0	0	0	222	295	284	0	0	0	25.3507	29.7278	34.7592	7.53659e-24	Inf	up
BnaA03g57110D	0	0	0	92	95	83	0	0	0	10.4647	9.5408	10.1338	3.90713e-14	Inf	up
BnaA04g04150D	0	0	0	54	77	65	0	0	0	0.619261	0.783743	0.800848	7.21409e-13	Inf	up
BnaA04g04360D	0	0	0	183	75	50	0	0	0	8.25933	3.00384	2.40412	5.64712e-05	Inf	up
BnaA04g06110D	0	0	0	198	288	198	0	0	0	2.83311	3.81001	2.98532	1.46991e-21	Inf	up
BnaA04g06260D	0	0	0	196	110	304	0	0	0	1.45335	0.715899	2.419	4.54175e-08	Inf	up
BnaA04g08270D	0	0	0	92	150	145	0	0	0	3.31231	4.79006	5.64989	3.09916e-16	Inf	up
BnaA04g13940D	0	0	0	294	361	290	0	0	0	4.74151	5.55774	5.36434	2.02486e-26	Inf	up
BnaA04g15810D	0	0	0	554	716	653	0	0	0	6.67595	7.62232	8.44519	7.54544e-41	Inf	up
BnaA04g16300D	0	0	0	85	79	58	0	0	0	2.10474	1.75658	1.5728	2.61753e-13	Inf	up
BnaA04g21160D	0	0	0	1152	720	1360	0	0	0	25.3636	14.0004	32.1638	5.2891e-20	Inf	up
BnaA04g21710D	0	0	0	642	693	389	0	0	0	17.6995	16.8601	11.4998	3.28847e-38	Inf	up
BnaA04g24280D	0	0	0	104	91	101	0	0	0	2.58521	2.15498	2.63275	1.35558e-14	Inf	up
BnaA04g27800D	0	0	0	248	174	193	0	0	0	4.12307	2.64608	3.41515	1.87537e-20	Inf	up
BnaA04g29040D	0	0	0	124	100	60	0	0	0	2.8096	1.88958	1.53479	2.2538e-14	Inf	up
BnaA04g29410D	0	0	0	90	68	68	0	0	0	3.41829	2.26871	2.74763	2.28015e-13	Inf	up
BnaA05g02370D	0	0	0	1285	752	463	0	0	0	83.1222	42.9541	32.1199	5.13376e-13	Inf	up
BnaA05g02380D	0	0	0	711	561	152	0	0	0	45.3113	31.5661	10.3718	6.67911e-09	Inf	up
BnaA05g05430D	0	0	0	235	53	98	0	0	0	4.48035	0.735354	1.98489	8.07794e-05	Inf	up
BnaA05g07310D	0	0	0	556	498	318	0	0	0	8.28338	6.55631	5.01315	2.95687e-33	Inf	up
BnaA05g07590D	0	0	0	682	280	285	0	0	0	12.4742	4.51444	5.58598	2.36313e-09	Inf	up
BnaA05g07600D	0	0	0	91	308	145	0	0	0	1.63934	4.90586	2.80872	8.44958e-10	Inf	up
BnaA05g07610D	0	0	0	98	305	230	0	0	0	1.86396	5.1274	4.70031	3.03096e-12	Inf	up
BnaA05g10070D	0	0	0	139	807	109	0	0	0	5.83237	30.0292	4.91237	0.00169388	Inf	up
BnaA05g10930D	0	0	0	270	311	67	0	0	0	12.1591	12.3782	3.22177	8.21264e-09	Inf	up
BnaA05g12020D	0	0	0	206	166	149	0	0	0	1.49316	1.09989	1.14411	1.02226e-18	Inf	up
BnaA05g12030D	0	0	0	172	203	202	0	0	0	1.2081	1.25568	1.51835	9.81004e-20	Inf	up
BnaA05g12040D	0	0	0	292	156	520	0	0	0	5.50701	2.59668	10.798	5.02013e-07	Inf	up
BnaA05g12090D	0	0	0	709	1135	774	0	0	0	11.9511	16.914	14.018	4.86236e-48	Inf	up
BnaA05g16240D	0	0	0	49	53	40	0	0	0	2.28206	2.16464	1.96981	5.60129e-12	Inf	up
BnaA05g16300D	0	0	0	73	68	39	0	0	0	1.49291	1.18991	0.841873	1.28474e-12	Inf	up
BnaA05g19050D	0	0	0	40	64	54	0	0	0	1.60907	2.27308	2.34127	3.06681e-12	Inf	up
BnaA05g20310D	0	0	0	141	251	186	0	0	0	2.38255	3.73727	3.36731	1.12638e-19	Inf	up
BnaA05g21020D	0	0	0	89	68	37	0	0	0	3.89773	1.87238	1.57912	6.99528e-11	Inf	up
BnaA05g21690D	0	0	0	215	61	52	0	0	0	13.3917	3.35361	3.45878	0.000942088	Inf	up
BnaA05g25490D	0	0	0	397	130	70	0	0	0	15.1107	4.36575	2.83286	0.000691468	Inf	up
BnaA05g29820D	0	0	0	94	138	115	0	0	0	2.31487	2.99906	3.06806	1.70292e-15	Inf	up
BnaA06g02710D	0	0	0	88	70	45	0	0	0	2.32219	1.5971	1.2502	5.46232e-13	Inf	up
BnaA06g03380D	0	0	0	285	318	324	0	0	0	3.86715	3.87676	5.16423	3.35511e-26	Inf	up
BnaA06g08670D	0	0	0	89	85	115	0	0	0	1.87509	1.48592	2.54619	1.77659e-14	Inf	up
BnaA06g08790D	0	0	0	112	152	69	0	0	0	2.01543	2.43126	1.32906	3.22322e-15	Inf	up
BnaA06g08810D	0	0	0	185	150	166	0	0	0	3.51282	2.69354	3.41337	2.2294e-18	Inf	up
BnaA06g14090D	0	0	0	70	125	95	0	0	0	1.54932	2.41616	2.44345	1.77082e-14	Inf	up
BnaA06g21560D	0	0	0	58	83	68	0	0	0	1.25455	1.73971	1.52149	4.34921e-13	Inf	up
BnaA06g29860D	0	0	0	162	103	185	0	0	0	2.66278	1.2877	2.87769	4.21908e-14	Inf	up
BnaA06g30630D	0	0	0	1093	1061	1119	0	0	0	22.0267	18.8899	24.2221	2.59748e-53	Inf	up
BnaA06g33050D	0	0	0	108	68	42	0	0	0	1.66013	0.922117	0.686612	9.2773e-09	Inf	up
BnaA06g35250D	0	0	0	183	155	151	0	0	0	4.07635	3.10852	3.62409	3.91588e-18	Inf	up
BnaA06g35840D	0	0	0	174	50	106	0	0	0	14.0523	3.52291	9.24522	1.01051e-06	Inf	up
BnaA07g00490D	0	0	0	70	127	139	0	0	0	1.03737	1.60426	2.41056	1.02818e-13	Inf	up
BnaA07g01020D	0	0	0	121	142	128	0	0	0	6.25319	6.46281	7.0282	2.62802e-16	Inf	up
BnaA07g02950D	0	0	0	43	77	66	0	0	0	1.26386	1.50617	1.43177	1.05424e-12	Inf	up
BnaA07g03010D	0	0	0	259	247	313	0	0	0	4.74993	4.04321	6.12937	2.63902e-24	Inf	up
BnaA07g07930D	0	0	0	189	174	175	0	0	0	3.6124	2.8172	4.01976	4.83171e-19	Inf	up
BnaA07g09650D	0	0	0	159	249	117	0	0	0	3.06267	4.45062	2.52564	1.17367e-18	Inf	up
BnaA07g11100D	0	0	0	75	55	42	0	0	0	1.38989	0.902434	0.825895	1.82648e-12	Inf	up
BnaA07g11250D	0	0	0	521	435	592	0	0	0	22.0637	16.2866	26.9386	4.27877e-33	Inf	up
BnaA07g17740D	0	0	0	169	175	104	0	0	0	2.70489	2.47099	1.77899	2.5763e-17	Inf	up
BnaA07g26020D	0	0	0	167	173	138	0	0	0	5.27026	4.93504	4.68909	6.74915e-18	Inf	up
BnaA07g27140D	0	0	0	148	159	157	0	0	0	2.33128	2.21272	2.66118	1.14434e-17	Inf	up
BnaA07g29410D	0	0	0	40	60	43	0	0	0	0.623586	0.957408	0.794085	5.22876e-12	Inf	up
[truncated: 9,963 more rows]

## Sheet: SW_vs_YH25005
#ID	SW-1_Count	SW-2_Count	SW-3_Count	YH-1_Count	YH-2_Count	YH-3_Count	SW-1_FPKM	SW-2_FPKM	SW-3_FPKM	YH-1_FPKM	YH-2_FPKM	YH-3_FPKM	FDR	log2FC	regulated
[truncated: 12,056 more rows]
